# Supplementary material for: A mixed community of skin microbiome representatives influences cutaneous processes more than individual members
Source: Microbiome. 2021 Jan 22;9:22. doi: 10.1186/s40168-020-00963-1 (PMC7825201; doi:10.1186/s40168-020-00963-1)
Supplement: Supplementary file 5 — Additional file 4. Differential Gene Expression Data. This file contains the differential gene expression analysis for each microbiome treatment relative to the axenic control. Each gene included in the analysis is shown, including the basemean, log2 fold change, log2 fold change unshrunk, p-value, and adjusted p-value, as given by DESeq2. [file 40168_2020_963_MOESM5_ESM.xlsx]

## Sheet: dge.Mixture-vs-Axenic
gene	baseMean	log2FC	log2FCunshrunk	pvalue	padj
BIRC3	466.4	1.91	3.16	2e-15	2.1194e-11
TNFAIP3	181.2	1.57	1.98	3e-15	2.1194e-11
PPIB	95.8	-1.59	-2.17	6e-15	2.1194e-11
CCNI	869.4	0.76	0.79	6e-15	2.1194e-11
CCT5	447.1	-0.8	-0.85	4.3e-13	1.20831e-09
ATP5G1	213.5	-1.04	-1.16	5.46e-13	1.27852e-09
IGFBP3	38.4	1.74	2.98	8.55e-13	1.71546e-09
HILPDA	197.6	1.63	2.34	1.709e-12	3.00095e-09
MORC4	203.7	-0.88	-0.95	2.793e-12	4.3593e-09
ATP1B1	339.2	1.38	1.73	9.131e-12	1.28261e-08
EGLN3	338.2	1.58	2.28	1.0703e-11	1.36664e-08
PFKFB3	67.2	1.53	2.13	1.4108e-11	1.65138e-08
TNFAIP2	252.7	1.25	1.5	1.5383e-11	1.66211e-08
HMOX1	557.2	1.21	1.45	3.4236e-11	3.28241e-08
ENO2	55.2	1.61	3.12	3.5053e-11	3.28241e-08
PGLYRP2	20.7	1.61	3.39	3.9564e-11	3.47326e-08
XRCC5	760.7	-0.6	-0.62	4.5501e-11	3.75945e-08
GOLGA8A	754.5	1.02	1.16	6.8666e-11	5.35822e-08
DHX9	275.3	-0.71	-0.75	9.1061e-11	6.63432e-08
CCL20	24.2	1.5	4.05	9.4466e-11	6.63432e-08
IER3	2303.7	1.37	1.83	1.08634e-10	7.26603e-08
RANBP1	297.2	-0.75	-0.79	1.19916e-10	7.47776e-08
MKNK2	597	1.33	1.69	1.2876e-10	7.47776e-08
FCGR3B	22.2	1.52	3.72	1.3082e-10	7.47776e-08
LEP	43.2	1.53	2.33	1.33094e-10	7.47776e-08
NEAT1	19332.6	0.69	0.73	1.54106e-10	8.32527e-08
ERO1A	322.8	1.36	1.78	2.05464e-10	1.03301e-07
YWHAB	1950.9	-0.49	-0.5	2.05926e-10	1.03301e-07
CCT3	538.4	-0.67	-0.71	5.06442e-10	2.45293e-07
SESN3	307.3	-0.75	-0.8	5.81307e-10	2.72168e-07
S1PR2	250.7	0.72	0.76	7.04314e-10	3.19122e-07
MTRNR2L8	228790	-0.89	-0.99	7.45515e-10	3.27235e-07
RHCG	303.7	1.49	2.62	9.14456e-10	3.89226e-07
SLC5A3	543.4	1.21	1.5	1.11973e-09	4.6258e-07
IL36G	22.8	1.48	2.82	1.34285e-09	5.38904e-07
EPRS	477.4	-0.6	-0.63	1.41572e-09	5.52365e-07
PCLO	198.3	-1.09	-1.31	1.50836e-09	5.72606e-07
PGF	71.4	1.34	1.84	1.59351e-09	5.89012e-07
SLC6A8	107.3	1.32	1.79	1.73708e-09	6.20979e-07
ZNF292	733.8	0.76	0.81	1.76842e-09	6.20979e-07
HIST1H2AJ	28.7	-1.38	-2.1	1.87478e-09	6.42272e-07
COX16	425.5	-0.86	-0.95	2.01693e-09	6.74518e-07
COL4A1	315.4	1.07	1.28	2.28908e-09	7.47731e-07
ANKRD11	1493.6	0.49	0.51	2.40021e-09	7.66213e-07
MARCKS	991.8	0.71	0.76	2.67994e-09	8.23618e-07
TNIP1	406	0.91	1.02	2.71301e-09	8.23618e-07
FARSB	110.5	-0.87	-0.96	2.75595e-09	8.23618e-07
XRCC6	498.3	-0.51	-0.53	3.06149e-09	8.95868e-07
MAFF	136	1.12	1.36	4.13892e-09	1.18644e-06
AMPD3	106.9	1.07	1.28	5.01372e-09	1.40845e-06
KCTD11	130.1	1.22	1.58	5.25602e-09	1.44757e-06
GFM1	85.5	-0.96	-1.12	6.39641e-09	1.72777e-06
FOXO3	733	0.58	0.6	7.15357e-09	1.89583e-06
PAG1	368.3	0.76	0.83	8.73073e-09	2.27096e-06
NDUFS5	364	-0.57	-0.6	9.14187e-09	2.33467e-06
PPFIA4	23.3	1.39	2.35	9.95806e-09	2.4977e-06
STEAP4	271.7	1.13	1.41	1.11582e-08	2.74961e-06
PRKDC	408.6	-0.66	-0.7	1.23248e-08	2.98474e-06
HBP1	171.7	0.74	0.8	1.32361e-08	3.1511e-06
HNRNPR	659.3	-0.54	-0.57	1.39827e-08	3.27334e-06
SH3BP5	150.3	1.2	1.58	1.48284e-08	3.41443e-06
SNRPC	189.7	-0.7	-0.76	1.59262e-08	3.60805e-06
SHTN1	168.5	-0.86	-0.97	1.77862e-08	3.96548e-06
ANKRD12	1725.2	0.52	0.54	2.28295e-08	5.01035e-06
PGK1	485.3	0.98	1.15	2.32946e-08	5.03379e-06
VASN	101.7	0.99	1.17	2.46001e-08	5.21843e-06
BNIP3	499.4	1.1	1.36	2.48921e-08	5.21843e-06
NARS	540.5	-0.52	-0.54	2.55635e-08	5.28036e-06
LRP1	223.4	1.08	1.36	2.6764e-08	5.43623e-06
NDRG1	2255.8	1.18	1.54	2.70921e-08	5.43623e-06
ANGPTL4	174.8	1.32	2.02	2.75383e-08	5.44793e-06
WSB1	527.5	0.9	1.02	3.20368e-08	6.24984e-06
HNRNPAB	252.8	-0.73	-0.8	3.46875e-08	6.67425e-06
MKI67	322.7	-0.89	-1.02	3.90644e-08	7.41484e-06
MYADM	276.6	0.97	1.14	4.01141e-08	7.51257e-06
LOX	130.7	1.21	1.67	4.48058e-08	8.28083e-06
VEGFA	278.3	1.31	2.04	4.99393e-08	9.10971e-06
SMTN	175.4	1	1.21	5.17955e-08	9.32718e-06
ZNF395	528.8	0.84	0.95	5.65338e-08	1.00516e-05
MRPS6	229.8	0.99	1.18	5.78337e-08	1.01542e-05
CENPU	48.3	-0.93	-1.09	6.11426e-08	1.06026e-05
C11orf96	30.2	1.31	2.28	6.55536e-08	1.12288e-05
HSPB7	24.1	1.31	2.76	6.82839e-08	1.15556e-05
LOC101928936	572.4	0.54	0.57	7.66103e-08	1.28103e-05
PLIN2	1890.4	1.06	1.31	8.01744e-08	1.32486e-05
NCOA4	354.8	-0.56	-0.59	8.50982e-08	1.37485e-05
CKAP2	142.1	-0.82	-0.92	8.51573e-08	1.37485e-05
RGS4	62.6	1.25	2	8.6802e-08	1.38548e-05
POLA1	87	-0.95	-1.15	1.0499e-07	1.65695e-05
CPEB4	582.7	0.58	0.61	1.20653e-07	1.88299e-05
LOXL2	64.2	1.22	1.81	1.45783e-07	2.25018e-05
ELOVL6	145.1	-0.82	-0.92	1.56417e-07	2.38807e-05
SMIM3	76.4	0.9	1.05	1.74223e-07	2.63133e-05
LSM3	156.6	-0.65	-0.7	1.81825e-07	2.71693e-05
HBEGF	104.1	1	1.22	1.88644e-07	2.78727e-05
TIMMDC1	361.8	-0.63	-0.68	1.90501e-07	2.78727e-05
PLOD2	127.7	1.2	1.72	2.09413e-07	3.03239e-05
QKI	308.7	0.7	0.77	2.18099e-07	3.12594e-05
RASA4	196.2	0.61	0.65	2.55645e-07	3.62706e-05
MCM6	27.4	-1.09	-1.49	2.6369e-07	3.70379e-05
PALMD	148.5	-0.98	-1.21	2.95697e-07	4.11224e-05
CSE1L	138.7	-0.75	-0.83	3.16595e-07	4.3597e-05
LTBR	205.7	0.69	0.75	3.30993e-07	4.51372e-05
PRDX5	264.6	-0.66	-0.72	3.55027e-07	4.79491e-05
EIF1	1822.1	0.48	0.5	3.60379e-07	4.82084e-05
RMDN1	166.8	-0.64	-0.69	3.79413e-07	5.02758e-05
TXNIP	2157.1	-0.6	-0.65	3.86048e-07	5.06769e-05
MRPL51	230.2	-0.61	-0.65	4.01017e-07	5.21545e-05
PLD1	167.1	-0.69	-0.76	4.09622e-07	5.27849e-05
MTRNR2L2	19184.8	-0.72	-0.79	4.71338e-07	6.01856e-05
YPEL2	176	0.77	0.86	4.81528e-07	6.09328e-05
SLC2A3	98.5	1.17	1.7	5.31973e-07	6.67151e-05
ADI1	323.1	-0.54	-0.57	5.46133e-07	6.78848e-05
CALM1	1660.8	-0.53	-0.55	5.85793e-07	7.21758e-05
EREG	471.6	0.77	0.87	6.3346e-07	7.73703e-05
PRDM1	392.7	0.63	0.68	6.97835e-07	8.44982e-05
SYT7	43.2	1.14	1.63	7.22066e-07	8.6685e-05
SLC35E1	348.5	0.56	0.59	7.32726e-07	8.67417e-05
CABIN1	88.3	-0.83	-0.97	7.3489e-07	8.67417e-05
STRBP	116.5	-0.8	-0.91	7.80194e-07	9.13217e-05
PFKFB4	13.5	1.18	2.52	8.49904e-07	9.7887e-05
SH3BP2	225.7	0.61	0.66	8.50222e-07	9.7887e-05
TMX2	184.6	-0.71	-0.79	9.47605e-07	0.000108051
FAM210A	238.7	0.75	0.84	9.53887e-07	0.000108051
TTK	19.9	-1.07	-1.53	1.03185e-06	0.000115947
RBBP6	944.1	0.59	0.63	1.06888e-06	0.000119155
CPE	112.6	1.01	1.31	1.08819e-06	0.000120352
IL11	95.8	1.06	1.49	1.25724e-06	0.000137963
ZWILCH	60.8	-0.86	-1.03	1.31309e-06	0.000142974
TRIM14	218.6	-0.71	-0.79	1.35116e-06	0.00014474
FOXN3	551.4	0.39	0.41	1.37727e-06	0.00014474
KCTD1	200	-0.83	-0.98	1.37974e-06	0.00014474
PTK2B	85.3	-0.88	-1.09	1.38071e-06	0.00014474
SRSF3	532	-0.57	-0.6	1.38083e-06	0.00014474
CFL1	891.4	-0.45	-0.47	1.42108e-06	0.000147855
PFKP	103	1.06	1.44	1.47379e-06	0.000152213
ALDH6A1	466.8	0.71	0.79	1.52676e-06	0.000156531
LOC100505817	59.2	1.11	1.71	1.68886e-06	0.000171897
LSM10	33.1	-0.96	-1.26	1.86407e-06	0.000188365
TRIM22	69.3	-0.98	-1.3	1.91309e-06	0.000191937
ABL2	312.9	0.7	0.78	1.95021e-06	0.000193592
QSOX1	169.4	0.75	0.85	1.96555e-06	0.000193592
SAT2	85.3	0.79	0.92	1.97099e-06	0.000193592
MAGOHB	68.8	-0.78	-0.91	1.98471e-06	0.000193592
COL18A1	284.2	0.82	0.97	2.09679e-06	0.000201954
PDZD11	79.7	-0.82	-0.97	2.10432e-06	0.000201954
PLCXD1	628.1	0.49	0.52	2.11357e-06	0.000201954
TREM2	38.7	-1	-1.35	2.15416e-06	0.000204442
LDHA	1962.7	0.66	0.73	2.20491e-06	0.000207853
NAMPT	928.5	0.87	1.05	2.24607e-06	0.000210115
GSTP1	2699.2	-0.58	-0.62	2.25881e-06	0.000210115
SCO1	76.7	-0.83	-1	2.4059e-06	0.000222324
RUNX1	89.7	0.92	1.14	2.55775e-06	0.000234811
PTPRZ1	607.8	-0.85	-1.03	2.58014e-06	0.000235329
GPR82	232.3	0.91	1.15	2.71962e-06	0.000246289
SAMD9L	42.6	-0.96	-1.28	2.73538e-06	0.000246289
MFSD3	57.9	-0.99	-1.42	2.83207e-06	0.000253371
MUC15	336.3	-0.64	-0.69	2.88046e-06	0.00025607
IZUMO4	11.7	1.12	2.42	3.20926e-06	0.000283505
PNRC1	343.5	0.65	0.71	3.25242e-06	0.000285522
P4HA1	345	0.92	1.14	3.30574e-06	0.00028814
GK	118.2	0.92	1.17	3.32327e-06	0.00028814
PPP2R5B	30.5	1.09	1.7	3.4031e-06	0.000293251
LCE3A	84.9	1.09	1.69	3.4872e-06	0.000298164
LRRFIP1	976.3	0.63	0.69	3.50257e-06	0.000298164
CNTRL	106	-0.7	-0.79	3.57435e-06	0.000302442
PDK1	52	1.06	1.49	3.6324e-06	0.000305513
ZNF154	165.4	0.65	0.71	3.92927e-06	0.000328515
LPIN2	67.1	0.91	1.13	4.0499e-06	0.000336597
IL1B	49.4	1.12	2.26	4.12322e-06	0.00033781
HOOK3	1105.1	0.41	0.43	4.1328e-06	0.00033781
FKBP1A	662.3	-0.55	-0.59	4.13664e-06	0.00033781
PYCARD	411.5	-0.71	-0.81	4.3827e-06	0.000354918
STAT1	609.3	-0.69	-0.78	4.40181e-06	0.000354918
YWHAE	1319.7	-0.34	-0.35	4.42194e-06	0.000354918
ZNF835	185.5	0.66	0.73	4.44808e-06	0.000354987
MYCBP	45.8	-1.01	-1.44	4.47545e-06	0.000355154
ZCCHC2	234.6	0.68	0.75	4.51974e-06	0.000356653
ETS1	60.9	0.93	1.18	4.56765e-06	0.00035842
TNFRSF10D	52.1	0.93	1.2	4.71522e-06	0.000367944
GNAL	224.6	-0.58	-0.62	4.75338e-06	0.000368873
CREBBP	348.7	0.5	0.53	4.88351e-06	0.000376889
ALDOA	781.7	0.72	0.81	4.99953e-06	0.000383735
IL1A	41.9	1.09	1.67	5.23837e-06	0.000398254
PNPO	114.8	-0.81	-0.97	5.24541e-06	0.000398254
GEN1	59.2	-0.73	-0.85	5.32507e-06	0.000400105
DDX58	165.5	-0.86	-1.07	5.32676e-06	0.000400105
RNMT	251	0.64	0.71	5.36624e-06	0.000400926
REL	319.3	0.57	0.62	5.45671e-06	0.000405529
C16orf54	157.9	0.68	0.77	5.56153e-06	0.000411143
GJB2	1575.2	0.8	0.93	5.81359e-06	0.000425551
SUPT16H	615.2	-0.44	-0.46	5.81702e-06	0.000425551
HIST1H1C	498.7	-0.72	-0.82	5.96393e-06	0.000433295
PIK3CD	135.8	0.78	0.91	5.98457e-06	0.000433295
HK2	160.7	0.98	1.29	6.02249e-06	0.000433804
IFITM2	644	-0.51	-0.54	6.20276e-06	0.00044451
SP110	343.5	-0.69	-0.77	6.24041e-06	0.000444652
COMMD1	115.6	-0.68	-0.76	6.26805e-06	0.000444652
PPP1R15A	177.9	0.69	0.77	6.68901e-06	0.00047213
ARID3A	34.8	1.03	1.54	6.78124e-06	0.00047452
TOP2B	288.6	-0.48	-0.51	6.79043e-06	0.00047452
ACTL6A	72.1	-0.78	-0.93	6.83778e-06	0.000475463
LINC01492	66.9	0.89	1.15	7.06272e-06	0.000486449
LAD1	750	-0.69	-0.77	7.09047e-06	0.000486449
PLOD3	83	0.79	0.93	7.09968e-06	0.000486449
ATP12A	698.4	0.77	0.9	7.31528e-06	0.000498782
LPCAT3	52.9	-0.84	-1.05	7.35069e-06	0.000498782
HERC6	40.8	-1.05	-1.66	7.4274e-06	0.000501564
DNPH1	93.8	-0.83	-1.01	7.475e-06	0.000502363
ELF3	24.8	1.06	1.7	7.58011e-06	0.000506701
CALM2	1382.7	-0.36	-0.37	7.61169e-06	0.000506701
ZNF2	116.9	0.75	0.88	8.04016e-06	0.000532699
ATP5O	346.6	-0.45	-0.48	8.41694e-06	0.000555044
POU2F2	488.2	0.87	1.1	8.89912e-06	0.000584098
LMNB1	23.2	-0.98	-1.39	9.00482e-06	0.000588287
HNRNPM	777.2	-0.5	-0.53	9.10408e-06	0.000590585
SLC25A25	71.1	0.72	0.83	9.12408e-06	0.000590585
PIBF1	136.5	-0.57	-0.62	9.47432e-06	0.000610442
HEPHL1	149.9	1	1.41	9.74833e-06	0.000623402
BZW2	208.8	-0.59	-0.64	9.76424e-06	0.000623402
GBE1	68.3	0.99	1.38	1.00652e-05	0.000639711
RRAGD	22.9	1.07	1.87	1.03044e-05	0.000651963
INHBB	48.4	0.99	1.4	1.14285e-05	0.000719841
SOD1	365	-0.41	-0.43	1.15288e-05	0.000722915
NASP	264.3	-0.59	-0.64	1.18932e-05	0.00074245
PSME3	173.2	-0.64	-0.71	1.20806e-05	0.000750815
TRIP10	133.6	0.8	0.96	1.28128e-05	0.000792814
FKBP10	295.8	0.91	1.2	1.30496e-05	0.000803923
IDH1	58	-0.89	-1.16	1.329e-05	0.000815161
GOLGA8N	33.1	1.03	1.68	1.34535e-05	0.000819831
ACY1	29.7	-0.95	-1.36	1.34829e-05	0.000819831
TNFRSF1B	74.5	0.74	0.87	1.38187e-05	0.000836629
DHX29	433	-0.42	-0.44	1.39143e-05	0.000838797
KIF11	63	-0.76	-0.9	1.42585e-05	0.000855879
NFIA	411	-0.63	-0.69	1.46163e-05	0.000873619
SGIP1	44.6	0.99	1.44	1.53022e-05	0.000910741
FKBP5	506.4	-0.49	-0.52	1.55211e-05	0.000919871
CDK1	42	-0.9	-1.2	1.56537e-05	0.000920361
LRRCC1	79.6	-0.75	-0.89	1.56604e-05	0.000920361
DNTTIP2	432.4	-0.39	-0.4	1.57659e-05	0.000921163
VIM	2087.2	0.86	1.08	1.58096e-05	0.000921163
CDK18	18.5	1.05	1.8	1.58708e-05	0.000921163
FUBP1	422.4	-0.43	-0.45	1.59612e-05	0.000922599
USP15	370.6	-0.67	-0.76	1.6513e-05	0.000950581
HSPA4	378.7	-0.48	-0.51	1.66126e-05	0.000952409
HMGN2	619.4	-0.59	-0.65	1.67742e-05	0.000957766
EMILIN1	120.5	0.9	1.21	1.69454e-05	0.000963624
CHD1L	149.6	-0.61	-0.67	1.74552e-05	0.00097974
PPARD	138.3	0.8	0.97	1.74658e-05	0.00097974
PPP1R18	136.8	0.74	0.87	1.75572e-05	0.00097974
MYO10	552.9	0.51	0.54	1.76961e-05	0.00097974
STC1	2289.7	1.05	1.99	1.77047e-05	0.00097974
WASF2	660.7	0.51	0.55	1.77778e-05	0.00097974
BMP2	44	1	1.47	1.79097e-05	0.00097974
BANF1	138.7	-0.65	-0.74	1.79218e-05	0.00097974
HMGB1	2403.5	-0.46	-0.49	1.79444e-05	0.00097974
ACTR2	845.8	-0.34	-0.34	1.80003e-05	0.00097974
ABCG1	67.7	0.89	1.16	1.80647e-05	0.00097974
PHB	138.9	-0.64	-0.71	1.80658e-05	0.00097974
LRRC32	135.1	0.93	1.29	1.83418e-05	0.000990878
TAF15	385.8	-0.44	-0.46	1.84538e-05	0.000993111
DSEL	233.8	0.66	0.74	1.85853e-05	0.000996372
EP300	464.6	0.39	0.4	1.87965e-05	0.00100386
ICAM1	67.9	0.93	1.28	1.97702e-05	0.00105186
EPG5	202.6	0.59	0.65	2.01598e-05	0.00106855
HP09025	356.5	0.58	0.64	2.04483e-05	0.00107976
PTPN12	406.9	0.44	0.46	2.05621e-05	0.00108089
AK4	349.4	0.62	0.69	2.06235e-05	0.00108089
LOC101929259	143.5	0.63	0.7	2.07047e-05	0.00108111
JUN	445	0.65	0.72	2.08773e-05	0.00108608
MCM3	71.7	-0.78	-0.96	2.11172e-05	0.00109451
SSX2IP	43.4	-0.93	-1.3	2.16749e-05	0.0011065
CASC5	40.1	-0.84	-1.05	2.17925e-05	0.0011065
DDX42	227.7	-0.48	-0.51	2.18799e-05	0.0011065
CRHR1-IT1	163.7	0.62	0.69	2.19235e-05	0.0011065
FLCN	136.2	0.65	0.73	2.19529e-05	0.0011065
CD163L1	27.4	1.02	1.6	2.19651e-05	0.0011065
MX1	316.9	-0.96	-1.39	2.1966e-05	0.0011065
ANK3	394.7	-0.6	-0.66	2.19787e-05	0.0011065
F8A1	36.5	-0.92	-1.32	2.21421e-05	0.00111074
MCRS1	106.1	-0.94	-1.35	2.22969e-05	0.00111453
WASL	333	0.5	0.53	2.31687e-05	0.001154
PLOD1	234.4	0.79	0.95	2.35067e-05	0.00116523
HSPA8	896.9	-0.62	-0.69	2.35602e-05	0.00116523
TET1	49.4	0.96	1.39	2.44391e-05	0.00120446
PPEF2	30.6	0.86	1.12	2.46856e-05	0.00121236
TMEM218	61.3	0.79	0.95	2.50205e-05	0.00122452
ATF7IP	295.2	-0.43	-0.45	2.51319e-05	0.00122571
OPHN1	1607.3	0.49	0.52	2.54627e-05	0.00123754
SLC41A2	148.9	0.79	0.97	2.74218e-05	0.00132816
GART	136.4	-0.62	-0.7	2.76728e-05	0.00133369
PTGS2	277.9	0.99	1.58	2.77259e-05	0.00133369
DDX60	236.3	-0.86	-1.1	2.78678e-05	0.00133594
MTRNR2L7	21.7	-0.96	-1.49	2.81816e-05	0.00134639
ZFAND5	279.1	0.56	0.6	2.86859e-05	0.0013629
BNIP3L	806.9	0.79	0.96	2.87213e-05	0.0013629
PSMD1	566.3	-0.45	-0.48	2.91804e-05	0.00138003
C17orf89	162.9	-0.68	-0.78	2.93047e-05	0.00138125
TMPRSS4	34.2	1	1.55	2.97161e-05	0.00139596
SAMD12	13	-1.01	-2.2	2.99747e-05	0.00140341
AP3B1	181.5	-0.51	-0.55	3.01019e-05	0.00140469
MRGBP	49.5	0.76	0.91	3.06298e-05	0.00142203
MLXIP	359.6	0.46	0.49	3.06761e-05	0.00142203
ATP13A3	184.9	0.74	0.88	3.09904e-05	0.00143188
TOMM6	280.6	-0.53	-0.57	3.11932e-05	0.00143529
OXCT1	49.2	-0.89	-1.21	3.12685e-05	0.00143529
SUCO	276.1	0.53	0.57	3.24652e-05	0.00148536
PRKD3	133.7	0.58	0.64	3.30862e-05	0.00150754
MXD1	105.9	0.86	1.1	3.31826e-05	0.00150754
WARS	57.6	-0.8	-1	3.3272e-05	0.00150754
C19orf43	251.8	-0.62	-0.7	3.349e-05	0.00151254
TMCC3	80.9	-0.66	-0.74	3.51845e-05	0.00158398
HMBS	22.7	-0.95	-1.49	3.56488e-05	0.00159975
LAYN	81.6	0.89	1.2	3.59315e-05	0.0016073
POLR3K	28.4	-0.87	-1.22	3.62376e-05	0.00161585
MNT	81.3	0.64	0.71	3.65458e-05	0.00162444
ZC3HAV1	420.5	-0.45	-0.48	3.67537e-05	0.00162853
COL13A1	36.7	0.96	1.52	3.72413e-05	0.00164255
C14orf132	189.3	0.89	1.23	3.73041e-05	0.00164255
ADSSL1	16.8	1	1.76	3.79374e-05	0.00166228
PGM5P2	679.5	0.39	0.4	3.80024e-05	0.00166228
GYS1	80.5	0.94	1.35	3.81071e-05	0.00166228
ATOX1	229.7	-0.57	-0.63	3.91446e-05	0.00170225
IFI6	1688.7	-0.87	-1.17	3.95048e-05	0.00171261
BCKDK	105.2	0.65	0.73	3.98777e-05	0.00172345
SAMD4A	61.8	0.89	1.2	4.06292e-05	0.00174588
OAS2	142.5	-0.84	-1.09	4.06452e-05	0.00174588
C5orf42	217.8	-0.47	-0.49	4.13164e-05	0.0017693
RAB8B	92.6	0.77	0.93	4.15872e-05	0.00177548
KIAA1462	82.6	0.8	0.99	4.19909e-05	0.00178729
CKAP5	265.4	-0.48	-0.52	4.23598e-05	0.0017959
XPNPEP3	497.8	0.56	0.61	4.2449e-05	0.0017959
CYB5R3	661	0.59	0.66	4.28162e-05	0.001806
HLA-E	540.1	0.51	0.55	4.29535e-05	0.00180636
ADAR	287.2	-0.52	-0.56	4.31772e-05	0.00181035
CENPF	397.9	-0.63	-0.72	4.42274e-05	0.00184555
NETO2	29.6	-0.92	-1.31	4.42899e-05	0.00184555
SLC6A14	211	0.83	1.05	4.4479e-05	0.00184555
LILRA5	60.3	0.75	0.91	4.46061e-05	0.00184555
TOP2A	519	-0.66	-0.75	4.46737e-05	0.00184555
RNF217	105.2	0.66	0.75	4.50468e-05	0.00185551
MYL6	1080.6	-0.57	-0.62	4.62028e-05	0.00189756
MEX3A	33.5	0.85	1.13	4.69855e-05	0.00192408
GDAP1	29.5	-0.87	-1.19	4.72208e-05	0.00192809
NFKBIA	660.6	0.97	1.58	4.77252e-05	0.0019399
FAT2	51.7	-0.85	-1.14	4.77861e-05	0.0019399
SLCO4A1	73.8	0.9	1.22	4.88961e-05	0.00197923
DAPK3	86.6	0.72	0.84	4.95406e-05	0.00199956
PRPF3	133.8	-0.54	-0.59	5.01881e-05	0.00201989
CKMT1B	122.2	-0.78	-0.98	5.13464e-05	0.00206031
PSMC2	133.1	-0.6	-0.67	5.14858e-05	0.00206031
DARS2	34.9	-0.77	-0.97	5.23267e-05	0.00207953
ALKBH5	102.5	0.67	0.78	5.23312e-05	0.00207953
AHRR	42.7	0.92	1.41	5.24103e-05	0.00207953
RBPJ	340	0.57	0.63	5.39436e-05	0.00213434
CLCA2	689.9	-0.68	-0.79	5.41704e-05	0.0021373
FAM192A	219.9	-0.48	-0.51	5.45376e-05	0.00214576
APOBEC3C	50.8	-0.76	-0.94	5.82183e-05	0.00228418
ZNF331	74.7	0.72	0.85	5.92286e-05	0.00231734
SERF2	1354	-0.45	-0.47	5.96062e-05	0.00232564
NIPSNAP1	112.8	-0.65	-0.75	6.00889e-05	0.00233798
NDUFAF2	249.7	-0.46	-0.49	6.12112e-05	0.00237506
PIGN	166.1	-0.54	-0.58	6.14736e-05	0.00237867
MYCBP2	1498.2	-0.46	-0.49	6.1644e-05	0.00237871
MIR210HG	88	0.77	0.95	6.38375e-05	0.00245661
WAC	772.6	0.3	0.3	6.42748e-05	0.00246668
HMGN3	121.1	-0.66	-0.76	6.49279e-05	0.00248495
CIC	77.7	0.7	0.82	6.55115e-05	0.00250047
MEG3	753.2	0.9	1.34	6.57459e-05	0.00250262
ST3GAL1	167.7	0.77	0.95	6.70264e-05	0.00254447
FLG	22684.8	0.83	1.07	6.94938e-05	0.00262587
UTP6	57.9	-0.68	-0.79	6.9814e-05	0.00262587
SYDE1	39.2	0.91	1.33	6.98951e-05	0.00262587
PCMTD1	469	0.39	0.41	7.00326e-05	0.00262587
CHST2	60.3	0.86	1.14	7.01055e-05	0.00262587
ADM	848.5	0.86	1.18	7.06237e-05	0.00263825
CXCL8	286.9	0.95	2.26	7.12402e-05	0.00265422
ACACA	176.2	-0.53	-0.58	7.19917e-05	0.00267512
ITGA5	82.1	0.81	1.05	7.33222e-05	0.00271737
DMKN	7245.8	-0.56	-0.62	7.43249e-05	0.00274728
KDM6B	60.4	0.82	1.08	7.49884e-05	0.00276453
CYCS	417.4	-0.41	-0.43	7.59194e-05	0.00278028
PHF1	28.5	0.92	1.36	7.5984e-05	0.00278028
ALDH3A2	360.2	-0.56	-0.61	7.60687e-05	0.00278028
UTRN	715.9	-0.43	-0.46	7.62072e-05	0.00278028
WDR12	84	-0.73	-0.88	7.68825e-05	0.00279765
FCHSD1	293.6	0.75	0.91	7.75497e-05	0.00281463
RSU1	233.6	-0.42	-0.45	7.8383e-05	0.00283755
PAQR4	18.8	-0.9	-1.35	7.88514e-05	0.00284716
ZNF281	176.4	0.73	0.88	7.91255e-05	0.00284973
PPP2R4	99.9	-0.67	-0.8	8.03474e-05	0.00288634
DPH5	68.8	-0.7	-0.83	8.07068e-05	0.00289186
LAGE3	29.1	-0.82	-1.09	8.19623e-05	0.00292937
CRY2	25.5	0.84	1.12	8.4214e-05	0.00300221
ZC3H12C	121.1	0.79	1	8.44485e-05	0.00300295
HIPK2	275.1	0.49	0.52	8.60007e-05	0.00305042
RNF144B	90.9	0.74	0.89	8.64087e-05	0.00305717
SKP2	78	-0.6	-0.68	8.68657e-05	0.00306562
ARL2BP	95.8	-0.66	-0.76	8.73469e-05	0.00307078
KIAA0586	126.1	-0.63	-0.72	8.74493e-05	0.00307078
ALDH7A1	182	-0.54	-0.6	8.82534e-05	0.00309129
SLC16A3	127.3	0.86	1.18	8.88597e-05	0.00310478
DLG4	78.6	0.91	1.4	9.03928e-05	0.00315051
AKAP2	177.9	0.73	0.89	9.08212e-05	0.00315761
HELLS	55.7	-0.81	-1.08	9.15094e-05	0.00317368
RDH12	130.9	-0.64	-0.73	9.28174e-05	0.00321112
SPAG7	141.8	-0.57	-0.63	9.42492e-05	0.00325264
IRF1	149.5	0.58	0.64	9.52585e-05	0.00327941
SLC6A6	35.4	0.91	1.39	9.82089e-05	0.00337272
ZNF99	84.4	0.64	0.74	9.91204e-05	0.00338369
DCTN3	75.4	-0.65	-0.76	9.91858e-05	0.00338369
TBC1D15	235.4	0.56	0.63	9.94949e-05	0.00338369
HNRNPA3	702.9	-0.38	-0.39	9.96594e-05	0.00338369
EML4	133.9	-0.52	-0.57	9.9733e-05	0.00338369
LINC00514	64.7	0.68	0.81	0.000100406	0.00339832
ATR	74.3	-0.66	-0.77	0.000100994	0.00340444
SLC35E3	119.7	0.62	0.71	0.000101072	0.00340444
MTFP1	18.4	0.91	1.35	0.000101918	0.00342473
SNORD89	720.1	-0.75	-0.93	0.000103295	0.00346272
G0S2	147.7	0.94	2.12	0.000103749	0.00346933
ENSA	349.9	-0.55	-0.61	0.000103986	0.00346933
GOLGA4	4010.9	0.35	0.36	0.000105503	0.00351161
PIK3R1	578.2	-0.46	-0.49	0.000106411	0.00353344
FAM92A1P2	36.8	0.94	2.12	0.000107343	0.00354264
LOC100996251	168.6	0.63	0.72	0.000107375	0.00354264
FAM110B	18.7	0.93	1.62	0.000107461	0.00354264
STC2	368.1	0.94	1.76	0.000107943	0.00354264
UBE2R2	562.5	0.48	0.51	0.000107949	0.00354264
SPAG4	8.5	0.91	2.01	0.000108644	0.00355713
IRAK3	134.1	0.79	1.02	0.000110819	0.00361368
PRRC1	302.2	-0.42	-0.44	0.000110885	0.00361368
STAT5B	75.2	0.61	0.7	0.000111778	0.00363195
NRP1	210.1	0.79	1.03	0.000111963	0.00363195
PLAT	86.2	0.89	1.32	0.000113052	0.00365882
ACOT13	317.2	-0.46	-0.5	0.000114045	0.00367631
COX6B1	423	-0.42	-0.44	0.000114374	0.00367631
SDAD1	278.2	-0.5	-0.54	0.000114424	0.00367631
ARHGEF9	41.2	-0.8	-1.05	0.000114639	0.00367631
COL6A2	1349	0.77	0.97	0.000116339	0.00372231
FAM134A	190.4	0.45	0.48	0.000118371	0.00377873
LAP3	134.1	-0.71	-0.86	0.000118688	0.00378025
NDNF	11.3	0.93	1.98	0.00011991	0.00381054
ITSN2	904.3	0.43	0.46	0.000120367	0.00381643
STK24	554.8	0.48	0.51	0.0001223	0.00386897
GPI	466.5	0.56	0.62	0.000122596	0.00386962
PLEKHM2	295.9	0.43	0.46	0.00012337	0.00388
LRRIQ1	14.1	-0.93	-2.05	0.000123477	0.00388
NFIL3	173.8	0.66	0.76	0.000124139	0.00389209
RECQL	146.3	-0.56	-0.62	0.000124941	0.00390851
POP1	103.7	-0.62	-0.72	0.000126485	0.00394801
FAM83B	481.9	-0.47	-0.51	0.000127546	0.00397127
NMI	104.3	-0.83	-1.15	0.000127795	0.00397127
TFCP2L1	60.9	-0.74	-0.92	0.000129393	0.00400418
PLXNA2	48.8	-0.79	-1.04	0.000129424	0.00400418
RBX1	174.2	-0.52	-0.56	0.000130899	0.0040409
C2CD5	31.9	-0.78	-1.02	0.000131815	0.00406025
NRSN2-AS1	65.8	0.63	0.73	0.000132164	0.0040621
THADA	67.7	-0.69	-0.83	0.000132545	0.00406491
ERRFI1	142.3	0.77	0.97	0.000133652	0.00408994
JAG1	235.6	-0.47	-0.51	0.000134952	0.0041151
ELMSAN1	232.8	0.5	0.55	0.000135061	0.0041151
OFD1	352.5	0.43	0.45	0.000137293	0.00417406
STYXL1	87.9	-0.63	-0.74	0.000138098	0.00418948
RAB3B	319.7	0.54	0.6	0.000139241	0.00420913
GBP1	93.2	-0.71	-0.88	0.000139345	0.00420913
GCM1	59.3	0.74	0.94	0.000139993	0.00421871
NCRUPAR	76.9	0.74	0.94	0.000140263	0.00421871
PAPL	126.9	0.69	0.83	0.000141175	0.00423707
ITFG2	19.8	-0.87	-1.3	0.000143075	0.00428492
LPP	1894.3	0.63	0.72	0.000144492	0.00431817
SCNN1D	14.1	0.93	1.76	0.00014502	0.00432475
CXCL14	1312.9	-0.92	-1.71	0.000145733	0.00433678
CFB	34.7	0.91	2.24	0.000147195	0.00437102
VANGL1	67.8	-0.72	-0.89	0.000148248	0.00438871
CDKN1C	89.2	0.73	0.89	0.000148415	0.00438871
EGR3	85	0.69	0.83	0.000150088	0.00442884
FBRSL1	49	0.79	1.02	0.000152408	0.00448788
KDM3A	166	0.67	0.79	0.000153321	0.00449927
PRSS8	307.7	0.63	0.73	0.000153435	0.00449927
SNX9	256.9	0.55	0.61	0.000154449	0.00451955
DENND3	20	0.85	1.23	0.000155953	0.00454991
IQGAP1	1374.2	-0.31	-0.32	0.000156134	0.00454991
LOC101927924	70	0.6	0.69	0.000156482	0.00455062
AGMAT	281.5	0.63	0.74	0.000158639	0.00460355
ZBTB20-AS4	17.9	0.89	1.55	0.000159042	0.00460355
AGA	67.9	-0.72	-0.89	0.000159286	0.00460355
INHBA	195.9	0.73	0.89	0.000160887	0.00464027
SPIRE2	53.3	0.78	1.04	0.00016159	0.004651
SEC61A1	323.9	0.47	0.5	0.000163231	0.00468865
TSC22D2	161.5	0.61	0.69	0.000164984	0.00472932
TBCB	73.8	-0.73	-0.91	0.000167581	0.00478235
RRN3	57.2	-0.64	-0.75	0.000167841	0.00478235
PPP1CC	234	0.48	0.52	0.000167915	0.00478235
LONP1	161.4	0.54	0.59	0.000168196	0.00478235
LOC101929372	82.7	0.67	0.81	0.000168701	0.00478703
APCDD1L	31.1	0.91	1.57	0.000169381	0.00479663
VGLL3	199.8	0.54	0.6	0.000171449	0.00483903
GLIS3	59.3	0.89	1.48	0.000171706	0.00483903
GPATCH2	238.4	-0.43	-0.46	0.000172386	0.00483903
FAM13A	134.5	0.79	1.03	0.000172471	0.00483903
SNAPC1	217.9	0.45	0.49	0.000172601	0.00483903
TMEM132B	127.3	0.84	1.2	0.000174502	0.00488259
RHOBTB3	343.2	0.68	0.82	0.000175725	0.00490433
TMEM184B	84.8	0.75	0.96	0.000176081	0.00490433
UQCRQ	699.1	-0.53	-0.58	0.000176327	0.00490433
HSP90AA1	6211.8	-0.29	-0.3	0.000177218	0.00491293
ROMO1	501.7	-0.42	-0.45	0.000177336	0.00491293
LITAF	583.6	0.39	0.41	0.000177846	0.00491738
MAP4K4	802.9	0.44	0.47	0.000179673	0.00495812
LINC01516	17.2	0.89	1.68	0.000180372	0.00496765
ASPM	196	-0.58	-0.66	0.000180874	0.00497172
PON2	311	-0.66	-0.78	0.000181417	0.00497692
IFI16	1049.3	-0.39	-0.41	0.000182216	0.0049891
TMEM101	87.3	-0.58	-0.66	0.000184345	0.00503756
KIF20B	276.5	-0.53	-0.58	0.000184749	0.00503881
FXYD3	535.1	-0.55	-0.61	0.000186069	0.00505672
LONRF2	83.2	0.66	0.8	0.000186126	0.00505672
POP5	32.5	-0.79	-1.11	0.000189702	0.00514393
ANLN	77.9	-0.7	-0.86	0.000190727	0.00516177
SNHG12	82.6	0.59	0.67	0.000191434	0.00516881
FAM171B	15.3	-0.9	-1.62	0.000191724	0.00516881
SERTAD2	176.7	0.58	0.65	0.000193962	0.00521914
TIAF1	48.4	-0.9	-1.78	0.000194488	0.00522329
BUB3	208.1	-0.49	-0.54	0.000195559	0.00524203
YAP1	548.9	0.4	0.42	0.000198921	0.00531492
SCARA3	70.3	-0.67	-0.81	0.000199035	0.00531492
NAPG	174.1	-0.43	-0.46	0.000199585	0.00531948
GPAM	34.6	-0.81	-1.15	0.000200291	0.00532408
IFIT1	71.2	-0.82	-1.13	0.000200668	0.00532408
AMD1	480.3	-0.53	-0.59	0.000200894	0.00532408
DHCR7	110.5	-0.63	-0.73	0.000201454	0.00532886
KDM7A	112.5	0.69	0.83	0.000202377	0.00534322
MTHFD1	69.2	-0.63	-0.73	0.000204929	0.00540045
DNAJC9	107.7	-0.52	-0.57	0.000206088	0.0054208
C5orf63	223	-0.67	-0.8	0.000207637	0.00545135
STEAP2	198	0.73	0.91	0.000209063	0.00547853
EGFL6	136	0.84	1.21	0.000210237	0.00549904
LOC102724612	20.9	0.89	1.68	0.000212096	0.00553736
POMP	378	-0.41	-0.43	0.000215153	0.00560674
TNRC6C-AS1	69.7	0.68	0.81	0.000218284	0.00567781
BHLHE41	12.7	0.9	1.72	0.0002202	0.00571707
UBL5	652.9	-0.42	-0.45	0.000221295	0.00572532
HIVEP2	171.4	0.64	0.75	0.000221575	0.00572532
BRD2	470.3	0.34	0.35	0.000221741	0.00572532
NR4A3	32.4	0.86	1.37	0.000222379	0.00573125
GJB4	13.8	0.89	1.74	0.000223564	0.00575123
NRCAM	13.4	0.9	1.9	0.000224863	0.00577407
LOC439933	16	0.87	1.38	0.000225851	0.00578887
P4HB	787.9	0.34	0.36	0.000226326	0.00579048
CRELD2	53.4	-0.76	-1.02	0.000228138	0.00582459
DUSP5	70.7	0.85	1.24	0.000228518	0.00582459
COPB2	411.5	-0.43	-0.46	0.000229596	0.00582459
BRE	37.8	-0.74	-0.95	0.000229731	0.00582459
TPX2	88.6	-0.67	-0.81	0.000229732	0.00582459
SLC39A11	38.9	-0.76	-1.03	0.000230177	0.00582535
TTC1	272.1	-0.41	-0.44	0.000233081	0.00588822
CPSF3	96.2	-0.54	-0.61	0.000234231	0.00590666
SLC39A14	133.4	0.67	0.8	0.00023693	0.00595726
LIMS3	104.1	0.77	1.04	0.00023751	0.00595726
LIMS3L	104.1	0.77	1.04	0.00023751	0.00595726
SEPT7	1060.4	-0.27	-0.28	0.000240174	0.00601333
IBA57	278.9	0.51	0.56	0.000241407	0.00602836
DLGAP5	36.1	-0.77	-1.03	0.000241632	0.00602836
DDX5	1180.5	-0.31	-0.32	0.000242657	0.00603704
HSPB1	7258.4	-0.53	-0.59	0.00024284	0.00603704
SCLT1	97.9	-0.55	-0.61	0.000245925	0.00610294
ZNF321P	76.7	0.69	0.84	0.000246552	0.00610744
DDR1	181.8	0.53	0.59	0.000246976	0.00610744
SHF	13.8	0.89	1.61	0.000255356	0.00630357
PARK7	307.5	-0.43	-0.46	0.000258042	0.00635869
HS3ST3B1	77.6	0.64	0.76	0.000260693	0.00639947
KDM4A	131.8	-0.56	-0.64	0.000261142	0.00639947
GAREM	184.9	0.5	0.55	0.000261175	0.00639947
WHAMMP3	68.6	0.77	1.02	0.000262035	0.00639947
LOC101928414	28.6	0.85	1.27	0.000262148	0.00639947
DOCK6	81	0.73	0.93	0.00026243	0.00639947
PTGIS	156.8	0.66	0.79	0.000266076	0.00647714
FKBP4	196.8	-0.44	-0.47	0.000267589	0.00650269
TMEM9B	139.9	-0.74	-0.95	0.000268965	0.00652484
CSNK1E	287.1	0.69	0.83	0.000270918	0.00656089
HEATR1	171.1	-0.6	-0.69	0.000273924	0.00662226
FOXJ3	106.6	0.56	0.63	0.000276709	0.00667556
NXPH4	16.7	0.89	1.67	0.000277079	0.00667556
ARPIN	341.7	0.43	0.45	0.000284973	0.006854
OGDH	298.9	0.52	0.58	0.000287733	0.00690855
SAP30	33.5	0.82	1.19	0.000289293	0.00693415
WIBG	62.9	-0.62	-0.72	0.000294442	0.00704555
AP1B1	245	-0.49	-0.53	0.000295342	0.00705506
ARHGEF17	54.2	0.75	0.99	0.000297228	0.00708805
PLXND1	21	0.87	1.68	0.000298249	0.00709958
PCBP2	873	0.37	0.39	0.000298722	0.00709958
TUBB4B	486.1	-0.62	-0.72	0.000299235	0.00709975
PDIA3P1	36.9	-0.77	-1.05	0.000305833	0.00724406
NID1	423.5	0.75	0.99	0.000307408	0.00726484
G3BP1	270.1	-0.63	-0.74	0.000307745	0.00726484
TRNP1	150.7	0.59	0.67	0.000308782	0.0072771
INPP5B	114.3	0.52	0.58	0.000311662	0.00733267
PARN	127.8	-0.56	-0.63	0.000314931	0.0073972
VIMP	322.3	0.35	0.37	0.000318104	0.00745283
ARHGEF18	70.1	0.63	0.74	0.000318361	0.00745283
MYL10	38.2	0.72	0.94	0.000324141	0.00756386
ORC1	92.4	0.66	0.81	0.000324181	0.00756386
AGPS	53.9	-0.67	-0.81	0.00032719	0.00761084
CRAMP1L	65.3	0.61	0.72	0.000327809	0.00761084
TCEB2	501.5	-0.42	-0.45	0.00032782	0.00761084
SAR1B	256.7	0.41	0.43	0.000331668	0.00768746
PPM1B	213.1	0.47	0.51	0.000332423	0.00769227
CD55	316.6	0.49	0.53	0.000337047	0.00778645
LOC729603	158.6	0.73	0.96	0.000338894	0.00781626
IL21R	172.8	0.49	0.53	0.000340439	0.00783904
ZNF280D	117.2	-0.54	-0.61	0.000347759	0.00798405
GRHL2	84.7	-0.57	-0.65	0.000347874	0.00798405
NEDD9	47.7	0.83	1.23	0.000349481	0.00800469
HEXIM1	206.5	0.39	0.42	0.000349913	0.00800469
UPK1A	143.5	0.86	1.37	0.000351474	0.00802732
GRK4	20.2	0.79	1.1	0.000353632	0.0080635
PCYOX1L	17.7	-0.83	-1.27	0.000355547	0.00809403
DCAF13	59.1	-0.62	-0.72	0.0003571	0.00810705
AMACR	56.5	-0.79	-1.1	0.000357273	0.00810705
SKIL	192.5	0.52	0.57	0.000359256	0.00813888
SULF2	350.5	-0.48	-0.52	0.000364513	0.00824468
ITPR2	527.5	-0.46	-0.5	0.000370705	0.00836476
LTV1	180	-0.47	-0.52	0.000371175	0.00836476
MRPS31	139.6	-0.48	-0.53	0.000371608	0.00836476
SPIB	135.2	0.52	0.58	0.00037463	0.00841892
KIAA0020	536.1	-0.42	-0.45	0.000376057	0.00841892
ACP5	64.5	0.76	1.01	0.000376079	0.00841892
FANCM	31.4	-0.77	-1.07	0.000376637	0.00841892
EEF2K	192.5	0.42	0.45	0.000377511	0.00841892
CLK3	61.4	0.67	0.81	0.00037761	0.00841892
ANXA7	60.4	-0.7	-0.9	0.000379405	0.00844551
KNOP1	243.1	-0.56	-0.64	0.000381739	0.00848403
LUC7L2	230.9	-0.38	-0.4	0.000383976	0.00852026
TFE3	91.1	0.55	0.61	0.000390234	0.0086277
CHTOP	95.7	-0.5	-0.55	0.00039029	0.0086277
BDP1	1114.4	-0.28	-0.28	0.00039066	0.0086277
SEPT2	385.2	-0.41	-0.44	0.00039211	0.00864612
IQCH-AS1	138.7	-0.61	-0.72	0.000394796	0.00868211
DLGAP4	349.6	0.43	0.46	0.000394978	0.00868211
FGFR1	381.5	0.78	1.11	0.000396985	0.00871258
SPCS2	225.4	-0.41	-0.44	0.000397865	0.00871828
PNISR	1244.5	0.35	0.36	0.000402279	0.00880126
LOC100506472	107.8	0.54	0.61	0.000404032	0.00882587
PYGB	104.6	-0.56	-0.64	0.000404957	0.00883233
SAT1	660	0.61	0.71	0.000406006	0.00883935
MARCH6	313	0.36	0.38	0.000407464	0.00883935
PKD1	106.9	0.73	0.97	0.000407505	0.00883935
TBC1D10A	39.2	0.73	0.96	0.000407946	0.00883935
SEC11C	89.3	-0.58	-0.67	0.000408425	0.00883935
ALOX15B	111.8	0.67	0.82	0.000409326	0.00884522
LARS	419.7	-0.39	-0.41	0.000410788	0.00885733
NPEPPS	727.3	0.35	0.36	0.000411148	0.00885733
EEF2	4238	0.26	0.26	0.000414338	0.0089124
POLR3B	85.5	-0.6	-0.69	0.000417977	0.00897691
TMEM50B	90.6	-0.52	-0.59	0.000425353	0.009106
RNY5	477.6	0.85	1.61	0.000426227	0.009106
CCNB1	55	-0.69	-0.87	0.000426415	0.009106
MPST	97.7	0.59	0.68	0.00042658	0.009106
CSNK1G1	240.5	-0.41	-0.44	0.000428155	0.00912575
P2RY11	37.2	0.79	1.13	0.000430825	0.00916874
BGN	189.1	0.72	0.93	0.000431488	0.00916896
SPIN4	26.9	0.85	1.43	0.000432835	0.00918368
TUBA1B	560.6	-0.62	-0.74	0.000438183	0.00927389
TUBA1A	115.9	-0.61	-0.71	0.000438487	0.00927389
AKAP10	87.4	-0.59	-0.68	0.000439067	0.00927389
CEP152	101	-0.53	-0.6	0.000442339	0.00932896
EPHB6	93.1	-0.78	-1.13	0.000445626	0.00937019
WDR4	49	-0.79	-1.19	0.000445798	0.00937019
ERCC3	93.7	-0.57	-0.65	0.000446295	0.00937019
XKR5	108	0.6	0.71	0.000448229	0.00939676
YWHAZ	1899.7	-0.37	-0.39	0.000450043	0.00942073
XAF1	512.8	-0.65	-0.79	0.000451089	0.00942856
AVPR1A	58.4	0.68	0.85	0.000451873	0.00943092
BRMS1	35.2	-0.74	-1.01	0.000455455	0.00949158
TRIB1	53.8	0.65	0.78	0.000456743	0.00950431
PARP4	69.9	-0.54	-0.6	0.000458915	0.00953538
POU5F1	107.3	0.65	0.8	0.000463623	0.00960515
NLRX1	181.5	0.66	0.81	0.000465324	0.00960515
TMA16	187	-0.47	-0.51	0.000465435	0.00960515
GSTA4	191.7	-0.64	-0.77	0.000465799	0.00960515
FBXO45	661.3	0.53	0.59	0.000465887	0.00960515
DHFR	124.8	-0.61	-0.71	0.000466376	0.00960515
MRPS21	358.8	-0.44	-0.47	0.000471545	0.0096974
LOC284454	271.6	0.47	0.51	0.00047241	0.00970098
AFG3L2	149.6	-0.42	-0.45	0.00047492	0.00973828
PPP4R2	176.9	0.48	0.53	0.00047643	0.00975501
ZBTB3	157.5	0.68	0.86	0.00048064	0.00982689
MRPL1	147.7	-0.51	-0.56	0.000485123	0.00990413
EIF2B3	65	-0.67	-0.84	0.000486106	0.00990507
EGLN1	163.2	0.62	0.72	0.000486771	0.00990507
COQ2	48.2	-0.73	-0.98	0.000487575	0.00990507
ZC3H8	154.8	-0.47	-0.52	0.00048799	0.00990507
BRCA1	62.9	-0.66	-0.82	0.00048881	0.00990739
OCIAD1	247.7	-0.46	-0.49	0.000490113	0.00991949
ZBTB10	35.7	0.73	0.96	0.000494302	0.00997908
MROH6	54.8	0.7	0.91	0.000494935	0.00997908
WDR63	15	-0.84	-1.66	0.000495188	0.00997908
AKAP12	519	0.81	1.22	0.000498383	0.0100291
FAM43A	365.8	0.5	0.55	0.000500218	0.0100516
DBI	1755	-0.51	-0.56	0.000503983	0.0100964
COL27A1	341.9	0.39	0.42	0.000504321	0.0100964
SCNN1B	74.8	0.76	1.03	0.000504602	0.0100964
NDUFB9	376.6	-0.46	-0.5	0.000507016	0.0101302
DUSP22	184.1	-0.45	-0.48	0.000509695	0.0101693
EDNRA	80.3	0.72	0.94	0.000513464	0.0102249
VSNL1	63.4	-0.66	-0.81	0.000514725	0.0102249
PSMB7	404.1	-0.35	-0.37	0.000515557	0.0102249
TPM3	1320.9	-0.35	-0.37	0.00051597	0.0102249
PHGDH	68.9	-0.72	-0.95	0.000516121	0.0102249
TMEM106A	88.2	0.66	0.81	0.000518139	0.010242
ERBB3	290.5	0.47	0.52	0.000518732	0.010242
SPAG5	15.1	-0.83	-1.38	0.000519172	0.010242
C15orf52	175.9	0.53	0.6	0.0005216	0.0102672
ESYT2	143.1	0.5	0.54	0.000521912	0.0102672
SMAD5	560.4	-0.28	-0.29	0.000527343	0.0103595
NME2	654.9	-0.48	-0.52	0.000531616	0.0104289
UBLCP1	107.2	-0.52	-0.58	0.000534026	0.0104616
TOMM70A	206.1	-0.41	-0.44	0.000534997	0.010466
YES1	377.8	0.35	0.37	0.00054059	0.0105607
CXCL3	27.2	0.84	1.98	0.000542909	0.0105913
IL22RA1	119.2	0.57	0.65	0.000547547	0.0106669
HS3ST3A1	46.5	0.77	1.08	0.000553141	0.0107547
SWSAP1	154.3	0.48	0.54	0.000554062	0.0107547
MEGF6	38	0.73	0.99	0.000554351	0.0107547
NUSAP1	106.3	-0.59	-0.69	0.000555698	0.0107557
OAS3	327	-0.58	-0.67	0.000555936	0.0107557
ETNK2	28	-0.8	-1.23	0.000558733	0.010795
PHLPP2	84.7	0.54	0.61	0.000560262	0.0108055
C7orf55	100.7	0.7	0.92	0.000560922	0.0108055
LMCD1	14.5	0.84	1.61	0.000561587	0.0108055
TMF1	501.2	0.37	0.39	0.000564136	0.0108241
CDIPT	144.1	-0.44	-0.48	0.00056483	0.0108241
FLT1	261.3	0.67	0.83	0.000564861	0.0108241
GPRC5C	10	0.81	2.01	0.00056656	0.0108418
VEGFB	57.5	0.65	0.79	0.000568394	0.0108621
KCMF1	219.9	0.5	0.56	0.000576744	0.0109943
LGALS3BP	138.2	-0.57	-0.66	0.000576874	0.0109943
THUMPD1	172.3	-0.45	-0.49	0.000585069	0.0111353
PLA2G4F	50.3	-0.73	-0.99	0.000589237	0.0111995
ZSCAN32	24.6	-0.76	-1.13	0.000590462	0.0112076
SCAND2P	48.9	0.7	0.92	0.000593267	0.0112457
OSBPL3	120.5	-0.51	-0.57	0.000594405	0.0112493
ATP2B1	555.6	0.52	0.58	0.000595064	0.0112493
LOC154761	14.5	0.84	1.51	0.000600666	0.01134
SBF1	254.5	0.5	0.56	0.000605008	0.0114066
ATF3	21.2	0.83	1.43	0.00060784	0.0114447
EZH2	130.9	-0.51	-0.57	0.000610535	0.01148
P4HA2-AS1	45.1	0.81	1.26	0.000616742	0.0115812
IRAK1BP1	25.9	-0.74	-1.07	0.000627394	0.0117655
BCL2L1	121	0.58	0.68	0.00063119	0.0118209
AQR	134.3	-0.42	-0.45	0.00063516	0.0118794
AKT2	522.3	-0.47	-0.51	0.000639748	0.0119493
DNAJA1	245.7	-0.44	-0.48	0.000643363	0.0120009
TBCE	24.2	-0.76	-1.09	0.0006493	0.0120956
NLGN2	41.3	0.79	1.19	0.00065224	0.0121199
NGRN	160.9	-0.43	-0.46	0.000652331	0.0121199
HSD17B10	116.3	-0.58	-0.68	0.000656054	0.0121711
LAPTM4B	90.9	-0.56	-0.65	0.000656822	0.0121711
NAA16	138.3	0.44	0.47	0.000659346	0.0122018
PLAGL2	33.4	0.66	0.83	0.000665863	0.0123062
SIAH2	66.9	0.69	0.87	0.000668774	0.0123438
TRIM52-AS1	72.5	0.63	0.78	0.000674098	0.0124226
RTFDC1	196.7	-0.48	-0.53	0.00067491	0.0124226
RLF	242.3	0.55	0.62	0.000675702	0.0124226
EGFR	633.8	0.6	0.7	0.000676623	0.0124233
ZNF773	317.3	0.51	0.57	0.000680598	0.01248
NUDT5	121.5	-0.54	-0.61	0.000684	0.012526
NCDN	65.7	-0.64	-0.8	0.00069108	0.0126392
SHISA2	41.1	0.72	0.99	0.000694838	0.0126914
C1QTNF1	83.3	0.76	1.1	0.000697269	0.0127193
ACTR1A	250.5	-0.5	-0.56	0.000703185	0.0128106
PARP14	399.6	-0.52	-0.59	0.000710866	0.0129039
CR1	45.4	0.68	0.87	0.000711179	0.0129039
CCNT1	162	-0.47	-0.52	0.000711767	0.0129039
GDF15	250.9	0.72	0.97	0.000711984	0.0129039
SERBP1	3032.5	-0.32	-0.33	0.000713172	0.0129063
NDUFB2	266.6	-0.4	-0.43	0.000714065	0.0129063
CDCA7	22.6	-0.79	-1.28	0.000714874	0.0129063
PARG	93	-0.49	-0.54	0.000716711	0.0129229
TPI1	685.2	0.6	0.71	0.000723318	0.0130253
MBLAC2	52.2	-0.69	-0.91	0.000725362	0.0130454
SHC3	55.4	0.77	1.15	0.000726709	0.0130529
DHRS13	18.8	0.81	1.39	0.00073033	0.0131012
RB1CC1	979.7	0.36	0.38	0.000732225	0.0131184
NCK1-AS1	13.9	-0.81	-1.45	0.000742693	0.013289
SLC35D2	94.8	-0.5	-0.55	0.000747861	0.0133644
TBX3	294.2	0.66	0.83	0.000751943	0.0133948
LOC101927770	82.8	0.64	0.78	0.000752572	0.0133948
MRPS28	33.2	-0.68	-0.87	0.000753133	0.0133948
BBOX1	45.2	-0.71	-0.95	0.000754197	0.0133948
PHLDB3	34.4	0.7	0.9	0.000754328	0.0133948
MTRNR2L1	27255.9	-0.56	-0.65	0.00075739	0.01342
KLHL36	213.8	0.42	0.45	0.000757659	0.01342
IL6	77.5	0.82	1.61	0.000758954	0.013426
GYPC	192.6	0.79	1.23	0.000766007	0.0135338
DYNC1I2	1009.6	-0.26	-0.26	0.00076704	0.013535
IFITM3	2210.6	-0.44	-0.47	0.000770886	0.0135858
TARBP1	13.3	-0.81	-1.54	0.00077776	0.0136751
PSAT1	34.5	-0.79	-1.31	0.0007779	0.0136751
RBM34	438.4	-0.45	-0.49	0.000786167	0.0138031
RSPO3	118.4	0.82	1.56	0.000790689	0.0138644
ELL2	607.6	0.37	0.39	0.000791632	0.0138644
SLC41A1	49.9	0.63	0.78	0.000796158	0.0139263
LINC00671	113.2	0.77	1.22	0.000800058	0.0139771
MAB21L3	3021.3	0.3	0.31	0.000802041	0.0139918
ALDOC	70.2	0.77	1.09	0.000802891	0.0139918
EDN1	90.7	0.77	1.14	0.000804411	0.0140009
LRP10	552.6	0.36	0.38	0.000807529	0.0140378
PPME1	166.6	0.52	0.58	0.00081041	0.0140705
BDKRB2	372.8	0.65	0.81	0.000824496	0.0142974
HSPA9	424	-0.32	-0.33	0.000827356	0.0143293
CEP135	165.5	0.46	0.5	0.000830254	0.0143618
WNT5A	470.1	0.66	0.83	0.000832174	0.0143773
WDR45B	325.2	0.39	0.42	0.000835764	0.0144174
PTCSC3	63.7	-0.62	-0.75	0.00083673	0.0144174
POM121	190.7	0.57	0.67	0.000837832	0.0144174
FBRS	113.4	0.58	0.69	0.000838604	0.0144174
SCN9A	127	0.74	1.05	0.000860524	0.0147533
ESRG	203.1	0.69	0.88	0.000861222	0.0147533
UBA6	194.2	0.44	0.47	0.000861294	0.0147533
MME	828.1	0.71	0.96	0.000864368	0.014775
DDX10	212.8	-0.46	-0.51	0.000864661	0.014775
RPS6	7923.9	-0.24	-0.24	0.00086813	0.0147852
PTTG1IP	498.1	0.38	0.4	0.000868486	0.0147852
PBOV1	17.9	0.79	1.48	0.000868762	0.0147852
TNFAIP6	166.2	0.8	1.42	0.000869473	0.0147852
DPYSL2	203.3	0.59	0.69	0.000874038	0.014828
ENY2	240.6	-0.4	-0.43	0.000874664	0.014828
MIR6723	538.7	-0.42	-0.46	0.000875152	0.014828
BMS1P6	133.6	-0.5	-0.56	0.000876669	0.0148358
SEMA5A	455.2	0.61	0.73	0.000879425	0.0148645
SLC17A9	40.3	0.81	1.48	0.000882404	0.0148808
HYOU1	128	-0.51	-0.58	0.000882842	0.0148808
JAK1	520.2	0.3	0.31	0.00088446	0.0148808
ERCC8	9.6	-0.81	-1.66	0.000884626	0.0148808
FYTTD1	144.4	-0.45	-0.49	0.000889895	0.0149515
COL23A1	35.6	0.8	1.38	0.000896319	0.0150415
LINC01207	91.1	0.67	0.88	0.00090089	0.0151001
FAM63B	289.7	0.47	0.52	0.000902733	0.0151026
WDR77	51.9	-0.68	-0.89	0.000904335	0.0151026
ZNF667	93.4	0.59	0.71	0.000904721	0.0151026
BTG1	2180.2	0.33	0.35	0.000905727	0.0151026
CA12	1132.7	0.45	0.49	0.000906446	0.0151026
HGH1	15.6	-0.8	-1.51	0.000907488	0.0151026
DDX60L	136.2	-0.59	-0.71	0.000912074	0.0151609
CENPE	168.1	-0.58	-0.68	0.000913224	0.0151621
CIAO1	365.5	0.33	0.35	0.000923584	0.015316
PHF6	133	-0.57	-0.67	0.000930158	0.0154068
PRPF40A	1213.7	-0.28	-0.28	0.000933375	0.0154406
SMAD9	50.7	0.77	1.23	0.000934395	0.0154406
SLC25A25-AS1	183.5	0.7	0.95	0.000942999	0.0155645
TOMM40L	36.2	-0.67	-0.88	0.000945053	0.0155673
DBF4	84	-0.48	-0.54	0.000945692	0.0155673
PPIL1	36.5	-0.68	-0.93	0.000946493	0.0155673
FLJ45079	94.8	0.58	0.69	0.00094962	0.0156004
ACER3	502.2	0.64	0.81	0.000954822	0.0156655
FHL2	128.5	0.51	0.58	0.000955809	0.0156655
CCDC74A	9.3	0.77	2.85	0.000958075	0.0156671
WDR60	280	0.49	0.55	0.000958141	0.0156671
TNS1	57.7	0.78	1.23	0.000967355	0.0157994
ABCC5	69	-0.65	-0.82	0.000972611	0.0158668
ANXA11	280.4	-0.4	-0.43	0.000974528	0.0158796
ARHGAP22	28.8	0.79	1.34	0.000983123	0.0160011
CLN8	231.7	0.41	0.44	0.000989864	0.0160922
MECP2	93.4	0.6	0.72	0.000992148	0.0161106
SLC39A10	146.5	-0.4	-0.43	0.000997496	0.0161625
ZMPSTE24	154.6	-0.43	-0.47	0.000999282	0.0161625
DNAJA4	69.2	-0.56	-0.65	0.00099981	0.0161625
PA2G4	1524.7	-0.33	-0.35	0.000999943	0.0161625
PHLDA1	194.4	0.61	0.75	0.00100417	0.0162122
ARPC5	213.2	-0.51	-0.58	0.0010095	0.0162794
FNDC3B	191.7	0.55	0.64	0.00101123	0.0162887
TNFRSF14	36.2	0.7	0.95	0.00101547	0.0163383
NDUFAF7	61.4	0.59	0.7	0.00102092	0.0164072
TTF1	190.4	-0.39	-0.42	0.00102955	0.016527
ATP9B	50.8	-0.59	-0.7	0.00104088	0.0166897
BHLHE40	44.3	0.71	0.93	0.00104216	0.0166913
MRPL24	87.4	-0.58	-0.69	0.00104613	0.0166963
PPP1R7	228.9	-0.45	-0.5	0.00104835	0.0166963
NUP93	55.1	-0.7	-0.99	0.00104887	0.0166963
TOP1	1551.8	0.33	0.34	0.00104912	0.0166963
FAM65B	243.2	0.57	0.66	0.00104956	0.0166963
LRRFIP2	220.5	0.38	0.4	0.00104961	0.0166963
RAB5A	550	0.43	0.47	0.00105134	0.0166963
CERS5	121.9	0.46	0.5	0.00105199	0.0166963
COL6A1	1696	0.63	0.78	0.00105346	0.0166981
LOC101927415	163.5	0.53	0.6	0.00105484	0.0166981
AP3D1	681.3	0.3	0.31	0.00105567	0.0166981
ENAH	761.2	-0.36	-0.38	0.00105768	0.0167083
HPCA	9.1	-0.8	-1.84	0.00105869	0.0167083
LOC101929660	54.3	0.75	1.13	0.00106184	0.0167287
SAMD5	105.2	0.55	0.64	0.00106237	0.0167287
TMEM132A	36.1	0.75	1.14	0.00106839	0.0168041
UQCR11	386.4	-0.4	-0.42	0.00106955	0.0168041
PPP1R3B	79.6	0.57	0.67	0.00107365	0.0168497
SLC5A1	162.2	0.57	0.66	0.00107628	0.016858
DDAH1	34.3	0.72	0.99	0.00107658	0.016858
PYDC1	148.1	-0.57	-0.67	0.00109505	0.0171281
SEMA6A	21.7	0.79	1.26	0.00109742	0.0171299
LOC729348	1797.1	0.25	0.26	0.0010976	0.0171299
DDIT4	148.5	0.8	1.38	0.00109912	0.0171346
HEATR3	76.6	0.58	0.69	0.00110728	0.0172422
C19orf53	352.7	-0.47	-0.52	0.00110848	0.0172422
SKP1	533.9	-0.36	-0.38	0.00111138	0.0172682
NME1	123.8	-0.56	-0.65	0.00111657	0.0173297
CKMT1A	129.1	-0.65	-0.84	0.00112055	0.0173551
MRPL30	319.5	-0.35	-0.37	0.00112068	0.0173551
KMT2E	942.7	0.29	0.3	0.00112636	0.0174155
FAM83A	194.9	0.59	0.7	0.00112706	0.0174155
TIMM10	13.2	-0.78	-1.45	0.00113321	0.0174913
ITGAL	20.3	0.79	1.81	0.00113644	0.0175219
STX1B	36.8	0.68	0.91	0.00113932	0.0175356
DCXR	58.4	-0.7	-0.99	0.00114075	0.0175356
SOAT1	163.6	0.42	0.45	0.00114107	0.0175356
UAP1	30.6	0.68	0.89	0.00114504	0.0175773
PMVK	97.9	-0.59	-0.72	0.00115884	0.0177672
MYLK3	201.6	0.43	0.46	0.00115994	0.0177672
SRGAP1	268.1	0.39	0.42	0.00116279	0.0177782
DDX1	486.1	-0.35	-0.36	0.00116319	0.0177782
KCTD18	23	-0.73	-1.03	0.00116642	0.0178082
C21orf59	156.3	-0.41	-0.44	0.00117423	0.0179058
NOP56	428.2	-0.39	-0.42	0.00117561	0.0179058
ARHGAP29	870	0.32	0.33	0.00117764	0.0179058
NDUFA4L2	114.8	0.79	1.49	0.00117791	0.0179058
TNFRSF9	190.4	0.38	0.41	0.0011796	0.0179121
ZNF492	80.1	0.47	0.52	0.00118168	0.0179242
RNF8	188.7	-0.42	-0.45	0.00118486	0.0179531
VDR	236.1	0.38	0.4	0.00119177	0.0180384
PTGS1	448	0.56	0.65	0.00120034	0.0181485
IGFBP5	542.7	0.79	1.61	0.00120335	0.0181745
EHMT1	102	-0.5	-0.57	0.00120894	0.0182393
ARSJ	41.7	0.62	0.75	0.00121882	0.0183686
ALDH1A1	49.9	-0.7	-1	0.00122379	0.0184214
GAB2	54.2	0.6	0.73	0.00122495	0.0184214
IPO8	117.3	-0.49	-0.55	0.00122841	0.0184537
SUN1	109.6	0.54	0.62	0.00122972	0.0184537
CDC23	29.3	-0.71	-1.03	0.00123966	0.0185621
RARRES1	131.1	-0.62	-0.77	0.00124083	0.0185621
ZNF550	58.1	0.57	0.67	0.00124091	0.0185621
FAM20C	101.3	0.71	1.01	0.00124656	0.018622
LOC101928535	97.3	0.73	1.1	0.00124757	0.018622
CISD1	87.2	-0.54	-0.64	0.00125103	0.0186371
CPXM2	54.1	0.76	1.24	0.00125123	0.0186371
FANCB	10.6	-0.79	-1.56	0.00125472	0.0186692
MLLT6	143.3	0.51	0.59	0.0012597	0.0187236
JAM2	206.6	0.53	0.6	0.00126388	0.0187658
PLAC8	170.3	0.59	0.71	0.0012773	0.018945
SF3B5	487.8	-0.42	-0.46	0.0012787	0.0189458
ZSWIM8	118.9	0.63	0.8	0.00129304	0.0191381
DHX57	45.6	-0.61	-0.74	0.00129523	0.0191383
PRELID2	128.3	0.54	0.63	0.00129578	0.0191383
BCKDHA	54.4	0.64	0.8	0.00129896	0.0191651
FHL1	64.6	0.6	0.72	0.0013082	0.0192811
ARG1	737.2	0.65	0.81	0.00131115	0.0193044
CLMN	125.7	0.52	0.59	0.00131511	0.0193216
TEAD1	429.9	0.36	0.38	0.00131583	0.0193216
CAPNS2	177.3	-0.55	-0.64	0.00131644	0.0193216
NLRP2	91.7	-0.57	-0.68	0.00131936	0.0193442
SDC4	244.8	0.75	1.12	0.00133366	0.0195335
PHF14	244.7	-0.37	-0.4	0.00134129	0.0196196
RUVBL1	171.5	-0.54	-0.63	0.00134233	0.0196196
CSRNP3	15.2	-0.76	-1.25	0.00134527	0.0196421
SH3GL1	395.9	0.53	0.61	0.00134791	0.0196601
GPATCH4	245.8	-0.51	-0.58	0.00135576	0.0197541
DGKA	293.6	-0.46	-0.51	0.00135719	0.0197545
MFAP4	48	0.72	1.06	0.00137025	0.019924
ZNF578	138.2	0.47	0.52	0.00137852	0.0200235
TMEM110	30.4	-0.68	-0.94	0.00138811	0.0201221
MMP19	83	0.62	0.76	0.00138817	0.0201221
LRRC16A	80.6	-0.57	-0.67	0.00140324	0.0203194
CHAC1	67.7	0.71	1.02	0.00140699	0.0203406
CCZ1B	9.7	-0.67	-2.23	0.00140902	0.0203406
TTN	91.8	-0.5	-0.57	0.00140904	0.0203406
TIMM21	65.9	-0.54	-0.64	0.00143011	0.0206235
LOC400043	21.1	0.73	1.08	0.00143197	0.0206292
SSB	786.4	-0.29	-0.3	0.00143839	0.0206756
SRM	246.1	-0.51	-0.58	0.0014391	0.0206756
COX15	138.1	0.56	0.66	0.00143961	0.0206756
UCKL1-AS1	48.3	0.65	0.86	0.00144196	0.0206882
ZNF546	65.7	0.56	0.67	0.00144456	0.0207043
CNPPD1	65.7	-0.57	-0.69	0.00144717	0.0207207
CETN2	175.1	-0.4	-0.43	0.00145318	0.0207855
CDC42EP1	53.7	0.6	0.73	0.00146492	0.0209159
RPL21P44	60	0.59	0.71	0.00146528	0.0209159
NUP155	35.5	-0.69	-0.98	0.0014672	0.0209221
WTAPP1	43.2	0.75	1.25	0.00147312	0.0209853
CCDC77	36.7	-0.6	-0.73	0.00147949	0.0210546
DUSP16	93	0.61	0.75	0.00148428	0.0210819
IFITM1	762.6	-0.51	-0.58	0.00148441	0.0210819
CDV3	993.1	0.25	0.26	0.00149219	0.0211559
N4BP3	15.4	0.77	1.33	0.00149349	0.0211559
TAF9B	28.7	0.72	0.99	0.00149414	0.0211559
IRS2	269.2	0.67	0.89	0.00149911	0.0212012
AMIGO2	48.5	0.64	0.8	0.001503	0.0212012
NFKBIE	19.1	0.77	1.39	0.00150323	0.0212012
ZNF362	29.6	-0.73	-1.18	0.00150337	0.0212012
ACKR3	17.1	0.77	1.46	0.00150542	0.0212087
TBC1D22A-AS1	253.3	0.45	0.49	0.00151219	0.0212385
RFC2	48.3	-0.55	-0.65	0.00151363	0.0212385
ZNF649	21.3	-0.71	-1.06	0.00151561	0.0212385
HNRNPA2B1	628.8	-0.38	-0.4	0.00151597	0.0212385
VNN3	27.5	0.76	1.25	0.00151632	0.0212385
VNN1	20.4	0.77	1.8	0.0015166	0.0212385
ZC3H13	1030.1	-0.3	-0.31	0.00151883	0.0212447
ATP6V1F	350.9	-0.41	-0.44	0.00152007	0.0212447
MAP3K5	258.2	0.58	0.69	0.00152202	0.0212508
PLA2G4B	250.6	0.58	0.69	0.00152587	0.0212834
PRDX1	812.5	-0.38	-0.4	0.0015338	0.0213728
SERPINE1	225.3	0.77	1.27	0.00153558	0.0213764
NDUFB11	170.5	-0.44	-0.48	0.00154005	0.0214173
IKBIP	217.9	0.57	0.68	0.001545	0.0214642
SLC28A3	75.7	0.68	0.9	0.00154647	0.0214642
LINC01105	37.5	0.69	1.01	0.00154953	0.0214685
TLR5	17	-0.72	-1.09	0.00154984	0.0214685
DLD	101.6	-0.46	-0.51	0.00155772	0.0215564
TMEM198B	15.2	-0.74	-1.19	0.00156239	0.0215637
KPNA3	387.9	-0.31	-0.32	0.0015641	0.0215637
API5	99.3	-0.51	-0.59	0.00156424	0.0215637
TEDDM1	26.4	0.72	1.19	0.00156439	0.0215637
HNRNPA1P10	21.7	-0.76	-1.22	0.00156729	0.0215825
AARD	94.6	0.77	1.54	0.00157193	0.0216252
HSBP1	255.4	-0.35	-0.37	0.0015758	0.0216572
SPRR2C	20.8	0.77	1.72	0.00157783	0.0216639
TGIF2	44.3	0.55	0.64	0.00158021	0.0216755
SEC24A	69.8	0.63	0.8	0.00158287	0.0216908
DNAJC24	98.7	-0.48	-0.54	0.00158488	0.0216971
MRPS10	193.5	-0.4	-0.43	0.00158768	0.0217142
LRAT	65.9	0.58	0.7	0.00159854	0.0218415
DRG2	93.7	-0.55	-0.65	0.00160291	0.021857
CILP	25.4	0.77	1.56	0.00160441	0.021857
CTNND1	529.9	-0.37	-0.4	0.00160626	0.021857
TSC22D1-AS1	32	0.66	0.87	0.00160653	0.021857
JAKMIP2	92.5	0.57	0.68	0.00160781	0.021857
RBM19	133.7	-0.45	-0.5	0.00160901	0.021857
LRRC74B	177.2	0.44	0.48	0.00161201	0.0218627
ZC2HC1A	136.7	-0.44	-0.48	0.00161254	0.0218627
TRIM37	93.2	-0.51	-0.59	0.00161672	0.0218982
MIF-AS1	590.9	0.45	0.5	0.00161972	0.0219177
NT5DC2	42.6	-0.67	-0.94	0.00162515	0.02197
SNRPD3	353.2	-0.31	-0.33	0.00163999	0.0221494
TNNI1	32.9	0.69	0.98	0.00165777	0.022368
SIGLEC14	53.9	0.74	1.25	0.00166041	0.0223721
ZC3H6	232.8	0.39	0.41	0.00166153	0.0223721
MTFMT	284.3	0.58	0.7	0.00166417	0.0223721
CSNK2A2	393	0.52	0.6	0.00166445	0.0223721
SNX22	477.7	0.49	0.55	0.00166724	0.0223882
ASB1	42.4	0.64	0.84	0.00168278	0.0225587
PRKCD	40.8	0.61	0.75	0.00168315	0.0225587
EDA2R	57.1	0.65	0.86	0.00169059	0.0226053
ATP5E	1203.3	-0.4	-0.43	0.00169104	0.0226053
TST	101.5	-0.56	-0.66	0.00169172	0.0226053
LINC01224	163.9	0.68	0.96	0.00169326	0.0226053
ARID4B	646.8	0.27	0.27	0.00169716	0.0226053
HIST2H2AA3	32.6	0.6	0.73	0.00169789	0.0226053
HIST2H2AA4	32.6	0.6	0.73	0.00169789	0.0226053
LINC00471	122.1	0.54	0.63	0.00170718	0.0226885
PHF5A	88.5	-0.53	-0.63	0.00170879	0.0226885
FER1L4	24.5	0.75	1.31	0.00170898	0.0226885
ZNF264	493.5	0.42	0.46	0.00171098	0.0226935
STX8	79.4	-0.57	-0.68	0.00172117	0.0227929
CWF19L2	269.8	-0.37	-0.4	0.00172172	0.0227929
FFAR2	54.1	0.57	0.7	0.0017241	0.022803
ITGB8	147.7	0.51	0.58	0.00172725	0.0228231
TMEM51	55.9	0.54	0.62	0.00172999	0.0228363
FBXW7	496.1	-0.33	-0.34	0.00173183	0.0228363
PMS2P3	13.7	-0.76	-1.39	0.00173388	0.0228363
GPD2	111.1	0.61	0.77	0.00173475	0.0228363
KRT1	25669.7	-0.56	-0.66	0.001737	0.0228445
AHSA1	178.4	-0.7	-1.01	0.00174903	0.0229812
LOC155060	110.9	0.53	0.62	0.00175758	0.0230397
ZNF429	56.4	0.71	1.06	0.00175765	0.0230397
DISC2	106.1	0.59	0.72	0.0017584	0.0230397
HTATSF1	244.3	-0.33	-0.34	0.00176178	0.0230466
SALL1	18.4	0.76	1.56	0.00176222	0.0230466
DNAH11	19.7	0.75	1.19	0.00176563	0.0230683
TP53I11	107.5	-0.57	-0.68	0.00176776	0.0230683
PRDM4	74.9	-0.47	-0.53	0.0017688	0.0230683
SLC52A1	30.5	0.72	1.15	0.00177178	0.0230857
MTIF2	279.4	-0.37	-0.4	0.00177542	0.0231117
OSMR	106.4	0.6	0.73	0.00178387	0.0232003
SLC43A3	143.9	0.59	0.72	0.00179529	0.0233272
FBXO32	83.2	0.53	0.61	0.00181557	0.0235689
TNS2	21.3	0.76	1.66	0.00182169	0.0236265
ZNF346	114.6	0.48	0.53	0.00182894	0.0236986
PTPRS	35.8	0.69	1.01	0.00184999	0.0239445
ZSWIM4	26.8	0.67	0.91	0.00185222	0.0239445
CEACAM19	51.1	0.66	0.87	0.00185465	0.0239445
CENPBD1P1	150.5	0.42	0.46	0.00185474	0.0239445
SBSN	2165.1	0.54	0.63	0.001865	0.0240549
STAM-AS1	10.8	0.75	1.36	0.00187321	0.0241386
UBR2	255.8	-0.34	-0.36	0.00188569	0.024261
LOC101928335	15.6	0.74	1.39	0.00188744	0.024261
DEPDC1	17.5	-0.74	-1.17	0.00188789	0.024261
POLR3G	67.6	-0.59	-0.73	0.0019044	0.0244508
NOX4	174.2	0.53	0.61	0.00191783	0.0246007
FOS	28.3	0.7	1	0.00192267	0.0246403
EGR1	283.8	0.4	0.43	0.00192736	0.024678
ZMAT2	819.5	-0.37	-0.4	0.0019337	0.0247365
PHF20L1	428.2	-0.28	-0.29	0.0019418	0.0248176
ING3	49.5	-0.56	-0.67	0.00194447	0.02482
NCF2	45.1	0.72	1.04	0.00194552	0.02482
DCAF8	256.3	-0.43	-0.47	0.00195059	0.0248557
VWA5A	86.7	-0.57	-0.68	0.00195186	0.0248557
F2RL3	108.6	0.41	0.45	0.00195527	0.0248766
VPS13B	186.5	-0.49	-0.55	0.0019649	0.0249559
SLC25A36	224.4	0.48	0.53	0.00196506	0.0249559
RNF222	143.3	0.5	0.57	0.00197242	0.0250268
LOC100287846	124.4	0.48	0.55	0.00198736	0.0251935
TRIAP1	209.3	-0.5	-0.58	0.0019998	0.0253284
MATR3	828.2	-0.35	-0.37	0.00200463	0.0253667
CSTF2	48.7	-0.66	-0.9	0.00201756	0.0255073
SCARB1	35.9	0.7	0.99	0.00202158	0.0255352
ARHGEF39	71.9	0.57	0.68	0.00203226	0.0256471
DCAF10	420.5	0.34	0.36	0.0020388	0.0256766
SLC2A1	771.9	0.68	0.91	0.00204076	0.0256766
PPP1R8	86.9	-0.47	-0.53	0.00204084	0.0256766
LOC100130872	17.6	0.71	1.13	0.00204192	0.0256766
CCDC88A	333.2	0.46	0.51	0.00205291	0.0257853
CTD-2201I18.1	35.4	0.6	0.73	0.00205423	0.0257853
BASP1	622.3	0.32	0.34	0.00206558	0.0259034
PDE6D	13	-0.75	-1.45	0.00206733	0.0259034
AKAP17A	131.4	0.44	0.49	0.00207253	0.0259454
PSTPIP2	128.9	0.54	0.64	0.0020941	0.0261921
HIST2H2AC	48.5	-0.68	-0.97	0.00209688	0.0262035
CLIP3	66.7	0.71	1.16	0.00210113	0.0262333
SPTAN1	159.7	-0.48	-0.55	0.00210846	0.0262952
SYNE1	238.7	0.37	0.4	0.00211245	0.0262952
DUOX1	376.2	-0.53	-0.62	0.00211515	0.0262952
KMT2B	115.8	0.52	0.6	0.00211537	0.0262952
CDKN2B-AS1	200.6	-0.45	-0.5	0.00211708	0.0262952
PSMG3	100.3	-0.57	-0.69	0.00211732	0.0262952
C6orf132	522.5	0.36	0.38	0.00212746	0.0263978
CCDC12	82.8	-0.52	-0.61	0.00213413	0.0264572
MTCH2	162.6	-0.56	-0.67	0.00213796	0.0264708
SLC43A1	20.5	0.74	1.25	0.00213899	0.0264708
ADGRA2	48.7	0.74	1.25	0.0021409	0.0264711
HPRT1	22.5	-0.72	-1.16	0.00214352	0.0264802
PDIA6	895.1	-0.34	-0.36	0.00215037	0.0265216
PDE4C	99.5	0.55	0.66	0.00215066	0.0265216
IFI44	64.4	-0.69	-0.99	0.00215603	0.0265646
NPIPA1	315.6	0.53	0.63	0.00216324	0.02663
TSTA3	242.4	-0.6	-0.77	0.00216536	0.0266328
MTOR	81.5	-0.54	-0.64	0.00216949	0.0266602
CNNM1	27.5	0.71	1.14	0.00217376	0.0266894
CCT6A	492.1	-0.33	-0.35	0.00220954	0.0271049
NCOR2	335.5	0.39	0.42	0.0022211	0.027223
PGAP2	87.3	-0.6	-0.76	0.00222635	0.0272636
CTGF	31.8	0.7	1.01	0.00223878	0.0273468
FKBP3	307	-0.35	-0.37	0.00223951	0.0273468
RPLP0P2	208	0.51	0.59	0.00224065	0.0273468
GTPBP1	84	0.51	0.58	0.00224093	0.0273468
SPATS2	260.2	0.34	0.36	0.00224372	0.027357
PDE4D	57.3	0.67	0.93	0.00224609	0.0273622
CYP20A1	862.3	0.33	0.35	0.00226844	0.0275934
CCDC146	78.2	0.49	0.56	0.002269	0.0275934
LINC00311	120	0.55	0.66	0.00227187	0.0276044
SRSF6	251	-0.4	-0.44	0.00227498	0.0276183
HSD17B4	256.3	-0.39	-0.43	0.00229173	0.0277976
MCM2	14.9	-0.74	-1.49	0.00229584	0.0278107
CLMP	177.9	0.61	0.79	0.00229677	0.0278107
MIR4461	66.5	-0.57	-0.7	0.00230941	0.0279397
SRP14	1544.3	-0.24	-0.25	0.00231186	0.0279453
OSBPL11	101.4	-0.44	-0.48	0.00231412	0.0279485
LOC100506990	152.1	0.41	0.45	0.00231857	0.0279782
THBS2	666.1	0.54	0.65	0.00232132	0.0279874
STARD13	48	0.67	0.96	0.00232479	0.0280052
CPSF2	283.1	-0.3	-0.32	0.00232681	0.0280055
PDF	30	-0.63	-0.81	0.00233169	0.0280401
RIC1	56.7	0.49	0.55	0.00233614	0.0280433
MKL2	68.5	-0.48	-0.55	0.00233747	0.0280433
ATE1	94.3	-0.5	-0.57	0.00233794	0.0280433
ELL	64.9	0.58	0.71	0.00235015	0.0281657
SH3TC1	12.2	0.74	1.54	0.00235361	0.0281832
ZCCHC10	160.5	-0.36	-0.39	0.0023559	0.0281865
LINC00672	54.6	0.56	0.68	0.00236812	0.0282785
YTHDC1	730	0.3	0.32	0.00236897	0.0282785
BTF3L4	178.4	-0.38	-0.4	0.00236963	0.0282785
PRKAA2	22.4	0.7	1.02	0.00237184	0.0282809
PSMC4	218.1	-0.52	-0.6	0.00237481	0.0282923
EHBP1L1	75.9	0.55	0.66	0.002377	0.0282943
PLCD3	217.3	0.37	0.4	0.00238264	0.0283375
PPIP5K2	125.6	-0.44	-0.49	0.0023976	0.0284724
PGRMC2	804.6	0.38	0.4	0.00239804	0.0284724
FBXO11	235.2	0.37	0.4	0.00241525	0.0286525
RELB	76.2	0.62	0.81	0.00242566	0.0287285
ZC3H12A	112.8	0.67	0.93	0.00242575	0.0287285
CFAP57	9.9	-0.74	-1.7	0.00243986	0.0288714
KLB	56.6	0.51	0.59	0.00244387	0.0288944
TMEM147	446.8	-0.37	-0.4	0.00245422	0.0289924
LOR	12477.6	0.48	0.54	0.00245672	0.0289975
CXCL16	70.4	0.53	0.63	0.00246665	0.0290782
PHF11	132.1	-0.46	-0.52	0.00246769	0.0290782
FLJ23867	117.9	0.54	0.63	0.00247183	0.0290786
EIF4G3	751.4	-0.28	-0.29	0.00247187	0.0290786
SLC25A23	157.6	0.45	0.5	0.0024781	0.0291275
ZNF654	76.6	0.5	0.58	0.00249743	0.0293302
AGL	98.7	-0.48	-0.54	0.00250281	0.0293679
HSPBP1	95.1	-0.6	-0.78	0.00250671	0.0293679
PLGRKT	19.6	-0.7	-1.14	0.00250917	0.0293679
COL8A1	132.3	0.59	0.74	0.00251028	0.0293679
IFI44L	147.4	-0.71	-1.12	0.00251109	0.0293679
MAP3K2	316.2	0.31	0.33	0.00251329	0.0293691
NSRP1	600.7	0.29	0.3	0.00252234	0.0294446
PAK1	112	-0.48	-0.55	0.00252394	0.0294446
MOCOS	33.3	-0.67	-0.98	0.00253856	0.0295905
RPL23AP82	46	0.67	0.94	0.00254475	0.0296314
GJB6	607.3	0.61	0.78	0.00254687	0.0296314
CDK4	237.8	-0.51	-0.59	0.00254947	0.0296314
GCLM	166.2	0.43	0.47	0.0025505	0.0296314
PLEK2	97.3	-0.51	-0.58	0.00256762	0.0297987
CAMSAP2	1073.7	0.38	0.41	0.00256915	0.0297987
RNF114	58.8	0.61	0.77	0.00257232	0.0298012
CDC7	14.9	-0.69	-1	0.0025736	0.0298012
KIAA0232	209.9	-0.36	-0.39	0.00258026	0.0298537
WDR7	51.6	-0.57	-0.7	0.00258656	0.0299019
ARFGAP2	69.4	-0.6	-0.77	0.00259969	0.030029
COL4A2	373.7	0.6	0.77	0.00262928	0.0303221
EPGN	342.6	-0.6	-0.76	0.00263079	0.0303221
DNMT1	281	-0.39	-0.42	0.00263155	0.0303221
ZMIZ1	143	0.44	0.49	0.00264263	0.030425
JDP2	59.4	0.61	0.79	0.00264669	0.0304467
LOC400661	46.6	0.62	0.82	0.00265334	0.0304982
LOC399715	8.5	0.73	1.58	0.0026584	0.0305314
CAPRIN1	370.8	-0.29	-0.3	0.00266882	0.030626
POLR2G	93.1	-0.5	-0.58	0.00267542	0.0306767
DOT1L	47.1	0.58	0.72	0.00269657	0.0308834
DROSHA	114.8	-0.45	-0.51	0.002699	0.0308834
TMEM161B-AS1	18.4	-0.71	-1.22	0.00270004	0.0308834
AIFM1	75.7	-0.5	-0.58	0.00270368	0.0308998
GTF3C6	83.5	-0.57	-0.69	0.00270711	0.0309138
FBXO22	22.9	-0.67	-0.97	0.00272431	0.0310786
RNASE4	18.9	0.72	1.17	0.00272596	0.0310786
PID1	161.6	0.63	0.85	0.00273102	0.031111
NDUFB8	258.3	-0.39	-0.42	0.0027341	0.0311209
RNF24	104.2	0.56	0.68	0.00273764	0.031136
COL8A2	13.5	0.73	1.47	0.0027426	0.0311671
CEP55	37.7	-0.64	-0.88	0.00274605	0.0311811
CTTN	406.8	-0.36	-0.38	0.00275093	0.0312113
SRPRB	106.4	-0.5	-0.59	0.00275658	0.0312501
HOGA1	76.3	0.55	0.67	0.00277177	0.031397
GIMAP1	31.9	0.64	0.89	0.00277513	0.0314097
RWDD2B	61.1	-0.53	-0.64	0.00278027	0.0314425
TRMT2B	91.5	0.46	0.52	0.00278413	0.0314609
ZFP36L1	1934.4	0.59	0.73	0.00280224	0.0316401
SPDL1	89.9	-0.48	-0.56	0.00281538	0.0317629
SNHG18	17.2	0.72	1.3	0.00284635	0.0320865
RRM1	288.4	-0.47	-0.53	0.00285498	0.0321211
FAM153C	39.2	0.68	1.01	0.00285552	0.0321211
TPTE2P5	103.9	0.5	0.58	0.00285628	0.0321211
ING1	28.1	0.62	0.81	0.00286508	0.0321773
TOMM20	361.9	0.35	0.37	0.00286585	0.0321773
NOLC1	283.7	-0.38	-0.41	0.00287217	0.0322224
SGK223	71.5	-0.64	-0.87	0.00287671	0.0322476
HIST1H1D	68.2	-0.64	-0.87	0.00288788	0.032347
NLRP8	20.5	0.72	1.35	0.0029065	0.0325296
OVOL1	151.8	0.54	0.64	0.00291643	0.0325708
PPCS	277.1	-0.32	-0.34	0.00292282	0.0325708
CYB5R2	137.8	0.51	0.59	0.00292315	0.0325708
DNAJC10	163.5	-0.47	-0.53	0.00292332	0.0325708
OMA1	93.4	-0.54	-0.65	0.00292389	0.0325708
PLEKHG2	152.4	0.42	0.47	0.00292477	0.0325708
ITGAV	299.9	0.33	0.34	0.00292766	0.0325708
ASAP1	347.6	0.44	0.5	0.00292873	0.0325708
TGFB1	67.9	0.61	0.78	0.00293139	0.0325747
PDE3B	169.8	0.65	0.92	0.00293538	0.0325931
NDUFA13	293.9	-0.46	-0.52	0.00297107	0.0329634
BCL11B	184	-0.57	-0.71	0.00297515	0.0329825
DBNDD1	30.2	0.63	0.84	0.00298157	0.0330277
URI1	404.7	-0.3	-0.31	0.00298932	0.0330875
RFX8	19.7	0.72	1.37	0.00299362	0.033109
COX10-AS1	31.1	-0.56	-0.68	0.00299897	0.033142
VDAC2	396	0.45	0.5	0.00300748	0.03321
KRT80	1039.4	0.48	0.55	0.00301383	0.0332539
PCDH7	399.1	-0.49	-0.56	0.00301672	0.0332597
COL12A1	130.6	0.47	0.54	0.00302264	0.0332988
NOTCH3	173.2	0.51	0.59	0.00303029	0.033357
PRELID1	399.6	-0.38	-0.41	0.00305805	0.0335997
ANAPC13	130.3	-0.47	-0.53	0.003059	0.0335997
GTF3A	110.8	-0.48	-0.56	0.00305952	0.0335997
GNG7	60.2	0.56	0.69	0.00307523	0.0337458
PLEKHO1	55.9	0.66	0.94	0.00308476	0.033824
SPAG9	703.5	0.32	0.34	0.00310647	0.0340354
MAST4	505.3	0.43	0.47	0.00312736	0.0342376
CMIP	430.4	0.39	0.42	0.00313437	0.0342611
CREB3	76.9	0.55	0.68	0.00313438	0.0342611
RBM45	17.6	-0.71	-1.27	0.00314125	0.0343094
QDPR	44	-0.64	-0.89	0.00316241	0.0345138
TADA2A	46.9	-0.57	-0.71	0.00316595	0.0345244
UBXN6	223.2	0.35	0.37	0.0031683	0.0345244
LOC654342	22.1	-0.59	-2.32	0.003176	0.0345814
ANKRD50	141.6	-0.35	-0.38	0.00317867	0.0345838
CHMP4A	55.9	-0.54	-0.66	0.00318433	0.0346185
SOX4	322.5	0.42	0.46	0.00319168	0.0346716
PARP9	217.4	-0.58	-0.72	0.00319677	0.0347
UGCG	827.9	0.34	0.36	0.00320459	0.034758
MRFAP1L1	658.5	-0.45	-0.51	0.00321285	0.0348207
DCAF6	163.1	0.39	0.42	0.0032254	0.0349298
SCAMP2	136.6	-0.47	-0.54	0.0032343	0.0349992
MRPL40	83.1	-0.55	-0.67	0.00323846	0.0350172
RBMS3	54.4	0.62	0.83	0.0032495	0.0351096
SPG11	96.2	-0.43	-0.47	0.0032528	0.0351182
C8orf58	61.8	0.55	0.67	0.00325719	0.0351314
LY6E	172.3	-0.44	-0.49	0.00325903	0.0351314
PGBD4	19.2	-0.67	-1.04	0.00327959	0.035326
NOL9	727.7	0.34	0.37	0.00330237	0.0355377
PET100	258.1	-0.42	-0.46	0.0033073	0.0355377
POP4	53.1	-0.52	-0.63	0.0033073	0.0355377
HTR5A-AS1	44.4	0.61	0.81	0.00330937	0.0355377
TBKBP1	19.7	0.67	0.99	0.00331955	0.0356143
POU3F1	28.9	-0.69	-1.11	0.00332157	0.0356143
SENP1	87	-0.5	-0.59	0.00333085	0.0356866
DNPEP	101.4	0.42	0.46	0.00333618	0.0357165
NDUFA10	170.9	-0.45	-0.51	0.00334132	0.0357443
GABARAPL1	181.2	0.47	0.54	0.0033493	0.0357936
MCF2L2	14.7	0.71	1.58	0.00335103	0.0357936
CNDP2	118.1	-0.41	-0.45	0.00336402	0.0358853
LINC00936	11.2	0.71	1.43	0.00336473	0.0358853
MTA2	135.2	-0.56	-0.7	0.0033679	0.0358919
ACSL3	279.8	-0.38	-0.41	0.00341021	0.036308
SPON1	123.8	0.56	0.69	0.00341286	0.036308
CHST12	26.6	-0.64	-0.89	0.0034147	0.036308
LSM4	119.4	-0.52	-0.62	0.00342195	0.0363576
PKD2L2	9.8	0.71	1.22	0.00342534	0.0363661
PSMA3	150.3	-0.39	-0.42	0.00344448	0.0365416
RNF145	118.8	0.4	0.43	0.00348325	0.0368892
LOC100506688	61.6	0.55	0.68	0.00348374	0.0368892
SAE1	78.5	-0.59	-0.77	0.00348512	0.0368892
KSR2	28.4	0.61	0.81	0.00348841	0.0368963
ALG3	90	-0.55	-0.68	0.00349455	0.0369334
TWF1	197.8	-0.36	-0.38	0.00350038	0.0369646
RELL2	87.4	0.71	1.38	0.00350277	0.0369646
NEXN-AS1	71.5	0.54	0.66	0.00352883	0.0372117
VPS72	57	-0.57	-0.71	0.0035315	0.0372119
AEBP1	293.7	0.68	1.06	0.00353722	0.0372442
SH3D21	21.4	0.69	1.09	0.00354632	0.0373121
SH3GL3	30.6	0.68	0.99	0.00355104	0.0373337
USP6NL	104.4	0.48	0.55	0.00356058	0.037406
IL12B	48	0.58	0.74	0.00356748	0.0374505
RAB11FIP1	1080.6	0.42	0.47	0.00357054	0.0374547
ULK1	151.4	0.48	0.55	0.00357792	0.0375041
GNL3	444.2	-0.26	-0.27	0.0035813	0.0375115
GLIS1	45.3	0.63	0.87	0.00358765	0.03755
PPP6R1	103.5	0.47	0.55	0.00359423	0.0375908
CD68	50.3	0.6	0.78	0.00359898	0.0376125
DSCR3	91.4	0.5	0.58	0.00360343	0.037631
PSME2	252.3	-0.38	-0.41	0.0036086	0.0376571
ASB6	160.7	0.41	0.46	0.00361846	0.0377319
FAM133CP	175.6	0.71	1.95	0.00362291	0.0377503
CCDC137	201.2	-0.43	-0.47	0.00362961	0.0377921
RAC3	12.6	0.71	1.53	0.0036348	0.037818
ZC3H15	894.6	-0.34	-0.36	0.00364084	0.0378528
COL7A1	259.3	0.44	0.5	0.0036464	0.0378826
MAPK8IP3	90	0.47	0.54	0.00364988	0.0378907
CDIP1	29.4	-0.63	-0.87	0.00365496	0.0379155
NKPD1	122	0.53	0.65	0.00367536	0.038099
EFEMP2	96.2	0.62	0.84	0.00369097	0.0382325
PAPLN	62.6	0.54	0.67	0.00370156	0.038314
MAML1	49.8	0.51	0.61	0.00371924	0.0384686
ARHGAP8	31.4	-0.67	-1	0.00374365	0.0386874
DOLK	15.2	-0.69	-1.22	0.00374732	0.0386874
RN7SL2	143.3	-0.71	-1.32	0.00374865	0.0386874
TMEM141	91	-0.53	-0.65	0.00375553	0.0387178
C21orf91	91.3	-0.55	-0.68	0.00375711	0.0387178
PHF20	173.1	0.34	0.36	0.00377409	0.0388643
CCPG1	199	-0.48	-0.55	0.00377796	0.0388757
MSANTD3	99.7	0.53	0.64	0.00379176	0.038989
FMOD	121.4	0.63	0.86	0.0037958	0.039002
GLMN	58.2	-0.54	-0.65	0.00381844	0.0392061
HEATR6	66.7	-0.49	-0.57	0.00382299	0.0392241
HIF3A	225.8	0.42	0.47	0.00385393	0.0395126
GLOD4	76.7	-0.5	-0.59	0.00388446	0.0397966
SSH1	147.4	0.41	0.46	0.00389978	0.0399245
GNG11	139.6	0.61	0.82	0.00390449	0.0399435
CKMT2-AS1	178.3	0.45	0.52	0.00392377	0.0401116
PSMB6	393.1	-0.34	-0.36	0.00392885	0.0401343
RORA	880.8	0.43	0.48	0.00393864	0.040205
FUT10	13.4	-0.7	-1.47	0.00395206	0.0403127
UNC13B	32.6	-0.57	-0.72	0.00395703	0.0403341
FBXO42	69.8	0.53	0.64	0.0039863	0.040603
ACOX1	391	0.4	0.44	0.00399124	0.0406238
PRELP	252	0.53	0.65	0.00399784	0.0406616
C11orf49	36.1	0.62	0.84	0.00400931	0.0407278
DCUN1D3	64.7	0.54	0.66	0.00401015	0.0407278
IDS	220.6	0.43	0.48	0.0040176	0.0407441
ZMAT5	37.3	-0.54	-0.67	0.00401843	0.0407441
POT1	13.5	-0.69	-1.21	0.00402046	0.0407441
NR4A2	50.8	0.69	1.22	0.00402719	0.0407829
PIAS1	139.1	-0.45	-0.51	0.00403041	0.0407861
WDR6	133.9	0.38	0.41	0.00404909	0.0409278
LOC101928150	67	0.58	0.75	0.00405024	0.0409278
CLEC2B	144.5	0.53	0.63	0.00405635	0.0409601
TXLNGY	131.1	-0.49	-0.57	0.00406478	0.0410027
SFPQ	685.7	-0.3	-0.31	0.00406641	0.0410027
EMX2OS	195.1	0.41	0.45	0.00410304	0.0413104
TRIM16L	110.4	0.56	0.71	0.00410437	0.0413104
FBXW2	294.7	-0.5	-0.59	0.00410575	0.0413104
MED15	176.9	0.4	0.44	0.00411395	0.0413633
TMEM242	36.9	-0.59	-0.79	0.0041371	0.0415391
LAMP2	400.4	-0.31	-0.33	0.0041377	0.0415391
GSTM1	54.9	-0.65	-0.97	0.00414283	0.0415391
PPHLN1	166.3	-0.4	-0.44	0.00414563	0.0415391
SPOCK1	100.1	0.54	0.66	0.00414868	0.0415391
MGC27345	269.5	0.34	0.36	0.00414996	0.0415391
SH3PXD2A	884.9	0.38	0.42	0.00415348	0.0415391
PSMD13	148.8	-0.38	-0.42	0.00415509	0.0415391
ADH5	275.6	-0.4	-0.44	0.00416191	0.0415658
KPNA1	240.8	-0.34	-0.36	0.00416513	0.0415658
CETN3	454.8	-0.45	-0.51	0.00416838	0.0415658
TALDO1	277.2	-0.44	-0.49	0.0041696	0.0415658
MRPL16	74.4	-0.47	-0.55	0.00419385	0.0417742
TAF10	240.4	-0.4	-0.44	0.00419645	0.0417742
C15orf57	70.2	-0.51	-0.61	0.00420249	0.0418046
ANTXR1	268.9	0.53	0.64	0.00422178	0.0419668
NCAPD2	85.2	-0.41	-0.45	0.00423422	0.0420586
PVR	244.4	0.47	0.54	0.004237	0.0420586
AMOTL2	256.6	0.43	0.48	0.00424448	0.042103
WDR11	53.2	-0.54	-0.66	0.00424862	0.0421144
COL5A1	234.3	0.55	0.68	0.00425835	0.042157
CLEC7A	491.9	0.51	0.6	0.0042614	0.042157
SGMS1-AS1	49.5	0.62	0.88	0.00426192	0.042157
CARD18	696.8	-0.38	-0.41	0.00427527	0.0422585
ANG	18.7	0.69	1.15	0.00427819	0.0422585
LARP7	698.3	-0.3	-0.31	0.00429096	0.0423547
GLB1L	82.1	0.52	0.62	0.00433922	0.042801
PSMF1	120.7	-0.39	-0.42	0.00434593	0.0428371
FCHO1	11.2	0.69	1.41	0.00436186	0.042964
PDCD11	277.2	-0.41	-0.46	0.00437077	0.0430216
METTL14	96.2	-0.44	-0.49	0.00437731	0.0430559
CLINT1	519.4	-0.3	-0.31	0.00440268	0.043244
FAM13A-AS1	18.2	0.68	1.06	0.00440533	0.043244
C4orf3	643.1	0.54	0.66	0.00440568	0.043244
CCDC80	218	0.52	0.62	0.00441423	0.0432716
ATP2C2	86.1	0.53	0.63	0.00441465	0.0432716
NDUFS6	328.1	-0.47	-0.54	0.00443784	0.0434462
STAG3L3	61.9	-0.57	-0.73	0.00443899	0.0434462
PFDN2	145.5	-0.42	-0.47	0.00444174	0.0434462
C9orf85	149.5	0.45	0.51	0.00444869	0.0434839
FSTL1	340.5	0.55	0.69	0.00447323	0.0436933
NDUFV1	122.8	-0.5	-0.59	0.00447755	0.0437051
GOSR2	41.8	-0.58	-0.76	0.00449546	0.0438494
RFX2	23.1	0.66	0.98	0.00450706	0.0439321
LACTB	216.9	0.42	0.47	0.00451363	0.0439404
ABO	37.2	-0.63	-0.93	0.00451417	0.0439404
SLC1A2	156.1	0.38	0.42	0.00452057	0.0439723
MLF2	319.8	-0.36	-0.39	0.00452614	0.043996
C2orf49	189.2	0.37	0.4	0.00455083	0.0442054
LINC01055	52.9	0.68	1.21	0.00457049	0.0443573
TTLL3	27.4	0.61	0.82	0.00457279	0.0443573
MAPKBP1	251.5	0.34	0.37	0.00458158	0.0444119
PRKRIR	80	-0.48	-0.56	0.00458572	0.0444214
WNT3	21.2	0.66	1.11	0.00460259	0.0445541
SYDE2	63.6	0.56	0.71	0.00461377	0.0446315
LOC101927069	126	0.47	0.55	0.00462764	0.0447339
TRPV3	48.2	0.63	0.87	0.00463072	0.0447339
LINC01005	16.6	0.69	2.05	0.00467691	0.045149
LRRC20	33.7	0.62	0.88	0.00468893	0.0452223
MIR8086	16.1	0.65	0.98	0.00469244	0.0452223
PPP1R3C	16.2	0.69	1.25	0.00469581	0.0452223
GOT2	207.4	-0.38	-0.42	0.00469738	0.0452223
CYP26B1	13.1	0.69	1.29	0.00470504	0.0452399
ID3	29	-0.68	-1.21	0.00470564	0.0452399
USP32	73.5	0.5	0.58	0.00471956	0.0453426
MOXD1	154.8	0.56	0.71	0.00472797	0.0453924
FMNL2	359.5	0.3	0.32	0.00473705	0.0454485
CYP4F22	158.8	0.46	0.53	0.00474343	0.0454787
TRAPPC2	180.6	0.47	0.55	0.00474691	0.045481
POLR1B	59	-0.53	-0.65	0.0047752	0.0457208
GLTSCR2	504.8	0.29	0.31	0.00477991	0.0457348
VWA8	52.4	-0.52	-0.64	0.00478457	0.0457481
MCAT	18.6	-0.66	-1.09	0.00479476	0.0458144
HOXC10	114.7	0.48	0.56	0.00480815	0.0458379
SLU7	610.6	0.29	0.3	0.00481273	0.0458379
TRIP12	1015.6	-0.25	-0.26	0.00481753	0.0458379
H1FX	234.3	0.36	0.39	0.00481761	0.0458379
ZNF135	36.8	0.63	0.89	0.00481855	0.0458379
RICTOR	123.2	0.42	0.47	0.00481985	0.0458379
EGFEM1P	24.5	0.65	2.8	0.00482006	0.0458379
LEO1	177.3	-0.37	-0.4	0.00482539	0.0458575
MRPL21	194.7	-0.37	-0.4	0.00483312	0.045895
MXI1	411.7	0.41	0.45	0.00483608	0.045895
BCL3	67	0.61	0.84	0.00483913	0.045895
MTPAP	289.4	0.38	0.41	0.00486411	0.0461007
ICT1	76	-0.49	-0.58	0.00487826	0.0462037
MFSD1	105.2	-0.48	-0.55	0.00489946	0.0463442
SNX12	146.9	-0.39	-0.42	0.00490445	0.0463442
DUSP1	50.2	0.66	0.99	0.00490462	0.0463442
SNX4	51.1	-0.52	-0.64	0.00490629	0.0463442
BST2	36.6	-0.69	-1.36	0.00491322	0.0463543
POLR2L	779.6	-0.38	-0.42	0.00491397	0.0463543
CCDC66	166.8	-0.39	-0.43	0.00491738	0.0463554
NDC80	21.8	-0.67	-1.1	0.0049231	0.0463565
TUBB3	18.8	-0.67	-1.09	0.0049241	0.0463565
RYBP	213.7	0.4	0.44	0.00492977	0.0463788
DNAJB6	747.9	0.32	0.34	0.00493539	0.0464006
LAMC3	40.5	0.67	1.08	0.00495421	0.0465464
RIPPLY3	183	0.52	0.63	0.00496316	0.0465993
IL32	35.1	0.67	1.18	0.00496807	0.0466142
ZNF747	36.8	0.6	0.85	0.00497555	0.0466533
SLIT3	40	0.63	0.9	0.00498207	0.0466833
PRPF18	161	-0.41	-0.46	0.00498853	0.0467126
COPS3	44.4	-0.6	-0.8	0.00500252	0.0467827
CAMK2N1	146.2	0.5	0.6	0.00500268	0.0467827
ENO1	1461.4	0.43	0.48	0.00500606	0.0467832
ITPRIPL2	622.7	0.32	0.35	0.00504699	0.0471219
BRMS1L	37	-0.53	-0.65	0.00504902	0.0471219
SCAND1	45.1	0.57	0.75	0.00506906	0.0472497
CERCAM	63	0.56	0.73	0.00507091	0.0472497
CEP162	152.4	-0.4	-0.44	0.0050728	0.0472497
BCYRN1	1608.9	-0.43	-0.48	0.00509426	0.047413
LOC101060321	14.2	0.64	0.94	0.00509709	0.047413
MAP3K8	60.4	0.48	0.55	0.00510712	0.0474619
FAM98B	77	-0.51	-0.61	0.0051091	0.0474619
ZDHHC17	38.8	0.62	0.85	0.00513294	0.0476132
BCL2L11	40.1	-0.67	-1.2	0.00513467	0.0476132
MRPS16	293.6	-0.33	-0.35	0.00513555	0.0476132
SPRR2F	124	0.63	2.22	0.00515573	0.0477687
CHRNB1	128.9	0.47	0.54	0.00517496	0.0478765
CCND2	562.1	-0.29	-0.31	0.00518036	0.0478765
CHMP3	739	-0.25	-0.26	0.00518066	0.0478765
RHBDD1	44.1	-0.53	-0.65	0.005181	0.0478765
SDC2	33	0.64	0.93	0.00521438	0.0481534
NPM3	77.9	-0.54	-0.67	0.00521824	0.0481573
TSPAN5	303.5	0.31	0.32	0.00522319	0.0481713
APBA2	28.2	0.66	1.17	0.00524621	0.0483519
C14orf169	21.8	-0.66	-1.13	0.00525188	0.0483724
TTL	168	-0.46	-0.53	0.00526249	0.0484384
SARNP	131.7	-0.42	-0.46	0.00527436	0.0485029
LYPD2	302.5	-0.5	-0.59	0.00527641	0.0485029
ZXDB	8.5	0.68	1.11	0.00528444	0.0485449
H6PD	353	0.32	0.34	0.00529714	0.0486298
MAK16	87.5	-0.43	-0.49	0.00531158	0.04872
AADACL2	283.4	-0.42	-0.47	0.00531405	0.04872
NFKBIZ	321.9	0.63	0.92	0.00531737	0.04872
ATG4C	36.9	-0.57	-0.73	0.00533582	0.0488572
KIAA1279	106.3	-0.42	-0.47	0.00536366	0.0490801
MMP14	226.3	0.57	0.73	0.00537029	0.0491087
MRPL20	169.4	-0.38	-0.42	0.0053884	0.0492423
ATP5H	433.8	-0.27	-0.28	0.00539984	0.0493148
ZC3H12D	105.1	0.47	0.55	0.00540973	0.049355
PRICKLE2-AS3	107.4	0.46	0.52	0.00541127	0.049355
TLR2	107.3	0.54	0.67	0.00542688	0.0494205
IK	426.5	-0.35	-0.37	0.00542764	0.0494205
MFSD10	99.9	0.5	0.6	0.00542901	0.0494205
RPUSD2	14.8	-0.65	-1.13	0.00544772	0.0495588
LOC403312	90.4	0.5	0.6	0.00546196	0.0496561
INO80B-WBP1	33.4	0.68	1.42	0.00547443	0.0497154
TBX2	55.2	0.63	0.95	0.00547784	0.0497154
SNX33	42.5	0.61	0.82	0.0054791	0.0497154
CLASP2	59.8	-0.48	-0.57	0.00549345	0.0497816
LOC101928401	50.3	0.6	0.85	0.00549348	0.0497816
SCAI	271.7	0.32	0.34	0.00552381	0.0500241
NFATC4	217.7	0.59	0.8	0.00553227	0.0500248
SESN2	108.4	0.46	0.52	0.00554023	0.0500248
LOC101928710	11.8	0.68	1.56	0.00554177	0.0500248
PLK1	23.2	-0.66	-1.13	0.00554199	0.0500248
RASSF8-AS1	25	0.65	1.01	0.00554272	0.0500248
SAV1	127.7	0.44	0.49	0.00554789	0.0500248
KLHL20	64.5	-0.59	-0.8	0.00554881	0.0500248
RAB25	606.7	-0.51	-0.62	0.0055554	0.0500521
FAAP20	247.8	0.38	0.42	0.00558159	0.0502558
PUS10	19.5	-0.62	-0.87	0.00561056	0.0504842
TRMT1L	90.8	-0.46	-0.54	0.00562054	0.0505417
LOC55338	454.8	0.28	0.3	0.00564394	0.0507197
LARGE	9.4	0.67	1.43	0.00565694	0.050804
PEX1	98.8	-0.42	-0.47	0.00566094	0.0508074
MOB3B	56.5	-0.56	-0.71	0.00566916	0.0508307
IBTK	268.9	-0.32	-0.34	0.00567124	0.0508307
C3orf33	57.2	0.62	0.94	0.00567439	0.0508307
L1TD1	44.3	0.62	0.88	0.00568177	0.0508643
IFNAR1	288.4	0.33	0.35	0.00569262	0.0509077
PLEKHG4B	35.8	0.59	0.81	0.00569599	0.0509077
BSDC1	104.5	0.42	0.47	0.00569749	0.0509077
SOD2	1704.2	0.66	1.12	0.00570401	0.0509246
PRC1	80.4	-0.49	-0.58	0.00570663	0.0509246
FAM126A	216.8	0.51	0.62	0.00573294	0.0510677
XYLT1	35	0.59	0.79	0.00573406	0.0510677
OCLN	154.1	0.45	0.52	0.00573645	0.0510677
LOC103191607	66	0.6	0.8	0.00573908	0.0510677
IL33	84.3	-0.61	-0.87	0.00574084	0.0510677
LYST	522.2	-0.27	-0.28	0.00574989	0.0511158
PRRX1	308.4	0.62	0.9	0.0057581	0.0511564
POM121L8P	174.3	0.45	0.51	0.00576242	0.0511624
ANKIB1	300.3	-0.32	-0.34	0.00578636	0.0513425
PCCA	66.9	-0.51	-0.62	0.00581811	0.0515916
APTX	103.4	-0.4	-0.44	0.00582244	0.0515975
ANKZF1	137.9	0.52	0.63	0.00583956	0.0517165
STK10	230.7	0.39	0.43	0.00584631	0.0517437
CIRH1A	84.2	-0.43	-0.48	0.005862	0.0518499
DKK1	25	0.67	1.14	0.00587127	0.0518992
HIBCH	90.4	-0.54	-0.69	0.00587568	0.0519055
PTGER3	273.5	0.5	0.59	0.0059256	0.0522995
CYLD	225	0.41	0.45	0.00592773	0.0522995
ADGRD1	34.6	0.66	1.13	0.00593924	0.0523305
TRIB3	93.7	0.52	0.64	0.00594005	0.0523305
PSMB1	354.2	-0.41	-0.46	0.00594432	0.0523305
LOC101927550	74.7	0.58	0.79	0.00594994	0.0523305
LPPR4	23.2	0.64	0.99	0.00595245	0.0523305
GTF2H2C	34.1	-0.66	-1.11	0.00595359	0.0523305
CPED1	43.5	0.65	1.05	0.00596766	0.0524214
TARDBP	365.1	-0.31	-0.33	0.00597426	0.0524465
ATP5F1	313.5	-0.43	-0.48	0.00598033	0.052467
ZRSR2	78.6	-0.41	-0.46	0.00602372	0.0527565
TMEM43	231.1	-0.45	-0.52	0.00602451	0.0527565
SMIM4	45.8	-0.61	-0.87	0.00602459	0.0527565
EXOC4	177.2	-0.46	-0.53	0.00606049	0.0530378
PALM2-AKAP2	123.9	0.56	0.73	0.00606482	0.0530426
EPHX1	12.9	-0.67	-1.46	0.00607507	0.0530992
PLIN5	103.4	0.42	0.47	0.00608712	0.0531016
FAF1	108.1	-0.44	-0.5	0.00608844	0.0531016
CARHSP1	520.2	0.47	0.55	0.00608951	0.0531016
GPR83	36.9	0.56	0.73	0.00609046	0.0531016
LOC100506603	135.2	0.39	0.43	0.0061019	0.0531683
NCAPG	53.9	-0.56	-0.72	0.00610581	0.0531694
MIR100HG	73.7	0.6	0.83	0.00612	0.0532599
AADAC	23.3	-0.67	-1.28	0.00612474	0.0532682
ANKRD60	56.2	0.66	1.26	0.00615219	0.0534738
RNGTT	31.5	-0.54	-0.67	0.00616777	0.053568
HSP90B2P	12.6	-0.65	-1.1	0.00617065	0.053568
ATP5J2	333.4	-0.31	-0.33	0.00617751	0.0535944
FAM213A	279.7	-0.32	-0.34	0.00622615	0.0539831
ALKBH8	24.9	-0.6	-0.85	0.0062326	0.0540056
ROR2	37.3	0.65	1.16	0.00625159	0.0541211
ETS2	989.8	0.24	0.24	0.00625363	0.0541211
SLC15A4	56.4	0.54	0.69	0.00626517	0.0541875
PSMB5	212.8	-0.38	-0.41	0.00627962	0.0542791
SLC16A6	30.3	0.6	0.83	0.0062909	0.0543432
EVA1B	64.2	0.58	0.78	0.00629717	0.0543639
CAV1	546.8	0.39	0.44	0.00631375	0.0544612
NUP214	162.8	-0.44	-0.51	0.00631619	0.0544612
LOC100507537	451.9	0.41	0.46	0.00633903	0.0545919
CTPS2	25.2	-0.58	-0.76	0.00633913	0.0545919
PMS2	19.3	-0.64	-1.02	0.006362	0.0547553
ARFGEF3	64.6	0.5	0.6	0.00636677	0.0547628
ZNF841	60.7	0.52	0.63	0.00637211	0.0547751
MAP3K3	71.8	-0.49	-0.59	0.00641675	0.0551252
VPS37B	193.3	0.37	0.41	0.00643309	0.0552318
WFS1	41.3	0.63	0.97	0.00644174	0.0552722
MEDAG	26	0.66	1.24	0.00647409	0.0554833
TNFRSF21	102.8	-0.59	-0.8	0.00647456	0.0554833
BDH1	114.1	0.49	0.58	0.00647818	0.0554833
RPRD1B	64.3	-0.46	-0.54	0.00648664	0.0555219
FMO4	12.7	-0.65	-1.12	0.00651498	0.0556903
CCL22	62.8	0.46	0.54	0.0065171	0.0556903
ZNF417	159.7	0.53	0.67	0.00651822	0.0556903
SIRPA	128.5	0.54	0.68	0.00652484	0.055713
TMEM143	19.5	-0.65	-1.07	0.00653839	0.0557948
UBL3	515.9	0.44	0.5	0.00655129	0.0558709
RNASEH2A	17.9	-0.65	-1.1	0.00655811	0.0558731
OLFML1	22.9	0.61	0.87	0.00656238	0.0558731
CARNMT1	31.9	-0.58	-0.78	0.00656363	0.0558731
WDR26	220.4	0.39	0.43	0.00656745	0.0558731
LINC01016	13.1	0.65	1.12	0.00658052	0.0559503
DSG1-AS1	30.9	-0.61	-0.87	0.00659637	0.0560512
PARL	108.1	-0.43	-0.5	0.00660272	0.0560712
LL22NC03-63E9.3	53.9	0.52	0.65	0.00661685	0.0561572
GPSM2	54.9	-0.54	-0.68	0.00662589	0.0562
DDX3Y	195.8	0.4	0.45	0.00665123	0.0563171
PVRL3	69.3	0.6	0.86	0.00665144	0.0563171
IFNAR2	76.7	0.46	0.53	0.00665172	0.0563171
PELO	30.8	0.6	0.83	0.00666108	0.056362
LINC00476	238.6	0.39	0.43	0.00666587	0.056362
TCHP	303	-0.42	-0.47	0.00666907	0.056362
SLC25A39	224.3	-0.38	-0.42	0.00667357	0.0563662
THYN1	44.4	-0.61	-0.88	0.00669653	0.0565261
KRT14	21539.4	-0.51	-0.63	0.00670283	0.0565453
LY6G6C	1297.4	-0.38	-0.42	0.0067121	0.0565895
PAM	254.3	0.4	0.45	0.00674461	0.0567045
MCM10	55.1	-0.53	-0.66	0.00674743	0.0567045
KIF9	17	-0.66	-1.3	0.00674976	0.0567045
SKP1P2	20.7	0.65	1.19	0.0067512	0.0567045
TNFRSF1A	243.9	0.38	0.41	0.00675228	0.0567045
SIMC1	38.8	0.56	0.72	0.00675355	0.0567045
ATP2A2	293	0.37	0.4	0.006754	0.0567045
NOA1	65.5	-0.44	-0.51	0.00677086	0.0568013
ARRB2	34	-0.57	-0.76	0.00677629	0.0568013
ALDH9A1	203	-0.44	-0.51	0.0067785	0.0568013
RARS	664.1	-0.27	-0.28	0.00678189	0.0568013
CHUK	31	-0.55	-0.72	0.00678574	0.0568013
LOC100272216	84.1	-0.51	-0.64	0.00681643	0.0570236
NOL6	51.3	-0.56	-0.74	0.00682043	0.0570236
LINC01443	56.9	0.52	0.65	0.00682746	0.0570484
DHRS3	42.6	0.62	0.91	0.00684124	0.0571297
DENND2A	43.7	0.62	0.91	0.00684603	0.0571357
STK40	46.9	0.53	0.67	0.00685087	0.0571421
WLS	203.4	0.48	0.56	0.00688259	0.0573726
NUDT12	38.8	-0.53	-0.68	0.0068911	0.0574095
CCNT2	105.7	-0.45	-0.52	0.00689967	0.0574468
GRK5	47.6	0.53	0.67	0.00690699	0.057449
LMBR1L	32.3	0.57	0.76	0.00690812	0.057449
LINC01549	19	0.64	1.03	0.00691624	0.0574579
ZFAND4	11.1	-0.66	-1.31	0.00691737	0.0574579
ABHD8	57.9	0.54	0.69	0.0069696	0.0578576
RBBP7	100.2	-0.39	-0.43	0.00701631	0.0582109
GREM1	151.9	0.64	0.99	0.00703917	0.0583661
OPLAH	13	-0.65	-1.31	0.00705684	0.0584459
LIX1L	162	0.47	0.56	0.00705712	0.0584459
ZMAT3	454.1	-0.36	-0.39	0.00707875	0.0585905
CREBRF	281	0.42	0.47	0.00709653	0.0587031
GRAMD1A	38.3	0.65	1.24	0.00711416	0.0588143
DHCR24	656.8	-0.43	-0.48	0.00712211	0.0588454
ZKSCAN5	36.8	-0.56	-0.77	0.00713352	0.0588922
GOT1	60.1	-0.51	-0.63	0.00714036	0.0588922
LYN	36	0.62	0.94	0.00715019	0.0588922
CYTH2	72.6	0.49	0.58	0.00715081	0.0588922
FAM198B	20.7	-0.64	-1.13	0.00715571	0.0588922
P2RX7	57.3	0.54	0.7	0.00715636	0.0588922
SEC14L1P1	17.6	0.65	1.12	0.0071607	0.0588922
PRKAR1A	471.8	-0.45	-0.52	0.00716131	0.0588922
TMCC1-AS1	183	0.46	0.54	0.00718511	0.0590533
PLEKHA2	176.2	0.41	0.46	0.00719855	0.0591292
USP53	644.5	0.46	0.54	0.00721453	0.0591479
MMACHC	60.5	0.51	0.63	0.00721916	0.0591479
NCK2	113.8	0.42	0.48	0.00722096	0.0591479
ENOX2	110.5	-0.39	-0.44	0.0072213	0.0591479
PLRG1	73.5	-0.42	-0.47	0.00722835	0.0591479
RAI14	544.6	0.44	0.5	0.00722856	0.0591479
CDC42EP3	141.7	0.46	0.53	0.00723031	0.0591479
RIOK1	196.8	-0.35	-0.38	0.00723822	0.0591782
GNRHR2	62	0.65	1.64	0.00724354	0.0591872
FFAR4	87.7	0.41	0.46	0.0072513	0.0592161
ZZEF1	96.5	-0.42	-0.48	0.00725972	0.0592252
TMTC4	23.1	-0.63	-0.99	0.00726085	0.0592252
GOLGA3	590.5	0.44	0.5	0.00727322	0.0592917
SMARCA1	292.2	0.35	0.38	0.00727792	0.0592956
VEZT	230.1	-0.32	-0.34	0.007295	0.0594003
TMEM183A	136.3	-0.38	-0.42	0.00730852	0.0594617
EBF1	28.4	0.63	0.98	0.00731106	0.0594617
NUDCD1	35.1	0.54	0.67	0.00731523	0.0594617
EIF2AK1	392.9	-0.22	-0.23	0.00732581	0.059493
FOXQ1	60.2	0.52	0.64	0.00732756	0.059493
CDK16	138.6	0.41	0.46	0.00733944	0.059555
YIF1A	122.4	-0.39	-0.44	0.00735256	0.059627
CSRNP1	23.2	0.64	1.02	0.0073812	0.0598248
C14orf2	542.5	-0.34	-0.36	0.00740493	0.0599716
PLA2G2F	57.6	0.62	0.92	0.00740785	0.0599716
LY6K	15.8	0.65	1.13	0.00745885	0.0603497
MFGE8	347.1	0.42	0.47	0.00748093	0.0604935
PCDH11Y	221.9	0.44	0.51	0.00751052	0.0606183
LIMS1	444.7	0.34	0.36	0.00751168	0.0606183
DSTN	2955.8	-0.2	-0.2	0.00751211	0.0606183
BSCL2	134.1	-0.42	-0.48	0.00751363	0.0606183
CAPNS1	247	-0.37	-0.4	0.00753752	0.0607761
FUNDC1	51.9	-0.51	-0.62	0.00755096	0.0608468
LOC90784	165.4	0.42	0.48	0.00755925	0.0608468
C2CD2L	65.6	0.51	0.63	0.00755929	0.0608468
DPH6	12.8	-0.65	-1.4	0.00757991	0.0609652
RSAD2	64.3	0.59	0.84	0.00758268	0.0609652
RHBDL2	190	0.4	0.45	0.00760964	0.0611471
ARGFX	273.7	0.31	0.34	0.00763527	0.0613179
TBC1D3L	15.5	0.61	0.89	0.00764838	0.0613881
IFNLR1	57.3	0.49	0.6	0.0076639	0.0614775
PRR14L	306.8	-0.28	-0.29	0.00768207	0.0615684
ACAP1	9.7	0.65	1.37	0.00769039	0.0615684
SLF2	122.7	-0.38	-0.42	0.00769275	0.0615684
HES2	196.8	-0.38	-0.42	0.00769276	0.0615684
GLIPR1L2	25.1	-0.59	-0.86	0.00770379	0.0616216
SLC25A26	69.8	0.48	0.57	0.00770963	0.0616332
PPIEL	232.2	0.44	0.5	0.007717	0.061657
TSPAN4	76.8	0.51	0.62	0.00773288	0.0617487
TBXA2R	115.8	0.5	0.62	0.0077527	0.0618718
SLC35B1	59	-0.5	-0.61	0.00777684	0.0620293
EIF6	314.6	-0.41	-0.46	0.00779507	0.0621393
DHRS1	264.3	-0.49	-0.59	0.00781158	0.0622357
CLCN5	73.7	-0.47	-0.57	0.00782594	0.0622975
PPP4R3A	346.4	0.31	0.32	0.0078331	0.0622975
HIST1H1E	112.1	-0.53	-0.68	0.00783443	0.0622975
AARSD1	41.7	-0.6	-0.89	0.00784344	0.0622975
FAM111A	225.1	-0.32	-0.35	0.00784423	0.0622975
ITSN1	433.9	0.35	0.38	0.00784596	0.0622975
EIF2AK2	376.4	-0.37	-0.4	0.00786053	0.0623709
FASTKD1	33.1	-0.58	-0.82	0.00786408	0.0623709
STARD7-AS1	24	0.6	0.89	0.00788342	0.0624686
CNN3	57.2	0.53	0.66	0.0078853	0.0624686
IRAK2	48.7	0.52	0.65	0.00789223	0.0624883
RFC3	25.5	-0.61	-0.99	0.00790878	0.0625841
SDHAF3	12.8	-0.64	-1.14	0.00792291	0.0626606
CWC15	513	-0.26	-0.27	0.00793188	0.0626888
FBXW5	124.7	0.46	0.55	0.00793541	0.0626888
NUP133	72.7	-0.43	-0.49	0.00794159	0.0627024
AGAP9	36.2	-0.64	-1.19	0.00794812	0.0627187
CLHC1	32.8	-0.56	-0.76	0.0079734	0.0628629
PDP2	461.5	0.47	0.56	0.00797534	0.0628629
KIDINS220	246.6	-0.24	-0.25	0.0079846	0.0628887
AMER3	116.1	0.42	0.48	0.00798845	0.0628887
CTBP1-AS	32.2	0.59	0.85	0.00799204	0.0628887
FAM84A	226.2	-0.46	-0.54	0.00801119	0.063004
DIP2C	41.3	0.53	0.66	0.00805923	0.0632764
ZNF470	55.7	0.45	0.53	0.00805926	0.0632764
OAS1	180.2	-0.53	-0.66	0.00805934	0.0632764
HNRNPH1	575.1	-0.32	-0.34	0.00807868	0.0633928
DTYMK	31.2	-0.55	-0.73	0.00809538	0.0634765
ERO1B	39.5	0.54	0.72	0.00809839	0.0634765
CLASRP	100.3	0.48	0.57	0.00810299	0.0634772
RPL13AP5	4164	-0.36	-0.4	0.00814185	0.0637461
PANX1	89.9	0.46	0.54	0.00816823	0.0638838
THOC7	244.5	-0.33	-0.36	0.00816854	0.0638838
SNRPG	187.9	-0.46	-0.54	0.00819269	0.06397
THBS1	3097.9	0.6	0.88	0.00819292	0.06397
LINC01000	152.8	0.38	0.42	0.00819627	0.06397
HCFC2	102.6	-0.39	-0.43	0.00819998	0.06397
TMEM55A	12.3	0.64	1.45	0.00820326	0.06397
WRN	116.2	-0.4	-0.45	0.00820689	0.06397
TRERF1	57.8	-0.46	-0.54	0.0082204	0.0640219
TPBG	120.3	0.56	0.73	0.00822266	0.0640219
KCTD2	96.5	-0.4	-0.45	0.00823098	0.0640512
ARHGAP30	14.5	0.64	1.1	0.00824575	0.0641306
DTNA	34.5	0.64	1.41	0.00826988	0.0642289
DYNC1LI1	160.8	-0.35	-0.38	0.00827247	0.0642289
MIR202HG	138.8	0.45	0.52	0.0082754	0.0642289
SH3RF3	38.1	0.59	0.85	0.00827669	0.0642289
SLC22A4	22.2	0.64	1.2	0.0083289	0.0645984
PPP1R15B	218.2	0.35	0.38	0.00834332	0.0646745
PTPN6	15.2	-0.62	-1.04	0.00836858	0.0648345
ZBTB43	387.9	0.31	0.33	0.00838452	0.0649
ANXA2P2	42.7	0.63	1.15	0.00838627	0.0649
GDA	228.2	0.36	0.39	0.00839479	0.0649302
DSG1	5725.5	-0.41	-0.47	0.00840088	0.0649415
ZNF700	14.9	-0.62	-0.97	0.0084105	0.0649683
OTUD6B	78.7	-0.45	-0.53	0.00841642	0.0649683
PLA2G4D	160	0.59	0.82	0.00841822	0.0649683
MAP3K1	174.7	-0.41	-0.46	0.00843324	0.0650485
MMGT1	80	-0.4	-0.44	0.00844227	0.0650824
PYGO2	57.3	-0.54	-0.7	0.00845316	0.0651255
FZD6	133.1	-0.47	-0.55	0.00845713	0.0651255
NDUFA12	192.4	-0.41	-0.47	0.00847238	0.065184
CCDC88C	49.1	-0.54	-0.72	0.00847401	0.065184
TOB1	301.8	0.4	0.45	0.00848089	0.0651974
PITX2	36.2	-0.58	-0.82	0.00848504	0.0651974
PTX3	93.1	0.64	1.17	0.00849971	0.0652744
PREPL	252.7	-0.24	-0.25	0.0085227	0.0653877
OSBPL8	1071.8	0.42	0.48	0.00852377	0.0653877
MTFR1	35.6	-0.54	-0.71	0.00853301	0.0654229
CIAPIN1	66.5	-0.48	-0.58	0.00853917	0.0654344
SERINC3	347.1	0.33	0.36	0.00860604	0.0659049
NPHP3	161.5	0.42	0.47	0.00861119	0.0659049
TIMM50	65.4	-0.48	-0.57	0.00861465	0.0659049
ZNF204P	35.9	-0.53	-0.68	0.00862815	0.0659722
ETFB	185.9	-0.37	-0.41	0.00863856	0.0660159
PTPN13	585.5	-0.32	-0.35	0.00864416	0.0660228
SMPD1	102.6	0.39	0.44	0.0086515	0.0660429
EFHD2	76.9	0.43	0.49	0.0086616	0.0660841
PCNP	224.1	0.32	0.34	0.00867599	0.0660899
ACTG1P17	29	-0.59	-0.86	0.00867952	0.0660899
ANAPC4	57.1	-0.47	-0.57	0.00868034	0.0660899
FOXRED1	15.5	-0.61	-0.97	0.00868601	0.0660899
TGOLN2	410	0.33	0.35	0.00869026	0.0660899
SMC6	606.1	-0.27	-0.28	0.0086906	0.0660899
SMOX	21.5	0.62	1.03	0.00869963	0.0660927
ORMDL2	250.9	-0.38	-0.42	0.00870037	0.0660927
MICU2	99.7	-0.43	-0.49	0.00870767	0.0661124
GADD45GIP1	128.2	-0.42	-0.48	0.00872206	0.0661859
SNAP29	401.7	0.32	0.34	0.0087402	0.066256
PPP3CC	21.8	0.6	0.87	0.00874073	0.066256
OXLD1	54.7	-0.46	-0.55	0.00875705	0.0663438
ZNF814	177.6	0.38	0.42	0.0087667	0.0663812
FTSJ3	184.1	-0.44	-0.51	0.00877986	0.066445
SLC26A2	198.9	-0.41	-0.47	0.00879018	0.0664872
PPP1R2P3	17.3	0.52	4.59	0.00880089	0.0665292
CRB3	14.9	0.64	1.2	0.0088052	0.0665292
RASL10B	22	0.63	1.13	0.00887855	0.0670474
CCDC186	835.8	0.26	0.27	0.00889407	0.0671285
RPTN	180.5	-0.54	-0.71	0.00890226	0.0671354
ROBO1	344.9	-0.31	-0.33	0.00890454	0.0671354
SCN3B	57.8	0.52	0.67	0.00891035	0.0671431
KDM2A	496	0.29	0.3	0.0089152	0.0671436
PAN3-AS1	9	0.63	1.43	0.00892023	0.0671455
FBXO18	92	-0.38	-0.42	0.00893578	0.0672265
TBC1D9B	128	0.4	0.45	0.00894509	0.0672553
PPP1R12C	56.1	0.48	0.59	0.00894917	0.0672553
CDK19	156.3	0.41	0.46	0.00895926	0.0672951
CCL27	39.9	0.64	1.15	0.00897496	0.067377
SETX	493.5	-0.27	-0.28	0.00898508	0.0674169
SSC5D	12.2	0.62	0.98	0.0090075	0.067549
WIPF2	479.1	0.33	0.35	0.00901241	0.0675498
ABCA2	14.1	0.64	1.3	0.00902769	0.0676094
ADK	121.1	-0.42	-0.47	0.00903013	0.0676094
SVIP	42.6	-0.47	-0.55	0.00903481	0.0676094
TOR1AIP2	1240.5	0.27	0.28	0.00905018	0.0676884
BUB1B	24.5	-0.57	-0.79	0.00906623	0.0677724
TMEM161A	56.1	-0.49	-0.61	0.00907607	0.0678099
BTG2	236.4	0.55	0.72	0.00909376	0.0679059
SH3BGRL	195.5	-0.32	-0.35	0.00914832	0.0682768
KDM3B	88.8	-0.41	-0.46	0.00915315	0.0682768
TRIM65	112.2	0.45	0.53	0.00917107	0.0683741
SYNJ2	117.1	0.48	0.58	0.0092048	0.0685892
TTLL7	24.5	-0.62	-1.02	0.00921646	0.0686397
SRGAP3	89	-0.49	-0.59	0.00922986	0.068703
ZNF84	54	0.48	0.59	0.00932265	0.069357
RANBP2	550.2	-0.23	-0.23	0.00935858	0.0695874
LOC100288152	68.3	0.6	0.88	0.00937429	0.0696088
SH2B3	45.6	0.57	0.8	0.00938523	0.0696088
IL36RN	542.1	0.43	0.49	0.00938537	0.0696088
PIP5K1A	60.8	0.49	0.59	0.00938632	0.0696088
NOD1	19.4	-0.61	-1.02	0.00939007	0.0696088
NUMBL	86.4	0.42	0.49	0.00939119	0.0696088
COX5B	347.2	-0.31	-0.33	0.00940181	0.0696168
HDAC2	476.2	0.24	0.25	0.00940218	0.0696168
FAM53B	94.9	-0.47	-0.57	0.00941289	0.0696593
CXCL17	23.3	-0.58	-0.82	0.0094383	0.0698106
ZNF850	213.3	0.49	0.61	0.00944399	0.0698135
MMS22L	574.5	0.34	0.37	0.0094581	0.0698135
VPS37C	98.2	0.39	0.44	0.00945817	0.0698135
NUP35	19.8	-0.58	-0.84	0.00945857	0.0698135
GMNN	103.5	-0.43	-0.49	0.00953102	0.0703113
RASSF8	224.5	0.45	0.52	0.00953986	0.0703188
SRSF11	2016.9	0.19	0.2	0.00954597	0.0703188
ANKEF1	23.6	-0.59	-0.94	0.00954706	0.0703188
VPS25	70	-0.41	-0.47	0.00956694	0.0704283
ZNF576	24.1	-0.58	-0.85	0.00957425	0.0704452
GFOD2	317.4	0.39	0.43	0.00959229	0.0704974
DDX19B	109.4	-0.42	-0.47	0.00959458	0.0704974
NDUFS3	140.9	-0.41	-0.47	0.0095964	0.0704974
HLA-H	26.3	0.54	0.71	0.00962676	0.0706817
BZW1	788.2	0.37	0.4	0.00963155	0.0706817
TTC4	53.5	-0.54	-0.72	0.00964356	0.0706892
MGAT4A	25.6	0.61	0.98	0.00964689	0.0706892
RABGEF1	206.6	0.46	0.55	0.00964848	0.0706892
EFCAB5	62.6	0.43	0.5	0.0096527	0.0706892
SNRNP27	274.8	-0.28	-0.3	0.00967813	0.0708385
SYNPO	42	0.58	0.82	0.0096861	0.0708599
CSGALNACT2	193.5	0.39	0.43	0.00972776	0.0711276
POU2F1	133.2	0.34	0.37	0.0097348	0.071142
RBM27	349.8	-0.22	-0.22	0.00974447	0.0711757
BCAS2	59	-0.48	-0.57	0.00977185	0.0713199
LINC00260	71.3	0.55	0.75	0.00977437	0.0713199
PGAM1	642.3	0.35	0.39	0.00981071	0.0715479
BRD8	208.7	-0.38	-0.42	0.00982388	0.0715769
CRYBB2P1	360.5	0.29	0.3	0.00982488	0.0715769
NCCRP1	1317.3	0.41	0.46	0.00983651	0.0716245
JOSD1	153.6	0.36	0.4	0.0098855	0.071892
HES4	37.8	0.59	0.86	0.00988752	0.071892
BOD1L1	1334.9	0.16	0.17	0.0098886	0.071892
GSTK1	204.8	-0.36	-0.4	0.00989604	0.0719089
C14orf119	227.1	0.26	0.27	0.00991673	0.0720219
ANO6	227	0.34	0.37	0.0099312	0.0720676
PSMA4	439.5	-0.29	-0.31	0.00993329	0.0720676
BECN1	154.3	-0.41	-0.47	0.00994941	0.0721473
DYNLL2	14.1	-0.62	-1.13	0.00997226	0.0722757
APOC4	11.7	0.62	1.88	0.00998005	0.0722949
IL2RA	37.2	0.51	0.64	0.00999448	0.0723299
CIT	29.3	-0.59	-0.86	0.00999518	0.0723299
PRRX2	16.5	0.62	1.14	0.010012	0.0724144
NSD1	457.5	-0.3	-0.32	0.010034	0.0725359
HSPA4L	250.2	-0.37	-0.41	0.0100615	0.0726971
SPTSSB	115.5	0.52	0.67	0.0100722	0.0727374
POFUT2	32.1	0.59	0.91	0.0100816	0.072768
LDHB	477	-0.28	-0.3	0.01009	0.0727786
MTAP	141.8	-0.31	-0.34	0.0100935	0.0727786
ECH1	192.4	-0.37	-0.41	0.0101052	0.0728064
KIAA1524	37.7	-0.48	-0.58	0.0101095	0.0728064
ELK3	321.8	0.43	0.49	0.0101129	0.0728064
ECE1	231.7	0.44	0.51	0.0101371	0.0729438
ETFA	144.4	-0.34	-0.37	0.0101474	0.0729799
TTC12	20	-0.57	-0.81	0.0101548	0.0729801
MUM1L1	12.1	0.61	1.03	0.010158	0.0729801
GNPDA2	19.8	-0.6	-0.91	0.010163	0.0729801
RPS15AP10	84.5	0.39	0.44	0.0101808	0.0730709
ZMAT1	23.9	0.62	1.13	0.0101938	0.0731265
PBRM1	445.6	-0.21	-0.21	0.0102271	0.0733284
OPRK1	85.9	0.62	1.84	0.0102719	0.0736117
LPAR1	126.9	0.56	0.77	0.0102837	0.0736589
DIO2	76.2	0.55	0.73	0.0103437	0.0740504
PARS2	9.1	-0.62	-1.21	0.0103617	0.0740817
SAMD9	312.3	-0.43	-0.5	0.0103624	0.0740817
ANKRD16	160.1	0.48	0.58	0.0103638	0.0740817
BLOC1S6	239.5	0.33	0.36	0.0104046	0.0743213
KPRP	2780.1	0.41	0.47	0.0104079	0.0743213
GNL2	368.1	-0.25	-0.26	0.0104191	0.0743336
RPSAP52	9.3	0.61	1.58	0.0104203	0.0743336
EPB41L4A-AS1	129.7	0.55	0.72	0.0104444	0.074468
DNAJC15	126.5	-0.35	-0.38	0.0104557	0.0744874
BLOC1S1	41	-0.54	-0.71	0.0104577	0.0744874
GOLGA1	107.8	-0.38	-0.43	0.0104648	0.0744997
PSME1	414.3	-0.3	-0.31	0.0104759	0.0745156
MARS	94.9	-0.42	-0.49	0.0104776	0.0745156
LPAR6	108.5	-0.41	-0.46	0.0105121	0.074723
RPP14	365.4	0.38	0.43	0.0105303	0.0747831
MRPL13	63.2	-0.54	-0.71	0.0105312	0.0747831
AFF1	122.5	0.43	0.5	0.0105455	0.0748123
COL6A3	694.3	0.56	0.77	0.0105459	0.0748123
FBXW8	41.9	-0.51	-0.64	0.0105648	0.0749085
DANT2	27.7	-0.59	-0.89	0.0105792	0.0749505
SHOX2	198.5	0.55	0.75	0.0105855	0.0749505
RANGAP1	229.5	-0.39	-0.43	0.0105868	0.0749505
PIGY	103.1	-0.35	-0.39	0.010607	0.0750184
PYURF	103.1	-0.35	-0.39	0.010607	0.0750184
EFNA1	78.1	0.47	0.57	0.0106186	0.0750622
C4orf33	11.5	-0.62	-1.27	0.0106268	0.0750822
DOLPP1	13.8	-0.62	-1.04	0.0106344	0.0750981
ZBTB7A	1287	0.41	0.46	0.0106713	0.0752913
ALDH1A3	91	0.59	0.89	0.0106745	0.0752913
TRIM33	229.4	0.39	0.44	0.0106784	0.0752913
KCNE3	57	0.47	0.58	0.0106832	0.0752913
PAICS	204.4	0.28	0.29	0.0107206	0.0754867
CCDC114	10.3	0.61	0.98	0.0107216	0.0754867
IDI2	21.8	-0.6	-0.93	0.0107341	0.0755366
GRM3	9.1	0.62	1.18	0.0107399	0.0755394
ULBP1	78	0.48	0.59	0.0107608	0.0756487
AP1S2	67.5	0.51	0.65	0.0107844	0.0757769
[truncated: 24,476 more rows]

## Sheet: dge.Acinetobacter-vs-Axenic
gene	baseMean	log2FC	log2FCunshrunk	pvalue	padj
ALDH6A1	466.8	0.88	0.98	2.51607e-09	3.21403e-05
CPT1A	549.4	0.59	0.63	1.08194e-08	6.22884e-05
CYB5R3	661	0.82	0.91	1.48016e-08	6.22884e-05
ATP5E	1203.3	-0.71	-0.77	2.22599e-08	6.22884e-05
S1PR2	250.7	0.65	0.69	2.43809e-08	6.22884e-05
NFKBIB	212.5	0.61	0.65	3.69844e-08	7.87397e-05
LOC729603	158.6	1.08	1.41	8.93654e-08	0.000153767
NSUN5P1	88.7	1.1	1.45	9.63002e-08	0.000153767
LINC01224	163.9	1.12	1.55	2.49439e-07	0.000328672
C16orf54	157.9	0.77	0.87	2.57298e-07	0.000328672
IBA57	278.9	0.7	0.77	3.51444e-07	0.000408123
GPR82	232.3	0.99	1.24	4.13754e-07	0.00042092
SIGLEC14	53.9	1.19	1.92	4.28366e-07	0.00042092
MTFMT	284.3	0.9	1.09	8.57096e-07	0.000782039
PCDH11Y	221.9	0.79	0.91	1.13802e-06	0.000966203
CCDC144NL-AS1	40.8	1.02	1.39	1.21708e-06	0.000966203
LOC101928535	97.3	1.09	1.61	1.28585e-06	0.000966203
MCF2L2	14.7	1.15	2.29	1.85044e-06	0.0013132
ARPIN	341.7	0.55	0.59	2.40716e-06	0.00161682
LOC100132078	14.3	1.14	2.81	2.54085e-06	0.00161682
LRRC37BP1	179	0.59	0.64	2.658e-06	0.00161682
SLC25A25-AS1	183.5	0.98	1.32	2.8613e-06	0.00166138
MGC27345	269.5	0.54	0.58	3.01787e-06	0.0016761
C7orf55	100.7	0.94	1.22	3.70707e-06	0.00183965
APOL2	56.5	0.94	1.22	3.75003e-06	0.00183965
SMAD9	50.7	1.07	1.66	3.86424e-06	0.00183965
PHKB	165.2	0.72	0.81	3.88841e-06	0.00183965
ACER3	502.2	0.9	1.13	4.08909e-06	0.0018655
LOC100506472	107.8	0.7	0.79	4.48474e-06	0.00197545
LINC01105	37.5	0.99	1.41	4.89066e-06	0.00208244
TRAPPC2	180.6	0.76	0.88	5.43402e-06	0.00223917
LOC101929372	82.7	0.8	0.96	6.35278e-06	0.00247512
LIMS3	104.1	0.94	1.26	6.58792e-06	0.00247512
LIMS3L	104.1	0.94	1.26	6.58792e-06	0.00247512
LINC00671	113.2	1.03	1.6	7.48645e-06	0.00273234
FAM92A1P2	36.8	1.09	2.37	8.1768e-06	0.0029014
LOC100287015	155.7	0.82	0.99	8.70999e-06	0.00300707
AGMAT	281.5	0.74	0.86	9.77958e-06	0.00323141
SCAI	271.7	0.51	0.55	9.86575e-06	0.00323141
LOC100996251	168.6	0.72	0.82	1.03012e-05	0.00328968
ZNF154	165.4	0.62	0.68	1.09064e-05	0.0033731
HP09025	356.5	0.6	0.66	1.10905e-05	0.0033731
ASB6	160.7	0.62	0.69	1.14776e-05	0.00340965
PKD1	106.9	0.9	1.18	1.21496e-05	0.00343522
MIRLET7BHG	90.5	0.78	0.94	1.25164e-05	0.00343522
MTPAP	289.4	0.58	0.64	1.25833e-05	0.00343522
CYP20A1	862.3	0.47	0.49	1.28472e-05	0.00343522
PGPEP1	319.4	0.55	0.59	1.29083e-05	0.00343522
POM121	190.7	0.74	0.86	1.33272e-05	0.00345008
SPIRE2	53.3	0.89	1.19	1.35043e-05	0.00345008
LOC101928401	50.3	0.93	1.28	1.54058e-05	0.00380423
RSAD2	64.3	0.94	1.33	1.57528e-05	0.00380423
LOC101927924	70	0.68	0.78	1.5784e-05	0.00380423
PPIEL	232.2	0.7	0.81	1.67286e-05	0.00390664
ZBTB8A	439.3	0.65	0.73	1.70905e-05	0.00390664
DLGAP1-AS2	48.8	0.89	1.19	1.72555e-05	0.00390664
LONRF2	83.2	0.76	0.91	1.77363e-05	0.00390664
NOL9	727.7	0.5	0.53	1.7738e-05	0.00390664
LINC01207	91.1	0.87	1.13	1.86415e-05	0.00394789
GDPD1	199.7	0.79	0.96	1.86575e-05	0.00394789
LINC01492	66.9	0.85	1.1	1.89131e-05	0.00394789
SEPT7	1060.4	-0.32	-0.32	1.93171e-05	0.00394789
NXPE3	351.5	0.51	0.55	1.94706e-05	0.00394789
ZNF835	185.5	0.61	0.68	1.98017e-05	0.00395229
TEDDM1	26.4	0.97	1.54	2.08234e-05	0.00409227
LOC101929660	54.3	0.96	1.43	2.3076e-05	0.00446625
NRSN2-AS1	65.8	0.69	0.8	2.59868e-05	0.00483095
NFIC	941.3	0.49	0.52	2.60581e-05	0.00483095
TP73-AS1	90.2	0.83	1.06	2.65981e-05	0.00483095
ZNF713	193.2	0.61	0.67	2.66148e-05	0.00483095
LINC01502	49.2	0.88	1.2	2.68512e-05	0.00483095
EP300-AS1	302	0.65	0.74	2.90051e-05	0.00514599
INTS6	167.5	-0.59	-0.65	3.01635e-05	0.0052782
GTF2H5	333.5	0.54	0.59	3.23672e-05	0.00558728
NCRUPAR	76.9	0.8	1.02	3.50638e-05	0.00590037
ADRBK2	114.5	0.83	1.06	3.57439e-05	0.00590037
RUNDC1	220.1	0.8	1	3.59612e-05	0.00590037
LOC101927770	82.8	0.78	0.96	3.60286e-05	0.00590037
LINC00311	120	0.74	0.88	3.79792e-05	0.00614109
LRRC74B	177.2	0.57	0.62	3.91261e-05	0.00624745
STAG3L1	54.5	0.96	1.53	4.08387e-05	0.0063219
SPATA5	307	0.47	0.5	4.09406e-05	0.0063219
CHRNA5	64.4	0.82	1.04	4.13133e-05	0.0063219
ZBTB3	157.5	0.8	1.01	4.20467e-05	0.0063219
LOC102467081	109.3	0.76	0.92	4.20668e-05	0.0063219
GOLGA3	590.5	0.66	0.76	4.36206e-05	0.00647918
IPO9	327.3	0.46	0.49	4.46275e-05	0.00655255
C14orf119	227.1	0.4	0.42	4.76275e-05	0.00691357
SCN3B	57.8	0.8	1.01	4.87853e-05	0.00700206
DYDC1	44.5	0.92	1.39	4.94084e-05	0.00701269
ADCY1	49.3	0.95	1.53	5.3211e-05	0.00746941
TRIM52-AS1	72.5	0.75	0.92	5.44196e-05	0.00754193
LRP1	223.4	0.79	0.99	5.49084e-05	0.00754193
PDP2	461.5	0.71	0.85	5.65233e-05	0.00763377
METTL21A	672.5	0.53	0.57	5.67722e-05	0.00763377
CCT5	447.1	-0.44	-0.46	6.30138e-05	0.00838477
AGAP7P	45.4	0.95	2.64	6.91005e-05	0.00909989
POU5F1	107.3	0.74	0.91	7.17805e-05	0.00930309
PARP15	480.6	-0.6	-0.67	7.30723e-05	0.00930309
LOC643770	26.4	0.97	2.11	7.32453e-05	0.00930309
TAPBP	511.2	0.63	0.72	7.35566e-05	0.00930309
HIST1H2AJ	28.7	-0.9	-1.28	7.55211e-05	0.00941178
ITGAL	20.3	0.96	2.12	7.58896e-05	0.00941178
SLC41A2	148.9	0.74	0.92	7.84138e-05	0.00963132
IVD	146.9	0.55	0.6	8.26291e-05	0.0100524
PPP1R2	66.3	-0.75	-0.93	8.6021e-05	0.0101204
JAKMIP2	92.5	0.7	0.84	8.60844e-05	0.0101204
DCAF16	273.9	0.69	0.81	8.64143e-05	0.0101204
CEP41	271.1	0.52	0.57	8.65888e-05	0.0101204
TMC7	121.5	0.69	0.81	8.77991e-05	0.0101204
COL7A1	259.3	0.6	0.67	8.79417e-05	0.0101204
XKR5	108	0.67	0.78	9.3467e-05	0.0106154
TXNRD2	87.7	0.88	1.3	9.39049e-05	0.0106154
OPRK1	85.9	0.93	2.53	9.92305e-05	0.0110719
TRPV1	51.8	0.73	0.9	9.96768e-05	0.0110719
LOC101927550	74.7	0.82	1.1	0.000102722	0.0113118
HDAC10	23.9	0.94	1.75	0.000104758	0.0114374
RNA18S5	540830	0.66	0.76	0.000106786	0.0114938
RNF14	152.7	0.58	0.65	0.000108017	0.0114938
LOC101927415	163.5	0.62	0.71	0.000108185	0.0114938
LINC00476	238.6	0.55	0.61	0.000108873	0.0114938
LOC101928335	15.6	0.92	1.66	0.00011397	0.0119332
MLLT6	143.3	0.61	0.7	0.00011577	0.0120231
RN7SL2	143.3	-0.94	-1.83	0.000118883	0.0122469
NTAN1	126	-0.61	-0.69	0.000122999	0.0125695
FAM157C	40.5	0.72	0.89	0.000126255	0.0126463
AP3S2	185	0.54	0.59	0.000126572	0.0126463
ZNF99	84.4	0.63	0.73	0.000126951	0.0126463
PPM1K	189.9	0.48	0.52	0.000127711	0.0126463
ZNF747	36.8	0.82	1.13	0.000131228	0.0128947
XPNPEP3	497.8	0.52	0.57	0.000133619	0.0130293
HCG11	106.8	0.65	0.75	0.000134734	0.0130386
SGK3	103.1	0.64	0.75	0.000136242	0.0130853
SPECC1	248.9	-0.54	-0.59	0.000140369	0.0133119
BEND2	52.1	0.89	1.42	0.000140685	0.0133119
C1orf229	69.2	0.92	2.45	0.000141995	0.0133371
COL18A1	284.2	0.66	0.78	0.000146237	0.0136352
LOC101927374	1110.4	0.74	0.92	0.000149422	0.0138037
NYAP2	22.6	0.9	1.62	0.000151175	0.0138037
LINC01055	52.9	0.91	1.57	0.000151285	0.0138037
LINC01516	17.2	0.9	1.7	0.000155319	0.0139468
ANKRD30BP2	14.7	0.92	1.66	0.000156511	0.0139468
SPIB	135.2	0.55	0.61	0.000158007	0.0139468
MRI1	173.1	0.53	0.58	0.000159064	0.0139468
FAM133CP	175.6	0.92	2.39	0.000159368	0.0139468
TNFRSF9	190.4	0.45	0.48	0.000159405	0.0139468
NCOA4	354.8	-0.39	-0.41	0.00016091	0.0139827
FGFBP1	427.2	-0.68	-0.81	0.000166843	0.0144003
VMA21	142.3	-0.58	-0.65	0.000170031	0.0145505
LOC654342	22.1	-0.75	-4.03	0.000171907	0.0145505
RING1	179.4	0.58	0.65	0.00017231	0.0145505
ZNF2	116.9	0.64	0.74	0.000173139	0.0145505
AVPR1A	58.4	0.73	0.9	0.000175445	0.014648
ANXA2P2	42.7	0.89	1.57	0.000180636	0.0149834
UQCRQ	699.1	-0.53	-0.58	0.000181814	0.0149838
ANKRD60	56.2	0.9	1.66	0.000189508	0.0153684
SBSPON	60.4	0.69	0.84	0.000189942	0.0153684
ATP5O	346.6	-0.38	-0.4	0.00019009	0.0153684
FAM133B	386.6	-0.64	-0.75	0.000196242	0.015766
LINC01272	72.2	0.73	0.93	0.000199378	0.0159178
CRTAM	54.3	0.78	1.03	0.00020244	0.0160619
CNNM1	27.5	0.86	1.35	0.000204307	0.0160634
ZNF264	493.5	0.5	0.54	0.000204974	0.0160634
RDH12	130.9	-0.6	-0.69	0.000212763	0.0165722
SWSAP1	154.3	0.52	0.57	0.000218828	0.0169413
ADAM33	169.1	0.8	1.1	0.00022476	0.0171642
GCM1	59.3	0.72	0.92	0.000225087	0.0171642
LOC101927069	126	0.62	0.71	0.000225739	0.0171642
TCF7	74	0.75	0.98	0.000233325	0.0176361
ANKS4B	102.7	0.58	0.66	0.000235757	0.0177151
SGK494	208.2	0.65	0.78	0.000237738	0.0177595
ZBTB20-AS4	17.9	0.87	1.52	0.000245631	0.0182424
MPC2	152.7	0.67	0.81	0.000250379	0.0184875
WBP11P1	25.5	0.89	1.8	0.000253371	0.018523
ZNF850	213.3	0.7	0.86	0.000253759	0.018523
LINC00514	64.7	0.64	0.76	0.000256398	0.0186092
ZNF417	159.7	0.71	0.89	0.000265903	0.0191034
SLC52A1	30.5	0.84	1.32	0.000266197	0.0191034
RNF24	104.2	0.68	0.83	0.000267742	0.0191069
ERCC6	108	-0.5	-0.55	0.000278483	0.019763
ORC1	92.4	0.67	0.82	0.000284464	0.020076
SLC26A4	44.6	0.88	1.65	0.000294307	0.0205899
LINC00508	26.5	0.83	1.29	0.00029497	0.0205899
LINC01005	16.6	0.88	2.44	0.000300683	0.0208746
HNRNPA1P10	21.7	-0.87	-1.42	0.00030647	0.0211613
LPP	1894.3	0.59	0.69	0.000309213	0.0212359
NFIX	340.5	0.46	0.5	0.000310971	0.0212425
CLEC7A	491.9	0.64	0.76	0.000320303	0.0217636
PLAC8	170.3	0.66	0.79	0.000323374	0.021856
IFNLR1	57.3	0.66	0.8	0.000325466	0.0218816
NOMO3	54.2	0.73	0.93	0.00032818	0.0219485
TMEM63A	63.2	0.73	0.95	0.000335246	0.0223043
CLIP3	66.7	0.83	1.33	0.000338289	0.0223902
PSMA2	146	-0.53	-0.6	0.000343221	0.0225995
ARSB	97.1	0.87	2.05	0.000346806	0.0227185
MEMO1	48.1	-0.87	-1.81	0.000358369	0.0233561
SRRM2	1652.8	0.4	0.43	0.00036616	0.0237428
ZNF709	56	0.72	0.93	0.000373742	0.024013
ZNF415	27.9	0.86	1.63	0.000374088	0.024013
FDXACB1	73	0.75	1.01	0.000379545	0.0241367
ZNF429	56.4	0.81	1.19	0.000379793	0.0241367
SYT11	86.4	0.64	0.77	0.000394787	0.0249654
CEACAM8	142	0.62	0.73	0.000397326	0.0249776
TMEM106A	88.2	0.67	0.83	0.000399812	0.0249776
SHISA9	660.8	-0.61	-0.72	0.000400847	0.0249776
CD209	42.4	0.73	0.97	0.000403698	0.0250332
ZNF280C	46	0.8	1.2	0.000409047	0.0252423
PIGR	171.8	0.79	3.37	0.000412075	0.0253069
NDUFB2	266.6	-0.42	-0.45	0.000417692	0.0254366
L2HGDH	342.5	-0.48	-0.52	0.000418169	0.0254366
KIF18B	72	0.85	1.5	0.000426801	0.0257383
PCAT7	48.9	0.81	1.22	0.000427158	0.0257383
ELMSAN1	232.8	0.46	0.5	0.000439133	0.0262323
LINC00598	136.2	0.84	2.27	0.000439464	0.0262323
AHRR	42.7	0.8	1.24	0.000444428	0.0264052
CALM2	1382.7	-0.28	-0.29	0.000458123	0.0270929
RUNDC3A-AS1	151.2	0.52	0.59	0.000462948	0.0272204
NDUFB8	258.3	-0.46	-0.5	0.000466207	0.0272204
MUC15	336.3	-0.48	-0.52	0.000472177	0.0272204
OLA1	268.3	-0.37	-0.38	0.000472685	0.0272204
RNA45S5	13977.5	0.61	0.72	0.000473629	0.0272204
PAGR1	109.3	0.5	0.56	0.000474051	0.0272204
GNG4	73.4	0.62	0.74	0.000475196	0.0272204
LINC00578	76	0.66	0.81	0.000479584	0.0273491
MAPK6	503.6	-0.44	-0.47	0.000483126	0.0274287
TCEA2	31.1	0.74	1.01	0.000491366	0.0276739
CCR6	43.7	0.79	1.16	0.000494299	0.0276739
FLCN	136.2	0.53	0.6	0.000496887	0.0276739
MROH6	54.8	0.7	0.91	0.000498344	0.0276739
LOC440600	29.7	0.8	1.23	0.000500099	0.0276739
ORAI2	596.6	0.44	0.48	0.000500444	0.0276739
GTF2H2B	264.5	0.48	0.53	0.000512774	0.0282335
NBPF9	254.7	-0.68	-3.64	0.000516916	0.0282698
BIVM	119.4	0.57	0.66	0.000517859	0.0282698
ZNF526	144.3	0.83	1.46	0.000523304	0.0284455
RALGAPA1	113.3	-0.83	-1.4	0.000537047	0.0290688
NPIPA1	315.6	0.6	0.71	0.000543981	0.0293199
TPTE2P5	103.9	0.58	0.67	0.000546742	0.0293449
SYDE2	63.6	0.68	0.86	0.000564331	0.0300528
LOC100506476	19.5	0.84	1.57	0.000565638	0.0300528
RPL23AP82	46	0.76	1.07	0.000570101	0.0300528
KLF8	41.5	-0.71	-0.91	0.000571051	0.0300528
SOD1	365	-0.32	-0.33	0.000571695	0.0300528
FLJ31104	40.1	0.78	1.14	0.000580244	0.0303772
NWD1	74.9	0.65	0.8	0.000593565	0.0309478
ZNF321P	76.7	0.65	0.79	0.000596401	0.0309692
VPS9D1	26	0.77	1.11	0.000599824	0.0309832
CENPU	48.3	-0.58	-0.66	0.00060393	0.0309832
ARHGEF35	115.5	-0.71	-0.92	0.000605471	0.0309832
C21orf2	19.5	0.78	1.19	0.000606372	0.0309832
CCNE2	15.9	-0.83	-1.54	0.000609098	0.0309985
PRRX1	308.4	0.77	1.1	0.000611528	0.0309987
SMG1P7	27.2	0.8	1.27	0.000620355	0.0313218
ZNF773	317.3	0.51	0.57	0.000624001	0.0313781
LIMA1	918	-0.3	-0.31	0.000628794	0.0313781
NBPF14	991.1	-0.54	-0.61	0.00062884	0.0313781
ZNF578	138.2	0.5	0.56	0.000633431	0.0314612
MTG2	158.2	0.56	0.64	0.00063786	0.0314612
P3H3	27.6	0.75	1.12	0.000639667	0.0314612
AARD	94.6	0.83	1.65	0.000640356	0.0314612
TRIM59	137.8	0.75	1.05	0.000648512	0.0317398
EGFEM1P	24.5	0.79	3.15	0.00066341	0.032345
UBL5	652.9	-0.39	-0.41	0.000666061	0.0323508
SAP30L-AS1	35	0.7	0.91	0.000670053	0.0324214
NDUFS5	364	-0.34	-0.35	0.000683386	0.0329418
SNX22	477.7	0.52	0.59	0.000697711	0.0334857
MORC2	35.7	0.7	0.92	0.000702043	0.0334857
LOC101928936	572.4	0.34	0.36	0.000702533	0.0334857
DDX5	1180.5	-0.29	-0.3	0.000706688	0.0335585
SCIN	51.8	0.82	1.87	0.000717074	0.0339256
SLC35E3	119.7	0.54	0.62	0.000728099	0.03432
CLMP	177.9	0.68	0.87	0.000734439	0.0344503
LOC101929550	26.7	0.81	1.37	0.000736257	0.0344503
CXCL16	70.4	0.59	0.7	0.000745747	0.034767
NBPF8	942.2	0.81	2.16	0.000749583	0.0348188
PBLD	45.1	0.67	0.85	0.000753108	0.0348558
SPDYE1	20.7	-0.82	-1.54	0.00078563	0.0362298
LOC101926955	46.9	0.64	0.79	0.000790179	0.0363084
CROCCP3	128	0.58	0.69	0.000793114	0.0363127
IGF2R	531.3	0.58	0.68	0.000800367	0.0365139
ZNF316	118	0.44	0.48	0.000820907	0.0373177
RGS4	62.6	0.79	1.31	0.000826983	0.037373
MKLN1	689	0.61	0.74	0.000831577	0.037373
C3orf33	57.2	0.75	1.12	0.00083232	0.037373
LONP2	405.4	0.52	0.59	0.000833827	0.037373
TNFAIP3	181.2	0.67	0.86	0.000852478	0.0380111
HERC2P9	35.2	0.76	1.15	0.00085583	0.0380111
NEK5	216.3	0.81	1.89	0.000860789	0.0380111
ITGB3BP	61.5	-0.56	-0.65	0.000860791	0.0380111
WTAPP1	43.2	0.79	1.31	0.000865686	0.0380111
PWARSN	85.3	0.68	0.88	0.000866366	0.0380111
SBF1	254.5	0.49	0.55	0.000868893	0.0380111
THUMPD3	160.8	-0.43	-0.46	0.000876942	0.0380565
RRN3	57.2	-0.57	-0.66	0.000880824	0.0380565
GDF15	250.9	0.7	0.96	0.000881852	0.0380565
LOC102724612	20.9	0.8	1.53	0.000883816	0.0380565
IGFL2	245	-0.67	-0.85	0.000887201	0.0380565
KIAA0754	128.9	0.49	0.54	0.000890405	0.0380565
PAPLN	62.6	0.62	0.76	0.000890786	0.0380565
TNFAIP8L1	183.9	0.52	0.58	0.000894557	0.0380902
TOX4	359.7	-0.58	-0.69	0.000910615	0.0384717
CASP9	67.8	0.65	0.81	0.000910818	0.0384717
USP11	36.7	0.74	1.09	0.000912552	0.0384717
CBWD1	40	-0.78	-1.25	0.000926228	0.0389199
NEK8	29	0.74	1.06	0.000937679	0.0392718
NCMAP	109.4	0.62	0.76	0.000950957	0.0396978
GOLGA8N	33.1	0.78	1.31	0.000965338	0.0401669
RBM14	35.3	0.69	0.91	0.000980624	0.040561
VSNL1	63.4	-0.63	-0.77	0.000981738	0.040561
CYP2R1	26.8	-0.7	-0.92	0.000984336	0.040561
ZNF814	177.6	0.47	0.52	0.000993743	0.040817
SHANK2-AS3	184.5	0.56	0.65	0.00100444	0.0411242
ZSCAN29	171.2	0.47	0.52	0.00101135	0.0412746
CHRNB1	128.9	0.55	0.64	0.00101502	0.0412926
LOC100507537	451.9	0.49	0.55	0.00101979	0.0413548
TXNDC15	122.8	0.48	0.53	0.00102631	0.0414874
F2RL3	108.6	0.44	0.48	0.00103011	0.0415098
KIAA0101	47.1	-0.72	-1.01	0.00103405	0.0415376
C18orf61	88.3	0.53	0.61	0.00103879	0.0415664
YWHAZ	1899.7	-0.35	-0.36	0.00104127	0.0415664
IFI27	1120.8	-0.74	-1.07	0.00105957	0.0421649
CCDC163P	57.4	0.72	1	0.00106512	0.0422542
LOC101929057	36.7	0.66	0.86	0.00107724	0.0426027
SLC16A7	393.6	0.79	1.46	0.00108129	0.0426309
MYCBP	45.8	-0.72	-0.99	0.00111284	0.0437397
DST	7382.2	-0.34	-0.36	0.00113742	0.0445688
LOC155060	110.9	0.55	0.64	0.00114232	0.0446239
PIGX	220.5	0.52	0.6	0.00119859	0.0466793
ABI3BP	22.5	0.78	1.31	0.00120399	0.0467469
MRPS27	169.3	0.44	0.48	0.00122511	0.0471314
ARGFX	273.7	0.38	0.41	0.00122617	0.0471314
RASA4	196.2	0.39	0.41	0.00122903	0.0471314
IER3	2303.7	0.68	0.93	0.00123137	0.0471314
DSEL	233.8	0.5	0.56	0.00123234	0.0471314
LOC101928150	67	0.65	0.83	0.00125477	0.047787
PALM2-AKAP2	123.9	0.66	0.85	0.00125881	0.047787
TNNI1	32.9	0.71	1.01	0.00126384	0.047787
SKIDA1	40.4	0.76	1.2	0.00126444	0.047787
NRIP3	78.1	0.65	0.83	0.00127143	0.0479092
PLD6	34.1	0.67	0.88	0.00128161	0.0481508
LOC101927018	49.2	0.59	0.72	0.00131054	0.0490768
LINC00685	508.4	0.45	0.5	0.00131394	0.0490768
LINC00260	71.3	0.68	0.93	0.00132085	0.0491902
PTCHD4	91.9	0.72	1.06	0.00132468	0.0491902
C18orf21	32.4	-0.65	-0.84	0.00134193	0.0496864
NAA16	138.3	0.41	0.45	0.00134626	0.0497025
LOC286177	22	0.74	1.12	0.00135411	0.0498205
FXYD3	535.1	-0.47	-0.52	0.00135725	0.0498205
LACTB2	50.8	-0.61	-0.76	0.00138338	0.0506342
ARID3A	34.8	0.73	1.13	0.00138873	0.0506535
SRGAP2B	414.2	-0.46	-0.51	0.00139184	0.0506535
DPH5	68.8	-0.57	-0.67	0.00140643	0.0510391
RPL11	4308.3	-0.27	-0.28	0.00141549	0.051121
MRPL43	118.4	-0.5	-0.56	0.00141669	0.051121
HSDL2	650	-0.36	-0.38	0.0014275	0.051366
NDUFA6	248.6	-0.36	-0.39	0.00143893	0.0516318
UBB	1259.8	-0.31	-0.33	0.00145128	0.0519291
EIF3I	314	-0.34	-0.36	0.00147644	0.0526441
COX15	138.1	0.55	0.66	0.00147951	0.0526441
UST	61.1	0.57	0.69	0.00149024	0.0528785
IL11	95.8	0.7	1	0.00150585	0.0531232
AUNIP	68.4	0.72	1.06	0.00150711	0.0531232
WAPL	472	-0.31	-0.32	0.00150961	0.0531232
SKP1	533.9	-0.35	-0.37	0.00151902	0.0531595
LINC00934	19.7	0.75	1.3	0.00152252	0.0531595
COX7C	1154	-0.3	-0.31	0.00152312	0.0531595
MZT2A	127.7	-0.57	-0.68	0.00153592	0.053343
LL22NC03-63E9.3	53.9	0.6	0.75	0.00153698	0.053343
RNH1	309.3	-0.41	-0.45	0.00154091	0.053343
UCKL1-AS1	48.3	0.65	0.86	0.00155239	0.0535952
FGF2	51.2	0.75	1.21	0.00157689	0.0541042
LTBP3	98.5	0.58	0.71	0.00157699	0.0541042
ZNF490	230.1	0.49	0.55	0.00158366	0.0541042
GK5	385.4	0.38	0.41	0.00158784	0.0541042
RPL9	3626.9	-0.33	-0.34	0.00158883	0.0541042
PTGIS	156.8	0.57	0.69	0.00159254	0.0541042
CSTA	10391.1	-0.49	-0.56	0.00161239	0.054595
VSTM1	74.6	0.69	0.98	0.00161554	0.054595
AKR1C2	39	-0.72	-1.05	0.00162096	0.0546201
DYNC1I2	1009.6	-0.24	-0.25	0.00163385	0.0546201
TCEANC2	156.1	0.6	0.74	0.00163442	0.0546201
PPP1R2P3	17.3	0.62	4.95	0.00163556	0.0546201
MCTS1	445.5	0.31	0.32	0.00164071	0.0546201
SIPA1L3	48.5	0.59	0.72	0.00164194	0.0546201
CXorf40A	39.8	0.72	2.87	0.00166524	0.0552513
NBPF12	236.7	0.65	3.94	0.00167453	0.0554157
ACTR3	452.9	-0.34	-0.36	0.00170051	0.0560692
PDE7B	32	0.65	0.87	0.00170306	0.0560692
MTMR9	142.9	0.44	0.48	0.00172641	0.056692
P2RX5-TAX1BP3	199.3	0.49	0.56	0.00173721	0.0568035
PA2G4	1524.7	-0.32	-0.33	0.00173979	0.0568035
LAGE3	29.1	-0.65	-0.85	0.00174315	0.0568035
NHLRC1	17.7	0.73	1.13	0.0017641	0.0573399
SLC24A2	72.7	0.55	0.66	0.0017744	0.0575285
GNRHR2	62	0.76	1.86	0.00179604	0.0580286
CACNG8	126.9	0.52	0.61	0.00179891	0.0580286
PLEKHG4B	35.8	0.66	0.91	0.00182064	0.0585815
PPEF2	30.6	0.64	0.85	0.00182568	0.058596
RPL4	3285	-0.26	-0.27	0.00184676	0.059023
PIK3CD	135.8	0.54	0.64	0.0018534	0.059023
CLUAP1	208.6	0.41	0.44	0.00185537	0.059023
NKD1	30.3	0.69	0.98	0.00185747	0.059023
OGFOD1	276	0.44	0.48	0.00187206	0.0593391
FNDC1	15.1	0.76	1.52	0.00188124	0.0594826
MIR202HG	138.8	0.53	0.61	0.00188979	0.0596053
ACSL6	24	0.69	0.98	0.00191104	0.0601273
H3F3A	24.9	0.68	2.33	0.00191657	0.060153
RPS25	3261.2	-0.31	-0.32	0.00192166	0.0601649
EIF5A2	98.9	0.54	0.63	0.0019358	0.0603192
AMER2	78.2	0.65	3.71	0.00193603	0.0603192
HSPA4L	250.2	-0.44	-0.49	0.00194308	0.0603915
LINC00518	32.7	0.66	3.34	0.00195383	0.0604726
XIAP	533.5	0.4	0.43	0.00195516	0.0604726
NPC1L1	16.5	0.75	1.37	0.0019612	0.0604877
BRD4	731.7	0.27	0.28	0.00196831	0.0604877
CD28	26.7	0.7	1.06	0.00196985	0.0604877
BCL9L	248.2	0.47	0.53	0.00197795	0.0605909
NDUFAF7	61.4	0.56	0.67	0.00199255	0.060892
TRIM58	249.8	0.48	0.55	0.00200063	0.0609622
COL6A2	1349	0.61	0.78	0.00200439	0.0609622
TMEM120B	256.3	0.48	0.54	0.00201356	0.0610955
AMZ1	36	0.67	0.92	0.00202882	0.0614127
PLEKHM2	295.9	0.35	0.37	0.00204853	0.0618626
GP1BB	67.5	0.67	0.93	0.00208324	0.0627624
ZNF785	168.3	0.47	0.53	0.00209073	0.0628242
NDUFB9	376.6	-0.4	-0.44	0.00209512	0.0628242
FUT1	98.9	0.52	0.61	0.0021034	0.0629246
ENTPD1-AS1	75.3	0.55	0.65	0.00213369	0.0636818
MRO	56.5	0.65	0.88	0.00215372	0.0641298
COX5B	347.2	-0.37	-0.39	0.00216283	0.0642511
WNT3	21.2	0.72	1.19	0.00218231	0.0646794
TVP23C	165.7	-0.66	-0.91	0.00220002	0.0649765
LOC101929259	143.5	0.46	0.51	0.00220401	0.0649765
POU2F2	488.2	0.6	0.76	0.00220759	0.0649765
HADHA	933.9	-0.29	-0.31	0.00223157	0.0654929
LARS2-AS1	51	0.61	0.79	0.00223706	0.0654929
LOC729609	63.4	-0.73	-1.24	0.00224052	0.0654929
NRP1	210.1	0.63	0.82	0.0022601	0.0659145
RASAL2-AS1	139.1	0.74	1.39	0.0022692	0.0659799
LYST	522.2	-0.3	-0.31	0.00227268	0.0659799
ZNF542P	223.1	0.39	0.43	0.00228767	0.0662646
SBDSP1	95.1	0.65	0.87	0.00230139	0.0663412
LOC729683	19.8	0.7	1.06	0.002305	0.0663412
GLMN	58.2	-0.57	-0.7	0.00230859	0.0663412
ZNF48	15.2	0.73	1.22	0.00231109	0.0663412
SHISA2	41.1	0.65	0.9	0.00233813	0.0668692
ECE1	231.7	0.52	0.61	0.00234492	0.0668692
ABCA12	1029.6	-0.4	-0.43	0.00234519	0.0668692
AIG1	133	-0.42	-0.46	0.00235637	0.0669892
MTMR2	63.6	-0.56	-0.67	0.00236325	0.0669892
CNIH4	181.5	-0.47	-0.53	0.00236513	0.0669892
ZMAT1	23.9	0.73	1.31	0.00237767	0.0670729
SOGA3	31.7	0.68	0.97	0.00237859	0.0670729
PILRB	98.6	0.56	0.68	0.00241566	0.0679175
APOL1	109.3	0.58	0.72	0.00242335	0.0679175
PBOV1	17.9	0.72	1.37	0.00242448	0.0679175
VANGL1	67.8	-0.57	-0.7	0.00245357	0.0685819
ECSIT	29.6	-0.64	-0.88	0.00246477	0.0687446
MRPS34	163.8	-0.37	-0.4	0.0024903	0.0692149
ST13P4	67.6	0.64	3.5	0.00249549	0.0692149
LMNB1	23.2	-0.66	-0.89	0.00249789	0.0692149
UBIAD1	40.8	0.62	0.81	0.00250609	0.0692916
LINC00504	5465.6	-0.38	-0.41	0.00253572	0.069864
FUT8	42	0.67	0.94	0.00254464	0.069864
NOS1	162.9	0.44	0.49	0.00255096	0.069864
ETNK2	28	-0.7	-1.06	0.00255121	0.069864
LOC101929147	299.4	-0.7	-2.25	0.0025567	0.069864
HOXC8	40.1	0.57	0.7	0.00256476	0.069864
MEG3	753.2	0.68	1.02	0.00256507	0.069864
DNM1P35	64.6	0.61	0.79	0.0025874	0.0703223
IKZF3	362.6	0.36	0.39	0.00260417	0.0704816
RPS3A	5032.3	-0.3	-0.31	0.0026043	0.0704816
BMS1P5	202.7	0.54	0.64	0.00263164	0.0709753
KIF13A	355.3	-0.38	-0.4	0.00263816	0.0709753
GMCL1	50.3	0.51	0.59	0.00263921	0.0709753
ZBTB25	74	0.6	0.77	0.00266463	0.0715084
EXOC1	212.4	-0.34	-0.36	0.00268689	0.0717956
SCAND2P	48.9	0.61	0.81	0.00269379	0.0717956
VPRBP	38	0.64	0.85	0.00269666	0.0717956
SRP14	1544.3	-0.24	-0.24	0.00269781	0.0717956
HIPK2	275.1	0.37	0.4	0.00271336	0.0720591
TBXA2R	115.8	0.57	0.7	0.00272487	0.0722148
TNFRSF14	36.2	0.64	0.87	0.00273409	0.072309
LOC284454	271.6	0.4	0.44	0.00274188	0.0723653
ADRA1A	20.7	0.72	1.37	0.00275614	0.0725916
LOC101928551	36	0.6	0.77	0.00278499	0.0730446
LRP2	98.7	0.52	0.62	0.00278588	0.0730446
ATM	242.8	0.39	0.43	0.00279049	0.0730446
ATP5B	334.4	-0.38	-0.4	0.00281334	0.0733285
FLVCR1	236	0.55	0.66	0.00281826	0.0733285
RRBP1	954.6	0.39	0.42	0.00281856	0.0733285
ATCAY	92.2	0.54	0.65	0.00282705	0.0733999
IL17RA	288.3	0.35	0.37	0.00283828	0.073542
MANEAL	41.9	0.73	1.41	0.00285117	0.0736478
TONSL	48.3	0.61	0.8	0.00286037	0.0736478
LPAR1	126.9	0.65	0.89	0.00286517	0.0736478
NBPF25P	32.1	-0.69	-1.96	0.00286543	0.0736478
IFIT1	71.2	-0.65	-0.9	0.00289082	0.0741513
U2AF1L4	36.7	0.62	0.83	0.0029067	0.0743338
ANXA8	233.4	-0.5	-5.2	0.00291329	0.0743338
CCDC122	193	0.51	0.59	0.00291539	0.0743338
RPL7	2960.3	-0.28	-0.29	0.002928	0.0744778
ANAPC11	198.4	-0.47	-0.54	0.0029327	0.0744778
LYRM7	499.9	0.27	0.28	0.00296365	0.0751143
BCAS2	59	-0.56	-0.67	0.00297046	0.075138
SLC25A45	74.8	0.5	0.58	0.00299382	0.0755791
SNIP1	94.9	0.44	0.49	0.00300206	0.0756376
LSM10	33.1	-0.59	-0.74	0.0030424	0.0765031
RBM6	302.6	0.34	0.36	0.00306487	0.0769168
OCIAD2	67.8	-0.61	-0.8	0.00307537	0.0770289
HTATSF1	244.3	-0.31	-0.33	0.00309142	0.0772434
IL21R	172.8	0.4	0.44	0.00310413	0.0772434
SLC35E2	274.1	0.37	0.4	0.00311086	0.0772434
ZBTB41	62.7	-0.49	-0.56	0.00311554	0.0772434
MGAT4EP	50.2	0.72	1.32	0.00312091	0.0772434
LOC403312	90.4	0.53	0.64	0.00312692	0.0772434
ANKRD36B	167.8	-0.72	-1.49	0.00313178	0.0772434
SLC13A1	20.6	0.72	1.73	0.00313231	0.0772434
GATAD1	301	0.39	0.43	0.00314176	0.077246
LINC01170	23.8	0.64	0.9	0.00314451	0.077246
MFAP5	198.5	-0.63	-0.85	0.00317906	0.077945
APOL4	34.2	0.61	0.81	0.00319736	0.0782434
ZNF215	17.8	-0.68	-1	0.00322066	0.0786629
ZFHX3	312	0.33	0.35	0.00324059	0.0789986
PDE4A	20.5	0.71	1.22	0.00324765	0.0790199
PDE6B	35.1	-0.67	-0.98	0.00326017	0.0791738
LOC100131347	60.6	0.63	0.86	0.0032671	0.0791915
GJC1	201	0.39	0.43	0.00328219	0.0794066
PHLPP2	84.7	0.46	0.53	0.00328863	0.0794121
HNMT	51.1	0.59	0.76	0.00330676	0.079635
METTL16	130	0.38	0.41	0.00331033	0.079635
GLIS3	59.3	0.7	1.18	0.00333681	0.0798944
HSPB6	40.3	0.7	1.2	0.00333901	0.0798944
IL12RB1	84.5	0.47	0.54	0.00334406	0.0798944
ZNF763	43.5	0.62	0.85	0.00335332	0.0798944
LIX1L	162	0.51	0.61	0.00336049	0.0798944
AKAP5	82.4	0.52	0.63	0.00336176	0.0798944
ZNF827	127.5	0.47	0.54	0.00336489	0.0798944
COX7A2	323.9	-0.36	-0.39	0.00337753	0.0800456
FLNA	1063.5	0.4	0.43	0.00340777	0.0806128
PLS3	547.9	-0.41	-0.46	0.00342302	0.0808239
RPS20	4628.1	-0.29	-0.31	0.00344414	0.0809405
MOCS3	37.3	0.61	0.8	0.00345051	0.0809405
OLAH	47.1	0.62	0.85	0.00345301	0.0809405
RNU2-1	238.2	0.59	0.76	0.00345358	0.0809405
EMILIN1	120.5	0.61	0.83	0.00345965	0.0809405
STARD7-AS1	24	0.66	0.98	0.00349325	0.0815773
UEVLD	33.3	0.65	0.94	0.00351577	0.0818665
PAFAH1B1	333.4	-0.36	-0.38	0.00351845	0.0818665
TTC1	272.1	-0.33	-0.34	0.00354074	0.0822353
CA11	28	0.62	0.83	0.00355965	0.0825245
LOC90784	165.4	0.46	0.52	0.00356719	0.0825495
RABL6	256.9	0.31	0.33	0.00359254	0.0828769
CRYAB	200	-0.49	-0.57	0.00360002	0.0828769
KREMEN1	307.3	0.38	0.42	0.0036008	0.0828769
HINT1	565.8	-0.41	-0.46	0.0036687	0.0842876
ZNF677	74.8	0.53	0.64	0.00370618	0.0849305
YWHAE	1319.7	-0.21	-0.22	0.00370998	0.0849305
PPP4R1	254.5	-0.39	-0.42	0.00372154	0.0850428
BTF3	1217.2	-0.26	-0.27	0.00375199	0.0855856
ST3GAL1	167.7	0.56	0.7	0.00376106	0.0856396
PALM2	142.8	0.46	0.52	0.00377139	0.0857219
LINC00106	21.2	0.68	1.08	0.00381704	0.0866055
CTPS2	25.2	-0.62	-0.82	0.00382568	0.0866476
TMEM132B	127.3	0.65	0.93	0.00384117	0.0868443
CLDN18	14.6	0.7	1.35	0.00385201	0.0869356
DIS3L	87.7	0.51	0.61	0.00386332	0.0870371
BREA2	31.4	0.7	1.64	0.00387549	0.0871575
ALMS1-IT1	41.9	0.62	0.83	0.00389996	0.0875538
FILIP1L	307	-0.41	-0.45	0.00390988	0.0876225
TNFSF15	105	0.49	0.58	0.00391715	0.0876316
RPS14P3	1187.7	0.57	0.73	0.00393305	0.0878335
CREBBP	348.7	0.32	0.34	0.00395802	0.0881678
ANKRD11	1493.6	0.24	0.25	0.00396182	0.0881678
ZBED2	17.9	-0.68	-1.11	0.00397832	0.0883811
CARD18	696.8	-0.38	-0.42	0.00401382	0.0888885
TMEM53	120.8	0.54	0.67	0.00401508	0.0888885
CCDC170	30.7	0.64	0.91	0.00405885	0.0897019
GTF2IP1	180	-0.7	-1.26	0.0040763	0.0897793
MLLT11	42.1	-0.63	-0.88	0.00408251	0.0897793
DEPDC1	17.5	-0.68	-1.07	0.00408344	0.0897793
MRPL51	230.2	-0.34	-0.36	0.00411694	0.0902607
UBOX5	56.5	0.53	0.64	0.00411946	0.0902607
WHAMMP1	93.1	-0.54	-0.66	0.00416494	0.0911008
ARF6	394.2	-0.33	-0.35	0.00418834	0.0913774
HERC2P2	190.3	0.53	0.64	0.00419189	0.0913774
PWP1	266.8	-0.33	-0.35	0.00421141	0.0916466
IL2RA	37.2	0.56	0.71	0.0042298	0.0918903
FKBP3	307	-0.33	-0.35	0.00426151	0.0924219
POLH	581.6	0.32	0.34	0.00431337	0.0931831
KMT2D	69.6	0.47	0.54	0.00431405	0.0931831
ZNF483	129.2	0.51	0.6	0.00432548	0.0931831
HNRNPC	1381.5	-0.22	-0.23	0.00432771	0.0931831
POM121L8P	174.3	0.46	0.53	0.00433458	0.0931831
TMPRSS11D	106.6	-0.51	-0.61	0.00434038	0.0931831
LOC100128593	117	0.56	0.7	0.00435436	0.0933266
GOSR1	355.6	0.38	0.42	0.00440349	0.0942214
DCAF7	459.4	0.32	0.34	0.00441919	0.0943992
LOC100129461	50.8	0.56	0.71	0.00443291	0.0945343
KIAA1324	102.7	0.43	0.48	0.00445614	0.0946048
ANP32E	95.2	-0.42	-0.47	0.00445927	0.0946048
DSCR3	91.4	0.49	0.57	0.00446998	0.0946048
PPARD	138.3	0.53	0.65	0.00447078	0.0946048
TNRC6B	705.9	0.24	0.25	0.00447325	0.0946048
NBPF15	191.5	-0.69	-1.63	0.00448903	0.0947816
MSI2	18.5	0.66	1.05	0.00454269	0.09573
CAPZA1	447.6	-0.36	-0.39	0.0045504	0.09573
LRRC32	135.1	0.62	0.87	0.00455643	0.09573
SNRPB2	228.5	-0.44	-0.5	0.00457009	0.0958594
NDUFS4	171.9	-0.39	-0.43	0.00460372	0.0963041
KRT16P1	133	0.55	4.46	0.00461758	0.0963041
IRF7	49.1	-0.6	-0.81	0.00461998	0.0963041
USMG5	439.7	-0.5	-0.6	0.0046233	0.0963041
DDT	148.4	-0.41	-0.45	0.00462899	0.0963041
ANXA2	1706.9	-0.53	-0.64	0.00464092	0.0963144
FAM104B	39.8	-0.54	-0.67	0.00464456	0.0963144
ARHGEF26-AS1	270.6	-0.59	-0.78	0.00466296	0.0965391
TBCB	73.8	-0.55	-0.68	0.00468127	0.0967613
ACOT13	317.2	-0.34	-0.36	0.00471675	0.0973372
RAP1GDS1	61.6	-0.48	-0.56	0.00472956	0.0974441
LOC150776	70.4	0.59	0.79	0.0047546	0.0978023
UBE2D3	908.2	-0.3	-0.32	0.00476427	0.0978437
IFNK	49.6	-0.67	-1.07	0.00478982	0.0981399
ACY1	29.7	-0.61	-0.84	0.00479406	0.0981399
RPLP0P2	208	0.47	0.54	0.00480861	0.0982804
INE1	48.5	0.56	0.72	0.00483704	0.0987035
APTX	103.4	-0.41	-0.45	0.00486685	0.0987914
PCYOX1L	17.7	-0.65	-0.97	0.00486828	0.0987914
RBBP4	485.7	0.3	0.31	0.00486866	0.0987914
PLXND1	21	0.68	1.37	0.00488122	0.0987914
PDCD4-AS1	53.9	0.53	0.66	0.0048952	0.0987914
NSA2	2531.8	-0.2	-0.2	0.00489573	0.0987914
ZNF430	190.9	0.38	0.41	0.00489831	0.0987914
CNTN1	45.5	-0.61	-0.82	0.00491054	0.0987914
LOC100287846	124.4	0.44	0.5	0.00491096	0.0987914
INTS10	58.1	-0.46	-0.53	0.00494254	0.0992704
SRGAP2C	41.2	0.62	2.55	0.00495712	0.0993405
MS4A2	26.5	0.61	0.83	0.00496158	0.0993405
DBF4	84	-0.41	-0.46	0.00501152	0.100063
SLC24A1	97.3	0.45	0.51	0.00501855	0.100063
AP4S1	334	0.37	0.4	0.00502117	0.100063
EMBP1	20.5	0.5	5.33	0.00504765	0.100267
POLR1D	227.8	-0.47	-0.55	0.0050484	0.100267
WDR17	40.8	0.61	0.82	0.00505583	0.100267
CERCAM	63	0.56	0.73	0.00507624	0.100267
PTGES	530.4	0.57	0.73	0.00507743	0.100267
C9orf85	149.5	0.44	0.5	0.0050785	0.100267
SEL1L3	22.6	-0.65	-0.99	0.00509925	0.10047
RPP14	365.4	0.42	0.47	0.00510674	0.10047
SEPN1	100.4	0.47	0.55	0.00511238	0.10047
DCAF13	59.1	-0.48	-0.56	0.00514519	0.10096
TMEM161B	115.4	-0.38	-0.42	0.00519199	0.101331
ZNF408	17.3	0.66	1.04	0.0051926	0.101331
ZBED1	235.9	0.37	0.4	0.00519687	0.101331
UGDH-AS1	3924.7	0.47	0.54	0.00521741	0.101331
MEIS3P1	58.9	0.58	0.76	0.00522046	0.101331
LCAT	32.5	0.62	0.89	0.00522643	0.101331
RBM5-AS1	76.8	0.55	0.69	0.00523117	0.101331
POMP	378	-0.31	-0.33	0.00523606	0.101331
PTPRG-AS1	51.5	0.6	0.83	0.00524301	0.101331
FIP1L1	246.6	0.34	0.36	0.00524345	0.101331
KNSTRN	33	-0.57	-0.73	0.00526028	0.101471
LOC101928280	48	0.59	0.81	0.00526657	0.101471
NPIPB5	450	0.59	3.07	0.00528199	0.101554
LINC00485	539.3	-0.65	-2.05	0.00528676	0.101554
CHMP4A	55.9	-0.51	-0.62	0.00532363	0.101986
PAPPA	327.8	0.52	0.64	0.00532621	0.101986
TVP23C-CDRT4	19.9	-0.67	-1.32	0.00533321	0.101986
MYO3B	119.1	0.44	0.49	0.00537969	0.102618
FAM171B	15.3	-0.67	-1.13	0.00538235	0.102618
ASMTL-AS1	65.7	0.5	0.6	0.00539886	0.102779
MGAT4A	25.6	0.65	1.05	0.00541428	0.102855
FRMD4B	587.4	-0.34	-0.36	0.00542162	0.102855
DENND4B	35.6	0.55	0.69	0.00542923	0.102855
MLXIP	359.6	0.31	0.33	0.00543501	0.102855
EIF2AK1	392.9	-0.23	-0.24	0.00551257	0.104168
RNY5	477.6	0.67	1.3	0.00552703	0.104258
LZIC	132.9	-0.38	-0.41	0.00553364	0.104258
FAM86B3P	20.8	0.63	0.97	0.00556756	0.104742
MITD1	105	-0.42	-0.48	0.00558033	0.104828
ALKBH5	102.5	0.47	0.54	0.00559663	0.104849
RIPPLY3	183	0.51	0.62	0.00559787	0.104849
LPIN1	142.9	0.47	0.55	0.00565538	0.105771
OSBPL10	80.1	-0.55	-0.69	0.00566586	0.105812
MRPL30	319.5	-0.3	-0.31	0.00569171	0.10614
IRAK3	134.1	0.56	0.74	0.005754	0.107099
SLC9A7	229.8	0.36	0.39	0.00575988	0.107099
GLIS1	45.3	0.6	0.83	0.00579909	0.107671
CPSF1	122.8	0.4	0.45	0.00582348	0.107967
DCTN4	152.7	-0.37	-0.4	0.00586881	0.108407
ICAM4	32	0.59	0.81	0.00586883	0.108407
SPATS2	260.2	0.31	0.33	0.00587916	0.108407
SKP2	78	-0.42	-0.47	0.00588169	0.108407
FLT3LG	18.9	0.67	1.22	0.00588966	0.108407
USP15	370.6	-0.43	-0.48	0.00591005	0.108626
TREM2	38.7	-0.58	-0.75	0.00594569	0.109067
CEP126	118.7	0.44	0.5	0.00595497	0.109067
LOC729348	1797.1	0.21	0.22	0.00595968	0.109067
RAB18	250.6	-0.34	-0.37	0.00597904	0.109265
TEX2	169.9	-0.36	-0.39	0.00602733	0.10999
PLS3-AS1	24	0.63	0.94	0.00603965	0.110018
RAB4A	149.8	-0.42	-0.48	0.0060461	0.110018
SNW1	293.8	-0.31	-0.32	0.00608261	0.110525
ECT2L	22.7	0.63	0.93	0.00609303	0.110557
ARMC9	124.5	0.54	0.68	0.00611047	0.110702
HGF	326.8	0.65	1.06	0.00611833	0.110702
MMS22L	574.5	0.36	0.39	0.00613683	0.110759
NCBP1	136.1	0.38	0.41	0.00613882	0.110759
ATP5S	94.6	0.6	0.83	0.00617657	0.111062
JAK3	56.6	0.59	0.8	0.00617803	0.111062
SUMO1P3	36.3	0.67	1.26	0.00618169	0.111062
ATP5J	365.2	-0.39	-0.43	0.0062068	0.111356
SEC1P	16.7	0.65	1.1	0.0062467	0.111915
TTC28	60.7	0.52	0.65	0.00629957	0.112693
TXNDC17	321	-0.47	-0.54	0.00632158	0.112693
SLK	1211	-0.24	-0.24	0.00633033	0.112693
TBX2	55.2	0.62	0.94	0.00633259	0.112693
PDE4D	57.3	0.6	0.84	0.00633732	0.112693
CLEC19A	71.5	0.5	0.6	0.00634768	0.112693
CBFA2T2	141.8	0.39	0.43	0.00635189	0.112693
TNFRSF1B	74.5	0.47	0.56	0.00644332	0.114157
PARD3	368.4	-0.32	-0.34	0.00645959	0.114173
IGDCC4	18.7	0.65	1.1	0.0064621	0.114173
CERS5	121.9	0.38	0.42	0.00649851	0.114657
C5orf60	44.9	0.58	0.77	0.00651013	0.114704
H2AFZ	220.6	-0.42	-0.47	0.0065371	0.114811
TAF1C	70.5	0.48	0.56	0.00653967	0.114811
SLC7A5P2	74.7	0.47	0.56	0.00654319	0.114811
PDHA1	154.7	-0.39	-0.43	0.00656472	0.114963
LOC101927274	61.9	0.57	0.75	0.00657159	0.114963
TMEM189	57.5	-0.53	-0.66	0.00658657	0.114963
ANKRD36	470.4	0.45	0.52	0.00658784	0.114963
LMLN	115.2	0.56	0.73	0.00661273	0.11524
RPS10	3697.2	-0.24	-0.25	0.00663224	0.115423
NACA	2778.3	-0.25	-0.25	0.00665238	0.115616
IGFBPL1	250.1	0.44	0.51	0.00667246	0.115807
COPS2	338.7	-0.35	-0.38	0.00677649	0.117453
BPGM	28.8	-0.6	-0.85	0.00683239	0.118261
HSPA8	896.9	-0.4	-0.44	0.00685514	0.118358
CBX5	543.2	0.26	0.27	0.00686482	0.118358
LINC01565	49.8	0.53	0.67	0.00686576	0.118358
PRR5	30.1	0.58	0.8	0.0068875	0.118461
CHST6	186.6	0.44	0.5	0.00690173	0.118461
SRGAP2	157.2	0.5	0.61	0.00691379	0.118461
TP53TG1	48.8	-0.51	-0.64	0.00692429	0.118461
JDP2	59.4	0.55	0.71	0.00693156	0.118461
UACA	839.2	-0.29	-0.3	0.00693396	0.118461
NFATC4	217.7	0.57	0.78	0.00693665	0.118461
OAS1	180.2	-0.54	-0.67	0.0069877	0.119166
GABPB1-AS1	108.4	0.43	0.48	0.0069966	0.119166
RPL19	3313.9	-0.23	-0.24	0.00704157	0.119718
GDAP1	29.5	-0.57	-0.76	0.00704774	0.119718
RFC4	20.3	-0.6	-0.86	0.00706765	0.11974
ARHGEF5	182.4	0.56	0.73	0.00707473	0.11974
LOC101929450	18.5	0.63	0.96	0.00707714	0.11974
PARP14	399.6	-0.41	-0.47	0.0070871	0.11975
LAX1	25.2	0.58	0.81	0.00710107	0.119827
DYNLL1	1409.6	-0.35	-0.38	0.00715198	0.120527
VWA5A	86.7	-0.5	-0.59	0.00718012	0.120703
C1orf115	73.4	0.6	0.86	0.00719283	0.120703
HLX-AS1	18.1	0.64	1.09	0.00719765	0.120703
HAGHL	28.8	0.58	0.81	0.0072053	0.120703
TMA16	187	-0.36	-0.39	0.0072118	0.120703
CDCA2	39.2	-0.55	-0.7	0.0072238	0.120703
TBC1D15	235.4	0.39	0.44	0.00723703	0.120703
GNA11	171.6	0.38	0.42	0.00723802	0.120703
LOC339803	78.8	0.42	0.48	0.00725404	0.120812
RAB36	26.4	0.6	0.87	0.00730309	0.121471
COX6B1	423	-0.29	-0.31	0.007341	0.12181
FGFR1	381.5	0.59	0.85	0.00734254	0.12181
TBL1X	365.2	0.3	0.32	0.00736886	0.122005
SLC1A2	156.1	0.36	0.4	0.0073734	0.122005
DOLK	15.2	-0.64	-1.13	0.00739114	0.122057
MTRNR2L7	21.7	-0.61	-0.89	0.00741611	0.122057
LZTS3	23.1	0.61	0.94	0.00741913	0.122057
PDE3B	169.8	0.59	0.83	0.00742366	0.122057
ERO1B	39.5	0.55	0.73	0.00742435	0.122057
CXCL3	27.2	0.65	1.61	0.00747042	0.122657
SLC26A6	56.3	0.59	0.82	0.00749281	0.122784
ZNF527	264.7	0.32	0.35	0.00751629	0.122784
WTAP	354.4	0.46	0.54	0.00751876	0.122784
SERF1A	62.7	0.6	0.87	0.00752101	0.122784
SGMS1-AS1	49.5	0.58	0.82	0.00752623	0.122784
TSG101	203.7	-0.3	-0.32	0.00754796	0.122982
VGLL3	199.8	0.39	0.43	0.00757285	0.12323
MEIS1	114.3	0.45	0.52	0.00759596	0.12338
RPSA	3514.7	-0.28	-0.3	0.00760139	0.12338
GALNT15	74.4	0.6	0.86	0.00762152	0.12355
PTGS2	277.9	0.63	1.03	0.00763489	0.123579
XKR9	177.2	-0.52	-3.48	0.00764762	0.123579
SLC39A14	133.4	0.49	0.59	0.00765233	0.123579
TMEM254-AS1	26.4	-0.63	-0.99	0.00768914	0.124017
TPD52L1	103.7	-0.55	-0.72	0.00770193	0.124066
RASSF8	224.5	0.46	0.54	0.00772622	0.124226
PRMT1	186.4	0.39	0.43	0.00773133	0.124226
FAM73A	207.5	0.39	0.43	0.0077473	0.124327
RRM2	57.2	-0.42	-0.48	0.00779977	0.125012
DNTTIP2	432.4	-0.24	-0.25	0.00782485	0.125229
D2HGDH	71.4	0.53	0.68	0.00783975	0.125229
IGFL1	29.3	-0.65	-1.33	0.00784274	0.125229
PTS	52.1	-0.48	-0.58	0.00787261	0.125549
DISC2	106.1	0.5	0.61	0.00791141	0.125947
ZFP64	61.3	0.49	0.58	0.00791729	0.125947
LOC100506127	364.8	0.39	0.43	0.00795245	0.12612
EDN1	90.7	0.61	0.91	0.00795511	0.12612
JOSD1	153.6	0.38	0.41	0.00796615	0.12612
AMZ2	75.7	-0.51	-0.64	0.00796765	0.12612
UQCRH	687.4	-0.26	-0.28	0.00798393	0.126221
C20orf194	61.3	0.47	0.56	0.00799959	0.126266
TVP23B	142.9	0.64	1.1	0.00800651	0.126266
TRAPPC5	179.2	-0.44	-0.52	0.00802031	0.126303
KSR2	28.4	0.55	0.75	0.00802867	0.126303
AKIP1	84.8	-0.48	-0.57	0.00804365	0.126383
BMP1	57.4	0.53	0.67	0.00809626	0.127054
CPT2	101	0.4	0.45	0.00812976	0.127423
NPIPB4	61.4	-0.6	-2.19	0.00815095	0.127598
NETO2	29.6	-0.59	-0.81	0.00818543	0.127981
NPIPB11	16.5	-0.55	-2.57	0.0082122	0.128243
DCTN6	53.7	-0.5	-0.61	0.00826402	0.128894
LOC101060542	42.5	0.54	0.71	0.00827489	0.128907
EIF5	690.1	-0.25	-0.26	0.00829562	0.129033
AP3B1	181.5	-0.32	-0.34	0.00831695	0.129033
PLEKHG2	152.4	0.38	0.42	0.00831837	0.129033
RELB	76.2	0.54	0.71	0.00832338	0.129033
SLC25A12	20	-0.62	-0.98	0.00833496	0.129055
DTWD2	104.2	0.45	0.53	0.00840926	0.129795
TTPA	51.3	0.5	0.62	0.00841423	0.129795
HAVCR2	41.3	0.55	0.75	0.00841943	0.129795
LOC102724699	431.6	-0.64	-1.43	0.00842337	0.129795
ARFGEF3	64.6	0.48	0.58	0.00846086	0.130216
RPS8	12101.7	-0.23	-0.24	0.00849998	0.13057
IL11RA	44.4	0.55	0.73	0.00850652	0.13057
AICDA	67.1	0.46	0.55	0.00851454	0.13057
FAM156B	26.5	0.6	2.32	0.0085377	0.130766
TMEM45A	3327.3	-0.35	-0.39	0.00854781	0.130766
LARP1	923.3	0.21	0.22	0.00860887	0.131543
DAND5	77.9	-0.57	-0.8	0.00863768	0.131607
NGRN	160.9	-0.33	-0.35	0.00864085	0.131607
SYNJ2BP	268.7	0.33	0.35	0.00864398	0.131607
ZKSCAN3	230.4	-0.64	-1.31	0.00871988	0.132458
NUGGC	225.8	0.38	0.43	0.00872064	0.132458
PABPC3	101.7	0.64	1.25	0.00875836	0.132873
PRRC2B	345	0.28	0.3	0.00880004	0.133347
LOC101927502	27.4	0.57	0.81	0.0088137	0.133396
C3	397	0.61	0.92	0.00885738	0.133834
LINC00921	68.9	0.53	0.69	0.00886886	0.133834
ZNF618	49.1	0.56	0.75	0.00888213	0.133834
NEB	48.5	-0.59	-0.87	0.00888458	0.133834
GUK1	438.1	-0.36	-0.4	0.00889776	0.133875
PPIL6	83	0.48	0.58	0.0089165	0.133999
SMG1P1	280.4	0.64	1.2	0.00894975	0.134247
CHST5	59.2	0.49	0.6	0.00895398	0.134247
EIF2B2	50.7	-0.46	-0.54	0.00899311	0.134532
CKMT2-AS1	178.3	0.41	0.47	0.00899406	0.134532
LMF2	69.5	0.49	0.6	0.00903898	0.134792
ECI2	63.6	-0.43	-0.5	0.00905954	0.134792
ST13	1563.6	-0.22	-0.22	0.00906196	0.134792
UBE2L6	121.4	-0.46	-0.55	0.00907077	0.134792
ARHGAP8	31.4	-0.6	-0.9	0.00907674	0.134792
FAM9B	32.9	0.6	0.91	0.0090952	0.134792
FOXJ3	106.6	0.41	0.46	0.00909901	0.134792
LUZP6	280.6	-0.22	-0.22	0.00910642	0.134792
MTPN	280.6	-0.22	-0.22	0.00910642	0.134792
IFIH1	149.1	-0.48	-0.59	0.00915664	0.135339
BOLA3-AS1	67.5	0.52	0.67	0.00916455	0.135339
OPA3	275.6	0.32	0.35	0.00919451	0.135383
TXNIP	2157.1	-0.31	-0.33	0.00919639	0.135383
ACAP3	45.7	0.52	0.66	0.00919935	0.135383
MBOAT2	315.7	-0.34	-0.37	0.0092121	0.135415
ENG	33.8	0.62	1.1	0.00922883	0.135505
BST2	36.6	-0.63	-1.24	0.00924002	0.135513
DHTKD1	160.2	0.41	0.46	0.0093065	0.136274
TMX1	166.7	-0.4	-0.45	0.00931321	0.136274
SSB	786.4	-0.24	-0.25	0.00933392	0.136359
RCC1	37.1	-0.53	-0.68	0.0093499	0.136359
SLC15A1	497.2	0.35	0.38	0.00935108	0.136359
SERPINA3	29	-0.61	-0.98	0.00936695	0.136435
STEAP2	198	0.51	0.65	0.00938439	0.136495
LINC01099	17.7	0.63	1.3	0.00940107	0.136495
RALGAPA1P	73.4	0.57	2.37	0.00941726	0.136495
MEFV	95.3	0.5	0.62	0.00941838	0.136495
LOC100130872	17.6	0.6	0.97	0.0094245	0.136495
SBDS	449.5	-0.29	-0.3	0.00944622	0.136544
ZNF354A	43	-0.56	-0.76	0.00944923	0.136544
CTNNAL1	201.9	-0.32	-0.34	0.00947815	0.136807
NQO1	81.2	0.46	0.54	0.00949017	0.136826
LOC100128164	17.1	0.63	1.23	0.00950672	0.13691
PSPH	92.7	0.5	0.61	0.00952731	0.137052
COPA	364.6	-0.21	-0.22	0.00955	0.137223
LINC01000	152.8	0.37	0.41	0.00957208	0.13738
SLC7A14	113	0.4	0.46	0.00960001	0.13738
CHP1	302.6	-0.61	-0.97	0.00961848	0.13738
TIPRL	159.1	0.44	0.51	0.00961873	0.13738
SUGP2	135.1	0.38	0.42	0.00962313	0.13738
SLC22A18	38.6	0.55	0.74	0.00962541	0.13738
ATP5F1	313.5	-0.4	-0.45	0.00966734	0.137824
GFOD1	41.8	-0.54	-0.71	0.00970148	0.138024
SGCB	91.4	0.42	0.48	0.00972463	0.138024
SERPINB7	313.8	-0.54	-0.72	0.00974092	0.138024
DNM1	41.9	0.6	0.96	0.00974628	0.138024
LEO1	177.3	-0.34	-0.37	0.00974999	0.138024
KIAA1210	48.2	0.55	0.75	0.00975427	0.138024
JUND	264	0.39	0.44	0.009757	0.138024
ZSWIM8	118.9	0.51	0.65	0.00977967	0.138192
TSTA3	242.4	0.5	0.62	0.00982394	0.138664
UBAP1	136.3	-0.39	-0.43	0.00989635	0.139532
KCNE3	57	0.48	0.59	0.00995417	0.140192
RD3	41.2	0.52	0.68	0.00998305	0.140421
ZNF284	27.8	-0.55	-0.75	0.00999239	0.140421
TAT	43.8	0.52	0.67	0.0100095	0.140486
FAM230B	75.7	0.61	1.03	0.010019	0.140486
PDPR	64.1	0.52	0.68	0.0100678	0.141015
FRMD6-AS1	123	-0.59	-0.91	0.0101051	0.141105
EPB41L1	61.6	0.51	0.65	0.0101192	0.141105
PBX3	55.5	-0.46	-0.54	0.0101234	0.141105
PSMA6	188.1	-0.37	-0.4	0.0101289	0.141105
STARD13	48	0.57	0.82	0.0101294	0.141105
GRHL2	84.7	-0.41	-0.46	0.0101713	0.141534
THBS2	666.1	0.46	0.55	0.0102102	0.141795
MMACHC	60.5	0.49	0.6	0.0102123	0.141795
PDCD6IPP2	85.8	0.45	0.54	0.0102377	0.141994
AGAP4	21.6	-0.61	-1.66	0.0102845	0.142489
ITGA6	1524.4	-0.46	-0.54	0.010302	0.142576
CAMK2N1	146.2	0.46	0.55	0.0103301	0.14281
RMI1	52.1	0.48	0.58	0.0103439	0.142847
PXDN	330.2	0.49	0.6	0.010391	0.143341
TOR1AIP2	1240.5	0.26	0.27	0.0104135	0.143497
LINC00970	86.9	0.52	0.67	0.0104421	0.143736
CCP110	252.7	0.37	0.41	0.0104636	0.143804
IGFBP5	542.7	0.62	1.31	0.0104765	0.143804
STK17A	181.3	-0.36	-0.4	0.0104885	0.143804
ZNF696	108.4	0.4	0.46	0.010492	0.143804
KLB	56.6	0.43	0.51	0.0105413	0.144048
NAP1L4	521	-0.24	-0.25	0.0105414	0.144048
CECR2	17.9	0.58	0.88	0.0105437	0.144048
LOC101929380	18.7	0.58	0.9	0.0105804	0.144203
RHOD	360.6	-0.42	-0.49	0.0105828	0.144203
TXLNGY	131.1	-0.43	-0.5	0.0105889	0.144203
FAM101B	153.7	0.44	0.51	0.0106389	0.14473
GALNT3	69.2	-0.5	-0.62	0.010651	0.144741
PLXNC1	84.6	0.53	0.68	0.0106716	0.144867
RHOJ	69.1	0.44	0.52	0.0106909	0.144974
NDUFB2-AS1	110.5	0.41	0.47	0.0107173	0.145177
DOPEY2	74	0.5	0.62	0.0107396	0.145327
CHTOP	95.7	-0.36	-0.39	0.0108111	0.146139
DSTN	2955.8	-0.19	-0.19	0.0108247	0.146168
MTRNR2L6	489.7	0.53	0.7	0.0108475	0.146284
SHANK2-AS1	25.5	0.57	0.82	0.0108562	0.146284
MMP14	226.3	0.52	0.67	0.0108935	0.146632
ARHGEF17	54.2	0.53	0.71	0.0109404	0.147109
TPRN	25.7	0.6	0.96	0.0109614	0.147235
DOC2A	26.8	0.57	0.84	0.0110656	0.148243
FYN	143.4	0.39	0.45	0.0110665	0.148243
SLPI	1357	-0.49	-0.61	0.0110712	0.148243
SKP1P2	20.7	0.61	1.12	0.0111403	0.148972
DDX60	236.3	-0.52	-0.66	0.011149	0.148972
ZNF425	38.6	0.5	0.64	0.0111716	0.149118
GBA2	32.8	-0.59	-0.89	0.0111991	0.149329
CRYM-AS1	55.6	0.47	0.58	0.0112201	0.149453
GPSM2	54.9	-0.51	-0.64	0.0112363	0.149513
ATG5	63.4	-0.41	-0.47	0.0112728	0.149843
PPP6R2	72.8	0.41	0.47	0.0113518	0.150736
VEZT	230.1	-0.31	-0.33	0.0113756	0.150895
UBC	2167.2	-0.32	-0.34	0.0114132	0.151237
DBNDD1	30.2	0.54	0.73	0.0114759	0.151819
NCKAP1	225.1	-0.27	-0.28	0.0114809	0.151819
FLJ37453	79.8	0.45	0.54	0.0115191	0.152086
HMOX2	190.3	-0.35	-0.39	0.0115249	0.152086
LOC101927623	78.5	0.4	0.46	0.0115603	0.152395
CCDC18	115.9	-0.34	-0.37	0.0116089	0.152878
SHOX2	198.5	0.54	0.74	0.0116377	0.153099
IQGAP1	1374.2	-0.21	-0.21	0.0116897	0.153626
RPL32P3	42.5	0.46	0.56	0.0117226	0.153804
EPHA10	25.2	0.56	0.8	0.0117402	0.153804
DNPH1	93.8	-0.46	-0.56	0.0117428	0.153804
ARAF	40.8	0.54	0.74	0.0117515	0.153804
PVR	244.4	0.41	0.47	0.0117721	0.153917
NDUFAF2	249.7	-0.29	-0.3	0.0118117	0.154277
SUV420H2	19.3	0.61	1.06	0.0118313	0.154375
TNC	209.4	0.35	0.39	0.0118596	0.154587
ARL6IP1	249.9	-0.3	-0.32	0.0118841	0.154747
LOC101926911	23.1	0.57	0.85	0.0119715	0.155727
UBXN4	680.9	-0.24	-0.25	0.0120079	0.156042
ARHGEF11	80.1	0.43	0.5	0.0121319	0.157493
FOXO3B	29.1	-0.59	-0.95	0.0121731	0.157764
CHMP5	232.5	-0.39	-0.44	0.0121775	0.157764
SMG7	238	0.34	0.36	0.0122168	0.158113
LOC100288069	35.1	0.58	0.89	0.0122364	0.158206
SSFA2	510.3	-0.34	-0.37	0.0122831	0.15851
SF3B3	392	0.24	0.25	0.0122938	0.15851
SAMD9	312.3	-0.42	-0.48	0.0122971	0.15851
GAB1	79.3	-0.4	-0.46	0.0123437	0.158872
LINC01138	76.7	0.48	0.6	0.0123501	0.158872
CR1	45.4	0.51	0.66	0.0123808	0.159107
GLB1L	82.1	0.46	0.55	0.0124118	0.159345
PPP1R7	228.9	-0.35	-0.38	0.0124491	0.159353
ATG4C	36.9	-0.51	-0.65	0.0124622	0.159353
SPDYE5	29	-0.57	-0.85	0.0124672	0.159353
TMCO3	47.5	0.51	0.66	0.0124701	0.159353
FAM20C	101.3	0.55	0.79	0.0124748	0.159353
BVES	57	0.42	0.48	0.0125035	0.159561
ADARB1	103.2	-0.44	-0.52	0.0125212	0.159627
TCEB2	501.5	-0.29	-0.31	0.0125788	0.16018
RDH14	67.2	-0.45	-0.54	0.0125897	0.16018
EEF2K	192.5	0.3	0.32	0.012666	0.160991
COX7B	370.7	-0.46	-0.55	0.0127634	0.162068
UTP11L	409.2	-0.59	-1.55	0.012877	0.163347
ACTG1P20	41.4	0.51	0.67	0.012892	0.163376
IL12B	48	0.5	0.64	0.012908	0.163416
RPL5	6387.6	-0.2	-0.2	0.0129355	0.16353
FARP1	172.4	0.42	0.49	0.012954	0.16353
ROR2	37.3	0.59	1.06	0.0129554	0.16353
MTHFD2	76.2	-0.4	-0.46	0.0129687	0.163537
GNL2	368.1	-0.24	-0.25	0.0130059	0.163718
NDUFV3	457.4	-0.59	-0.99	0.0130275	0.163718
ZNF620	38.7	0.57	0.87	0.01303	0.163718
IRGQ	287.9	0.28	0.3	0.0130344	0.163718
CSF3	121.4	0.6	1.52	0.0130585	0.163772
LOC100287792	36.7	0.54	0.76	0.0130648	0.163772
CALM1	1660.8	-0.26	-0.27	0.0130771	0.163772
VPS37C	98.2	0.38	0.42	0.0131121	0.164049
MCM8-AS1	22.1	0.55	0.79	0.0131737	0.164658
SRGAP2D	40.4	0.6	1.38	0.013214	0.165001
PLEK2	97.3	-0.42	-0.48	0.0132353	0.165105
TMEM245	478.5	0.24	0.25	0.0132517	0.165149
MYLK3	201.6	0.33	0.36	0.0132758	0.165164
RPARP-AS1	178.2	-0.59	-1.57	0.0132788	0.165164
IKZF2	63.9	-0.42	-0.49	0.0132961	0.165218
LOC100128233	23.1	0.59	1.01	0.0133316	0.16528
NLRP8	20.5	0.6	1.15	0.0133568	0.16528
PRELP	252	0.46	0.56	0.0133582	0.16528
TRIM16	168.1	-0.43	-0.5	0.0133596	0.16528
TOX2	54	0.59	0.99	0.0133658	0.16528
LINC01551	138.1	0.51	2.97	0.0133963	0.165498
RAB28	16.6	-0.59	-1	0.0134323	0.165681
SRGAP1	268.1	0.3	0.32	0.0134371	0.165681
ENPP7P13	104.4	0.48	0.59	0.0134542	0.165732
RIMKLA	24.4	0.59	1.04	0.0135412	0.166535
MYEOV2	235.2	-0.36	-0.4	0.0135471	0.166535
AHNAK	2392.2	-0.31	-0.33	0.0135585	0.166535
ECH1	192.4	-0.35	-0.39	0.0135972	0.166608
NBPF11	63.7	-0.59	-1	0.0136034	0.166608
SULT1A1	24.4	-0.57	-0.89	0.0136119	0.166608
KCNK3	64.4	0.46	0.57	0.0136166	0.166608
ZNF491	41.3	0.49	0.62	0.013638	0.16671
BAX	50.9	0.49	0.62	0.0136638	0.166712
ATP6V1G1	489.2	-0.33	-0.36	0.0136642	0.166712
HOXC13	26.5	-0.58	-0.92	0.0136926	0.166898
SPATC1L	15.1	0.6	1.13	0.0137524	0.167344
DCHS1	22.8	0.55	0.81	0.0137646	0.167344
GIGYF1	97.1	0.4	0.46	0.0137727	0.167344
RHBDD1	44.1	-0.47	-0.57	0.0138027	0.167344
LOC643201	23.3	0.55	0.81	0.0138074	0.167344
PLEC	272.1	0.33	0.36	0.0138078	0.167344
GM2A	999.9	-0.3	-0.32	0.0138544	0.167749
MTSS1L	231.6	0.44	0.52	0.013931	0.168204
MALSU1	52.8	-0.51	-0.67	0.013946	0.168204
SUMO1	116.4	-0.52	-0.68	0.0139765	0.168204
ZC3H12D	105.1	0.42	0.49	0.0139923	0.168204
SULT1A3	27.4	0.5	0.63	0.0139963	0.168204
SULT1A4	27.4	0.5	0.63	0.0139963	0.168204
PID1	161.6	0.52	0.7	0.014003	0.168204
UGT8	31.6	-0.55	-0.78	0.0140187	0.168204
ZFP42	101.6	0.4	0.46	0.0140201	0.168204
NOMO1	108.7	-0.41	-0.47	0.0140399	0.168204
CIAO1	365.5	0.25	0.26	0.014041	0.168204
ZNF286B	61.7	0.52	0.7	0.0140499	0.168204
MTMR10	46.6	-0.46	-0.56	0.0140792	0.168397
URGCP	54.4	0.48	0.59	0.0141284	0.168827
ARL3	113.4	-0.38	-0.43	0.0141903	0.169069
SNRPG	187.9	-0.42	-0.5	0.0142107	0.169069
ZNF667	93.4	0.44	0.53	0.014211	0.169069
PYROXD1	73.3	-0.46	-0.56	0.014215	0.169069
SESN3	307.3	-0.29	-0.31	0.0142199	0.169069
SSNA1	63.3	-0.51	-0.67	0.0142281	0.169069
COL4A2	373.7	0.49	0.63	0.0142754	0.169302
SERPINB3	2858.5	-0.37	-0.41	0.0142759	0.169302
RNF2	30	-0.56	-0.85	0.0142874	0.169302
SEMA5A	455.2	0.45	0.54	0.0143372	0.169735
FKBP15	411.1	-0.32	-0.35	0.0143747	0.170021
CEP44	113	0.33	0.36	0.0144221	0.170359
TERF2	126.4	0.41	0.48	0.0144527	0.170359
IFI6	1688.7	-0.52	-0.69	0.0144538	0.170359
PSMC2	133.1	-0.36	-0.4	0.0144566	0.170359
PRKCA	55.5	0.48	0.6	0.0145636	0.171462
HCG18	193.1	0.33	0.35	0.01461	0.171849
SSH2	41.9	-0.57	-0.89	0.0146445	0.172096
TRIM16L	110.4	0.48	0.61	0.0146815	0.172373
APBA2	28.2	0.58	1.03	0.0147126	0.172579
C8orf59	238.9	-0.49	-0.63	0.0147427	0.172773
GCLM	166.2	0.35	0.39	0.0147761	0.17279
MET	118.2	-0.48	-0.6	0.0147802	0.17279
RAB11B	273	0.34	0.38	0.0147846	0.17279
TLR7	14.9	0.59	1.05	0.0148181	0.172858
COL4A1	315.4	0.44	0.53	0.0148269	0.172858
MRAS	60	0.52	0.71	0.0148348	0.172858
COIL	152.1	-0.31	-0.34	0.0148446	0.172858
NUSAP1	106.3	-0.41	-0.48	0.0148724	0.173023
GLO1	370.3	-0.43	-0.51	0.0149072	0.173201
KRTDAP	13590.9	-0.36	-0.41	0.0149293	0.173201
PSMB7	404.1	-0.25	-0.26	0.0149316	0.173201
PSMB8-AS1	21.4	0.54	0.81	0.0149536	0.173201
ITSN1	433.9	0.32	0.34	0.0149649	0.173201
C3orf14	36.8	-0.55	-0.79	0.0149805	0.173201
SENP3	42.5	0.5	0.66	0.0149825	0.173201
PAPPA-AS1	237.1	0.49	0.64	0.0150132	0.173399
NSUN5P2	30.9	-0.57	-1.62	0.0150306	0.173443
LOC221946	77.6	0.42	0.49	0.0150709	0.173665
C19orf24	82.4	0.44	0.53	0.0150878	0.173665
COL13A1	36.7	0.57	0.94	0.0150907	0.173665
COX5A	258.3	-0.37	-0.42	0.0151146	0.173783
TRIM34	23.5	-0.59	-1.06	0.015223	0.174873
SLC16A4	37.4	0.55	0.81	0.0152455	0.174974
LOC100506551	42	0.53	0.77	0.0153278	0.175337
ANXA1	489.7	-0.47	-0.58	0.0153331	0.175337
TTN-AS1	16.6	0.59	0.98	0.0153419	0.175337
TUG1	410.7	-0.25	-0.26	0.0153432	0.175337
SVIL-AS1	61.2	-0.57	-0.87	0.0153458	0.175337
CDH18	29.7	0.56	0.87	0.0153674	0.175427
GTF3C5	42.3	-0.48	-0.6	0.0153934	0.175429
GFPT1	208.7	0.33	0.36	0.0153951	0.175429
FRS2	71.9	-0.4	-0.46	0.0154434	0.175824
ELP3	47.4	-0.43	-0.51	0.015463	0.17586
GABBR1	65.8	0.47	0.58	0.0154741	0.17586
PPIL3	40.1	0.48	0.6	0.0155197	0.176169
TGFBR3	70.2	0.45	0.55	0.0155289	0.176169
LRMP	14.6	-0.59	-1.31	0.0155694	0.176472
C2CD4A	80.5	0.45	0.55	0.0156133	0.176713
FKBP10	295.8	0.5	0.68	0.0156184	0.176713
VASN	101.7	0.43	0.52	0.0157121	0.177473
SQSTM1	812.6	0.33	0.36	0.0157133	0.177473
SCN9A	127	0.54	0.77	0.015754	0.177477
NIFK	304.7	-0.26	-0.27	0.0157675	0.177477
ARL8B	541.4	-0.34	-0.37	0.0157799	0.177477
ZCCHC24	104.9	0.5	0.66	0.0157809	0.177477
MRPL40	83.1	-0.45	-0.54	0.0157979	0.177477
RNF169	146.3	-0.31	-0.33	0.0157991	0.177477
GDF6	18.4	0.58	0.94	0.0158109	0.177477
EMC4	226.5	-0.34	-0.38	0.0158593	0.177864
WFS1	41.3	0.56	0.86	0.0159486	0.178618
CLCN7	59.3	0.44	0.53	0.0159545	0.178618
PPP6R3	146.6	-0.3	-0.32	0.0159705	0.178641
SLC9B1	15.2	0.58	1.09	0.0160786	0.179622
DVL3	107.9	0.33	0.36	0.0160864	0.179622
ANTXR1	268.9	0.45	0.54	0.0161234	0.179878
C2	18.5	0.56	0.86	0.0161651	0.180186
ARNTL2	141	-0.35	-0.38	0.016197	0.180384
LINC01443	56.9	0.46	0.58	0.0162159	0.180437
SORL1	59.2	-0.55	-0.81	0.0162317	0.180455
ADAMTS4	98.3	0.48	0.6	0.0162537	0.180543
ABHD5	427.4	-0.32	-0.34	0.0162968	0.180791
CPT1C	14.3	0.58	1	0.0163043	0.180791
TWIST1	85.1	0.53	0.74	0.0163243	0.180856
LINC00114	69.8	0.47	0.59	0.0163747	0.180861
PEX5L	22	0.56	0.87	0.0163805	0.180861
INMT	175.3	0.36	0.4	0.0163967	0.180861
UGGT1	346.3	0.26	0.27	0.0164049	0.180861
LCE1F	921.5	-0.41	-0.47	0.0164245	0.180861
PSMD8	367.4	-0.25	-0.27	0.0164313	0.180861
LOC100130476	37.2	-0.56	-0.87	0.0164319	0.180861
NSG1	100.1	-0.43	-0.51	0.016438	0.180861
MYLIP	25.6	-0.55	-0.84	0.0164855	0.181227
PPM1G	327.1	0.28	0.3	0.0166335	0.182697
NR4A3	32.4	0.56	0.93	0.0166581	0.182723
IL20RB	319	-0.36	-0.4	0.0166645	0.182723
LOC100134368	14.5	0.57	0.94	0.0167286	0.183108
TUBB4B	486.1	-0.41	-0.48	0.0167321	0.183108
TLN1	530.4	0.35	0.39	0.0167426	0.183108
ADPRHL2	70	-0.4	-0.47	0.0167617	0.18316
LGALS7	211.2	-0.36	-4.99	0.0167837	0.183244
RSL1D1	631.8	-0.19	-0.2	0.016878	0.184116
CENPQ	48	-0.41	-0.48	0.0169282	0.184506
OPHN1	1607.3	0.28	0.29	0.0169801	0.184849
KCTD18	23	-0.53	-0.73	0.0170055	0.184849
HIGD1A	756.4	-0.38	-0.43	0.017028	0.184849
TSPAN3	91.2	-0.45	-0.56	0.0170545	0.184849
MYL10	38.2	0.49	0.64	0.0170564	0.184849
FNIP1	197	0.38	0.44	0.0170564	0.184849
COL6A1	1696	0.46	0.57	0.017061	0.184849
IAPP	43.5	0.49	0.66	0.0170822	0.184922
WNT5A	470.1	0.47	0.6	0.0171812	0.185761
RHBDL2	190	-0.36	-0.41	0.0171888	0.185761
PDDC1	338.7	0.31	0.34	0.0173767	0.187633
C8orf44	28.1	0.53	0.75	0.0174055	0.187785
NMD3	76	-0.43	-0.52	0.017421	0.187794
HOMER1	90.9	-0.39	-0.45	0.0175525	0.189052
SALL1	18.4	0.58	1.24	0.0175795	0.189183
CKAP2L	72.2	-0.39	-0.46	0.0176392	0.18957
QPCTL	84.9	0.39	0.45	0.0176451	0.18957
EP300	464.6	0.22	0.22	0.0176936	0.189803
TMEM167A	218.3	-0.3	-0.32	0.0176965	0.189803
BLOC1S1	41	-0.5	-0.66	0.0177393	0.190102
CD59	947.5	-0.26	-0.27	0.01776	0.190165
PRR23C	37.6	0.49	0.64	0.0177968	0.190399
CCDC144CP	53.7	0.48	2.75	0.0178123	0.190405
SIM1	22.4	0.57	0.95	0.017849	0.190613
UBE2D2	258.3	-0.27	-0.29	0.0178616	0.190613
EMILIN2	29.1	0.56	0.92	0.0179488	0.191261
TMTC3	302.7	-0.32	-0.35	0.017955	0.191261
PLA2G15	36.5	0.53	0.76	0.0179672	0.191261
MAPKBP1	251.5	0.29	0.31	0.0180027	0.19148
LINC01503	62.6	-0.43	-0.51	0.0180443	0.191762
IQCA1	20.9	-0.54	-0.79	0.0180893	0.19208
RPS12	8415.6	-0.22	-0.23	0.0181187	0.192149
POSTN	123.6	-0.47	-0.58	0.0181259	0.192149
MRPS35	215	-0.29	-0.31	0.0181533	0.192244
CKAP2	142.1	-0.35	-0.39	0.0181649	0.192244
RFNG	96.5	0.38	0.43	0.0181825	0.192265
RAB34	102.9	0.41	0.49	0.018197	0.192265
DBNDD2	69.4	-0.54	-0.82	0.0182653	0.192828
FYTTD1	144.4	-0.32	-0.34	0.018347	0.193529
ZNF84	54	0.44	0.54	0.0183859	0.193529
FFAR4	87.7	0.36	0.41	0.0184004	0.193529
TADA2A	46.9	-0.45	-0.56	0.0184195	0.193529
COA6	45.5	-0.47	-0.6	0.0184246	0.193529
FECH	121	0.34	0.38	0.0184446	0.193529
PHACTR3	48.9	-0.49	-0.64	0.0184497	0.193529
SH3BGRL	195.5	-0.29	-0.31	0.018453	0.193529
LINC00957	193.7	0.39	0.45	0.0184978	0.19384
ARHGAP35	235.4	0.3	0.33	0.0185262	0.193978
LOC101929415	592.2	0.35	0.39	0.0186186	0.194786
LOC401320	31.6	0.47	0.61	0.0186691	0.195129
SPRR1B	7939	-0.43	-0.52	0.0186819	0.195129
CASP4	486.4	-0.25	-0.26	0.0187809	0.196003
ITPRIPL2	622.7	0.27	0.29	0.0188064	0.196039
FRG1HP	53.9	0.54	0.81	0.0188279	0.196039
RASSF2	81.2	0.43	0.52	0.0188304	0.196039
ARFGAP1	80.5	0.44	0.54	0.0188605	0.196192
KDM5D	30.6	0.51	0.69	0.0189023	0.196467
C2orf15	26.4	0.55	0.9	0.0191144	0.198494
SLC38A1	421.7	-0.3	-0.33	0.0191284	0.198494
FLJ31356	39.7	0.52	0.72	0.0191674	0.198738
FAM83B	481.9	-0.29	-0.31	0.0191945	0.198764
RPS27	6425.5	-0.24	-0.25	0.0192011	0.198764
FAM175B	67.7	-0.41	-0.49	0.0192536	0.199011
TYK2	51.3	0.43	0.53	0.0192562	0.199011
NOX4	174.2	0.4	0.46	0.0193295	0.199323
LCA10	23.3	0.55	0.86	0.0193396	0.199323
FLJ43879	40.9	0.48	0.64	0.0193477	0.199323
DDX19B	109.4	-0.38	-0.43	0.0193497	0.199323
LOC400661	46.6	0.49	0.65	0.0193643	0.199323
PYGL	364.4	-0.36	-0.4	0.0194265	0.199802
KIAA1875	35.6	0.52	0.75	0.0194863	0.200256
TAL1	32	0.5	0.69	0.0195047	0.200284
ANXA4	73.5	-0.52	-0.73	0.0195261	0.200342
NR2F1-AS1	52.1	0.48	0.64	0.0195776	0.20071
SAR1B	256.7	0.27	0.28	0.0195975	0.200752
UGCG	827.9	-0.27	-0.29	0.0196976	0.201338
STX11	98.2	0.39	0.45	0.0197001	0.201338
WDR73	115	0.37	0.43	0.0197291	0.201338
ZFAT	38.9	0.49	0.66	0.0197333	0.201338
MRPL13	63.2	-0.49	-0.65	0.0197335	0.201338
HS3ST3B1	77.6	0.41	0.49	0.0197653	0.201502
ADTRP	79.6	-0.41	-0.48	0.0198362	0.202063
ZNF276	107.8	0.36	0.41	0.0198918	0.202469
MAPKAPK2	443.7	0.3	0.32	0.0199172	0.202524
PDE7A	290.3	0.34	0.38	0.019929	0.202524
ALG1	131.9	0.4	0.47	0.0199831	0.202913
TMEM170A	125.9	0.38	0.43	0.0200153	0.202954
BUB1B	24.5	-0.51	-0.7	0.0200253	0.202954
ID3	29	-0.56	-0.98	0.0200349	0.202954
GFM1	85.5	-0.38	-0.43	0.0201212	0.203667
CXCL5	206.6	0.56	1.3	0.0201954	0.204224
GPX8	184.5	0.38	0.43	0.0202081	0.204224
JADE2	43.5	0.46	0.59	0.0202394	0.204359
ADAT2	402.9	0.34	0.38	0.0202591	0.204359
LRRC19	135	0.41	0.48	0.0202816	0.204359
PLCL2	23.7	0.56	1.05	0.0202855	0.204359
CHIC2	110.3	-0.38	-0.44	0.0203753	0.205101
BCORL1	31.3	0.48	0.64	0.0204069	0.205258
RHOV	327.2	-0.37	-0.42	0.0204577	0.205307
ATP2C1	165.1	-0.31	-0.34	0.0204609	0.205307
XG	140.2	-0.42	-0.5	0.0204708	0.205307
CEBPG	96.5	-0.39	-0.45	0.0204912	0.205307
AKAP17A	131.4	0.33	0.37	0.0205081	0.205307
RNA28S5	109625	0.55	0.87	0.0205082	0.205307
TRAK1	270.9	-0.31	-0.34	0.0205421	0.205485
SLC7A1	225.3	-0.32	-0.35	0.0206143	0.20593
CDT1	42.7	0.47	0.62	0.0206187	0.20593
COL27A1	341.9	0.26	0.28	0.0206403	0.205966
CERS3	471.8	-0.34	-0.37	0.0206547	0.205966
SUPT6H	208.3	0.27	0.29	0.0207584	0.206839
REREP3	35.1	0.55	1.47	0.020864	0.207729
MAP3K1	174.7	-0.36	-0.4	0.0208903	0.20783
KANTR	27.1	0.5	0.69	0.020929	0.208052
JRK	104.3	0.42	0.51	0.0209625	0.208166
PDZRN3	44.8	0.54	0.84	0.020973	0.208166
BDP1	1114.4	-0.18	-0.18	0.0210428	0.208556
MTX3	83.4	0.36	0.4	0.021045	0.208556
SMC2	232.3	-0.3	-0.33	0.0210821	0.208707
GATA2-AS1	18.1	0.54	0.86	0.0210929	0.208707
DIP2C	41.3	0.46	0.58	0.0211662	0.2092
TNFRSF11B	78.2	0.54	0.81	0.0211905	0.2092
FBXL20	277.8	0.27	0.29	0.0211919	0.2092
MFAP3	96.9	-0.36	-0.41	0.0212204	0.20932
MX1	316.9	-0.52	-0.73	0.021273	0.20956
RPL22L1	257.3	-0.49	-0.65	0.0212776	0.20956
STRA13	58.1	-0.42	-0.51	0.0213036	0.209655
KRI1	170.6	0.3	0.32	0.021362	0.210068
TMCC3	80.9	-0.36	-0.4	0.0214312	0.210587
EXTL3-AS1	29.4	-0.51	-0.71	0.0214661	0.210767
CCL28	151.3	0.38	0.44	0.021484	0.210781
PDHB	75.6	-0.46	-0.58	0.0215056	0.210831
CBX4	235.3	0.25	0.26	0.0216531	0.212114
SPA17	18.2	-0.53	-0.79	0.0216737	0.212127
SAMD5	105.2	0.39	0.45	0.0217008	0.212127
BSPRY	107.8	0.33	0.37	0.0217246	0.212127
AES	357.4	0.3	0.32	0.021732	0.212127
TSIX	1260.4	0.25	0.26	0.0217713	0.212127
SEMA3C	151.2	-0.45	-0.55	0.0217732	0.212127
PVRL3	69.3	0.51	0.73	0.0217769	0.212127
C6orf106	297.4	-0.21	-0.22	0.0217994	0.212127
SLC36A2	44.5	0.49	0.67	0.0218231	0.212127
DCX	18.3	0.52	0.75	0.0218316	0.212127
CLASP2	59.8	-0.4	-0.47	0.0218371	0.212127
MOB3B	56.5	-0.46	-0.59	0.0218652	0.212239
TET1	49.4	0.53	0.79	0.0218853	0.212272
LANCL2	29.8	0.46	0.59	0.021941	0.212651
AGAP5	57.5	-0.5	-0.69	0.0219757	0.212826
HSD11B1	115.7	0.5	0.68	0.0220438	0.213189
GK	118.2	0.46	0.59	0.0220466	0.213189
AASS	124.9	0.37	0.43	0.0221905	0.214418
PGM5P3-AS1	28.6	0.48	0.65	0.0222138	0.214438
DR1	128.6	-0.34	-0.38	0.0222261	0.214438
ZP3	22.2	0.42	3.8	0.0222436	0.214445
RPL21P28	719.2	-0.55	-0.96	0.0223026	0.214852
PAPSS2	106.1	0.51	0.71	0.0223283	0.214937
NR2F2	387	0.39	0.45	0.0223777	0.215167
DENND2C	258.7	-0.33	-0.37	0.0223859	0.215167
HLA-B	388.6	-0.41	-0.5	0.022417	0.215275
ADAMTS2	76.9	0.46	0.6	0.0224308	0.215275
GPR4	16.6	0.55	1.02	0.0224616	0.215309
RPL14	3682.9	-0.18	-0.18	0.0224681	0.215309
ST6GALNAC4	42.3	0.49	0.66	0.0225058	0.215509
CCNC	101.1	-0.34	-0.38	0.0225416	0.21569
FKBP9P1	60.7	-0.53	-0.85	0.0226016	0.216102
GAK	149	0.29	0.32	0.0226214	0.21613
AVPI1	160.1	-0.34	-0.39	0.0226841	0.216463
ZNF557	157.9	0.35	0.4	0.0226903	0.216463
SMCR8	65.2	0.42	0.51	0.0227187	0.216463
ZNF566	97.4	0.41	0.5	0.0227255	0.216463
HIF3A	225.8	0.33	0.37	0.022741	0.216463
LOC101929066	47.4	0.51	0.74	0.0228151	0.216939
MAP4K3	130.3	-0.3	-0.33	0.0228249	0.216939
DNAJC8	624.9	-0.22	-0.23	0.0228563	0.216941
INPPL1	113.6	0.44	0.54	0.0228595	0.216941
TSPAN14	199.3	0.25	0.26	0.0228888	0.216941
ERGIC3	298	0.3	0.32	0.0229236	0.216941
NDUFB11	170.5	-0.31	-0.34	0.0229303	0.216941
GGCT	1106.1	-0.39	-0.45	0.0229332	0.216941
LRRC27	169.7	0.37	0.43	0.022944	0.216941
MICAL3	93.7	0.36	0.41	0.0229787	0.217026
UBE4B	243.6	0.28	0.3	0.022987	0.217026
SERPINE2	3780	0.53	0.84	0.0230777	0.217712
GFM2	45.2	-0.49	-0.67	0.0230938	0.217712
MIR1273D	16.2	0.55	1.04	0.0231207	0.217751
TBC1D22A-AS1	253.3	0.32	0.36	0.023132	0.217751
GRN	982.9	0.28	0.3	0.0232366	0.218575
ASPM	196	-0.35	-0.4	0.0232827	0.21879
ING5	131.7	0.29	0.32	0.0232937	0.21879
RAD18	44.1	-0.41	-0.5	0.023311	0.218791
SMG1P2	35.3	-0.53	-0.83	0.0233494	0.21899
CD44	1064	-0.16	-0.17	0.0234324	0.219219
KIF5B	1592.1	-0.19	-0.2	0.023438	0.219219
LOC646762	91.9	0.41	0.48	0.0234403	0.219219
MIR1273A	48.8	-0.54	-1.55	0.0234424	0.219219
AMACR	56.5	-0.5	-0.68	0.0234771	0.219357
FAM46B	139.9	-0.39	-0.46	0.0234915	0.219357
RPL32	6366.3	-0.21	-0.21	0.0235604	0.219642
CREB3L2	157.5	0.38	0.44	0.0235677	0.219642
LINC00632	19.5	0.55	0.99	0.0235736	0.219642
EMB	140.1	-0.44	-0.54	0.0235988	0.219717
TLK2	315.8	0.22	0.23	0.0236256	0.219806
RAP2B	141.2	-0.34	-0.38	0.0236902	0.220089
EXOG	59.9	0.4	0.48	0.0236904	0.220089
DTNA	34.5	0.55	1.23	0.0237464	0.220381
HARS	116.4	-0.39	-0.46	0.0237564	0.220381
MAL2	578.1	-0.42	-0.51	0.0238242	0.220849
PRDX1	812.5	-0.27	-0.29	0.0238544	0.220969
LOC100128494	58.8	0.41	0.5	0.0240693	0.222736
SLC3A2	120.9	-0.41	-0.49	0.02408	0.222736
SNHG17	44	0.42	0.51	0.0241104	0.22282
CHCHD4	38.6	-0.47	-0.62	0.0241241	0.22282
MEN1	71.9	0.46	0.61	0.0241969	0.222853
SLC39A7	140.9	0.4	0.47	0.0241997	0.222853
LOC101929698	67	0.48	0.64	0.0242055	0.222853
GGA3	73.6	0.39	0.46	0.0242215	0.222853
TMEM261	124.2	-0.34	-0.38	0.0242449	0.222853
RASL10B	22	0.54	0.99	0.0242492	0.222853
PAK1	112	-0.36	-0.41	0.0242497	0.222853
ZNF101	226.4	0.34	0.38	0.0242681	0.222862
LINC00696	25.4	0.51	0.72	0.0243425	0.223329
HSPB7	24.1	0.54	1.37	0.0243554	0.223329
ZNF28	24.7	0.51	0.76	0.0243715	0.223329
TUBGCP4	126.6	0.32	0.36	0.0244292	0.223698
AP4M1	26.8	-0.51	-0.78	0.0244679	0.223892
ABI1	164.3	-0.41	-0.48	0.0246024	0.224848
ATPIF1	542.2	-0.29	-0.31	0.0246076	0.224848
SFRP1	493.9	0.42	0.51	0.0246327	0.224916
LOC100131655	17	0.55	1.13	0.024806	0.226337
SLC16A1	545.2	-0.3	-0.33	0.02483	0.226395
UPF1	196	0.36	0.41	0.0248511	0.226425
CHD6	219.8	0.27	0.29	0.0249435	0.227105
ZNF347	46.7	0.39	0.46	0.0249886	0.227354
IRF9	39.8	-0.48	-0.66	0.0250619	0.227479
MPPE1	61.5	-0.46	-0.61	0.0250689	0.227479
RUNX1	89.7	0.44	0.56	0.0250732	0.227479
DANT2	27.7	-0.52	-0.78	0.0250737	0.227479
ASB1	42.4	0.46	0.61	0.025128	0.227691
POFUT2	32.1	0.52	0.8	0.0251327	0.227691
LRIG2	57.4	0.44	0.55	0.0251967	0.22811
CCT3	538.4	-0.24	-0.25	0.0252579	0.228244
C15orf41	28.1	-0.52	-0.76	0.0252591	0.228244
POT1-AS1	14.5	0.53	0.85	0.0252651	0.228244
SULT1E1	57.8	0.39	0.46	0.0252892	0.2283
CCDC144B	375	-0.27	-0.29	0.0253634	0.228808
H6PD	353	0.26	0.28	0.02543	0.229126
ITFG1	68.1	-0.45	-0.57	0.0254345	0.229126
ARL4A	529.1	-0.28	-0.3	0.025467	0.229257
COMMD8	53.2	-0.48	-0.64	0.0255003	0.229277
TBCE	24.2	-0.5	-0.68	0.0255089	0.229277
PCBP2	873	0.23	0.24	0.0255231	0.229277
DBI	1755	-0.33	-0.36	0.025545	0.229312
SHC3	55.4	0.51	0.78	0.0255926	0.229579
VPS4B	490.4	-0.21	-0.22	0.0256607	0.230028
KIAA1462	82.6	0.44	0.55	0.0257774	0.230857
CRAMP1L	65.3	0.39	0.45	0.0257894	0.230857
TRMT10B	100.9	0.37	0.44	0.0258755	0.231201
EIF1AX	957.2	-0.2	-0.21	0.0258784	0.231201
LSM3	156.6	-0.27	-0.29	0.0258821	0.231201
AMER3	116.1	0.36	0.41	0.0259366	0.231526
BTN3A1	76.5	0.37	0.43	0.0259622	0.231593
UBE2L3	296.2	-0.33	-0.37	0.026004	0.231804
LOC100505817	59.2	0.52	0.84	0.0260522	0.231998
PLK2	320.5	-0.32	-0.36	0.026062	0.231998
LGALS3	456.6	-0.31	-0.35	0.0261483	0.232361
TMEM176A	75.9	0.5	0.74	0.0261492	0.232361
CROT	119.3	-0.31	-0.34	0.0261635	0.232361
PLEKHO1	55.9	0.5	0.72	0.0261996	0.232361
RWDD1	377.5	-0.32	-0.36	0.02622	0.232361
AFMID	102.7	-0.53	-1.44	0.0262322	0.232361
ARHGAP6	17.4	0.54	1.16	0.0262869	0.232361
IDO1	69.8	0.51	0.76	0.0263352	0.232361
ZNF793	148.3	0.29	0.32	0.0263381	0.232361
MEF2BNB	40.3	0.44	0.57	0.0263626	0.232361
ARL4C	195.9	-0.39	-0.45	0.0263778	0.232361
SLC9A4	409.4	-0.52	-0.83	0.0264005	0.232361
CASP1	60.8	-0.5	-0.73	0.0264031	0.232361
SPATA13	57.8	0.48	0.67	0.0264068	0.232361
KLK8	423	-0.39	-0.46	0.0264068	0.232361
PRNP	224.3	-0.4	-0.47	0.0264112	0.232361
SPTLC3	174.2	-0.37	-0.43	0.0264121	0.232361
CTD-2270F17.1	25.1	0.51	0.78	0.0264699	0.23271
TMED10P1	78.7	0.39	0.46	0.0265213	0.232846
ZWILCH	60.8	-0.39	-0.45	0.0265219	0.232846
POM121L10P	106.7	0.38	0.44	0.0265668	0.23308
SOAT1	163.6	0.29	0.31	0.0266207	0.233329
BTN3A2	245.3	0.33	0.37	0.0266317	0.233329
SSH1	147.4	0.32	0.36	0.0266884	0.233665
TMEM154	349.4	-0.36	-0.41	0.0267351	0.233913
INADL	353.5	-0.28	-0.3	0.0267533	0.233913
FAM118A	64.8	0.42	0.51	0.0268018	0.234176
EPS8	97.8	0.46	0.61	0.0268544	0.234476
GAREML	24.1	0.5	0.72	0.0269049	0.234756
NUMA1	273.4	0.31	0.34	0.0269767	0.23507
PCYOX1	475.8	0.23	0.25	0.0269777	0.23507
FAAP20	247.8	0.3	0.33	0.0270346	0.235124
AKT3	150.4	0.48	0.67	0.0270418	0.235124
RRP1	45.3	0.44	0.57	0.0270793	0.235124
L3MBTL4-AS1	66.9	-0.4	-0.49	0.0270958	0.235124
FASTK	108.3	0.35	0.4	0.0271161	0.235124
MED4	235.2	-0.26	-0.28	0.0271259	0.235124
KDM1A	85.9	-0.34	-0.38	0.0271295	0.235124
MAP2	602	-0.37	-0.43	0.0271311	0.235124
DHX30	199.1	0.27	0.29	0.0271751	0.235345
SGTB	74.1	0.34	0.39	0.0272231	0.235565
SNORD26	113.5	0.43	0.53	0.0272536	0.235565
PPIE	97.2	0.51	0.78	0.0272558	0.235565
ASPHD2	67.8	-0.47	-0.63	0.0272919	0.235577
C8orf37	30.9	0.48	0.66	0.0273119	0.235577
PRPF40A	1213.7	-0.18	-0.19	0.0273195	0.235577
COX17	86.5	-0.46	-0.61	0.0273309	0.235577
PFDN1	201.6	-0.26	-0.27	0.0273695	0.235635
GGH	152.1	-0.42	-0.52	0.0273745	0.235635
ZNF207	381.2	-0.24	-0.25	0.0274149	0.235759
LINC01420	72.3	-0.47	-0.64	0.0274424	0.235759
SMG7-AS1	39.2	0.47	0.63	0.0274606	0.235759
THOC7	244.5	-0.28	-0.3	0.0274628	0.235759
ABHD2	225.3	0.44	0.57	0.0274926	0.235769
PLEKHA2	176.2	0.34	0.38	0.0275009	0.235769
FADS1	136.8	0.38	0.45	0.0276909	0.237018
CCDC85B	14.2	0.53	0.96	0.0277012	0.237018
FAM135A	238.7	-0.26	-0.28	0.0277022	0.237018
SCP2	132.1	-0.48	-0.65	0.0277303	0.237099
ZFP36L2	454.5	-0.35	-0.39	0.0277516	0.237123
TACC1	274.4	0.36	0.41	0.0277944	0.23733
CCT2	286.1	-0.28	-0.31	0.0278206	0.237395
DPP7	63	0.44	0.56	0.0278627	0.237596
NAA40	66	0.39	0.46	0.0280386	0.238854
ABCA9	130.8	0.38	0.44	0.0280587	0.238854
PXDC1	23	-0.51	-0.74	0.0280664	0.238854
AR	80.2	0.47	0.65	0.0281743	0.239464
STAG3L5P-PVRIG2P-PILRB	29	0.5	0.72	0.0281756	0.239464
CLCA2	689.9	-0.37	-0.43	0.0282291	0.2397
TBC1D16	122.5	0.39	0.47	0.0282555	0.2397
AP5S1	56.7	0.44	0.57	0.0282596	0.2397
MCTP1	22.3	0.49	0.73	0.0283211	0.239995
H3F3B	1278.6	-0.24	-0.25	0.0283319	0.239995
ARL11	82.6	0.41	0.5	0.0284015	0.240424
TMLHE	23.6	-0.5	-0.73	0.0285058	0.241023
MTHFD2P1	32.5	0.46	0.62	0.0285099	0.241023
MAP1S	32	0.5	0.73	0.0285454	0.241164
WDR76	58.9	-0.47	-0.63	0.0285878	0.241362
CCDC141	52.9	0.38	0.45	0.0286326	0.24158
POLD3	67.7	0.37	0.44	0.0286524	0.241588
PIAS1	139.1	-0.34	-0.39	0.0286846	0.24163
RNF217	105.2	0.36	0.41	0.0286952	0.24163
CDON	46.6	0.41	0.51	0.0287271	0.241739
SEMA4F	47.6	0.44	0.57	0.0287482	0.241758
SERPINB2	240.2	-0.43	-0.54	0.0287814	0.241877
C7orf69	18.3	0.5	0.76	0.0288972	0.242691
FBXO8	17.4	-0.53	-0.93	0.0289489	0.242966
BMS1P6	133.6	-0.33	-0.37	0.0289821	0.243084
PPIP5K2	125.6	-0.32	-0.35	0.0290176	0.243222
ANKIB1	300.3	-0.26	-0.27	0.029117	0.243896
OAS2	142.5	-0.44	-0.57	0.029154	0.244045
SPOCK1	100.1	0.41	0.5	0.0292274	0.244356
LINC00483	28.2	-0.53	-1.02	0.0292293	0.244356
IFITM1	762.6	-0.35	-0.39	0.0292696	0.244533
GPX4	223.5	0.33	0.37	0.0293135	0.244595
KLK5	1202.7	-0.39	-0.46	0.0293196	0.244595
MIR1248	1661.3	-0.49	-0.7	0.0293346	0.244595
LOC100506321	23.5	0.51	0.85	0.0294051	0.244996
AKAP12	519	0.5	0.78	0.0294211	0.244996
GDI2	432.9	-0.22	-0.23	0.0294874	0.245197
LARP1B	159.1	-0.3	-0.33	0.0294993	0.245197
PNPO	114.8	-0.38	-0.45	0.0295028	0.245197
SLC17A9	40.3	0.53	1.02	0.0295336	0.245294
DDX52	678.7	0.23	0.24	0.0295808	0.245527
HCAR1	32.1	0.5	0.76	0.0296156	0.245655
KEAP1	72.6	-0.39	-0.47	0.0296584	0.245753
BCAR3	15.4	-0.52	-0.94	0.0296737	0.245753
CCL5	272.5	-0.53	-1.12	0.029685	0.245753
RHOBTB3	343.2	0.4	0.48	0.0298001	0.246492
SHTN1	168.5	-0.33	-0.37	0.0298129	0.246492
COX20	190.5	-0.3	-0.32	0.0298407	0.246562
GPR132	24.5	0.5	0.77	0.0299251	0.247
PDLIM7	58.7	0.49	0.71	0.0299323	0.247
LIPH	21.2	-0.5	-0.77	0.0300788	0.247931
SP110	343.5	-0.33	-0.37	0.030084	0.247931
ATP5H	433.8	-0.21	-0.22	0.0301049	0.247943
CPXM2	54.1	0.51	0.86	0.0301842	0.248436
STAT2	286.6	0.34	0.38	0.0302158	0.248536
CDC42EP2	17.5	0.52	0.97	0.0302776	0.248771
SPG7	129	0.28	0.3	0.0302969	0.248771
UQCRB	1512.8	-0.23	-0.25	0.0303028	0.248771
TAF11	177.7	-0.29	-0.32	0.0304668	0.249957
ZNF865	104.7	0.4	0.48	0.0305384	0.250233
TCEB1	233.2	-0.41	-0.5	0.0305396	0.250233
EMP3	64	0.46	0.61	0.0305778	0.250385
MNAT1	106.4	-0.33	-0.38	0.0306039	0.250438
PLA2G4E-AS1	367	0.35	0.4	0.0307506	0.251478
ATN1	139.2	0.35	0.4	0.0307883	0.251625
DPP8	89.8	-0.35	-0.4	0.0308473	0.251725
RAPGEF1	77.2	0.39	0.47	0.0308527	0.251725
S100A16	1103.5	-0.31	-0.34	0.0308716	0.251725
ADAT3	24.2	0.5	0.78	0.0308937	0.251725
RCN3	23.3	0.52	0.96	0.0309122	0.251725
MFGE8	347.1	0.34	0.38	0.0309188	0.251725
HOXC10	114.7	0.37	0.44	0.0309388	0.251727
SORT1	128.9	-0.3	-0.32	0.0309698	0.251746
TUBA4A	1059.6	-0.38	-0.45	0.0309805	0.251746
HRH1	78	0.37	0.43	0.0310287	0.251977
XPO6	81.5	-0.35	-0.4	0.0310498	0.251989
ADAM12	84.2	0.44	0.57	0.0311419	0.252576
METTL9	207.7	-0.28	-0.3	0.0311913	0.252761
IRX5	55.9	0.36	0.43	0.0312085	0.252761
TMED4	211.6	0.27	0.29	0.0312448	0.252761
CRIPAK	33.6	0.46	0.62	0.0312699	0.252761
ARAP2	384.9	-0.3	-0.32	0.0312762	0.252761
DENR	312.7	-0.23	-0.25	0.0313097	0.252761
DPYSL5	18.1	0.52	0.93	0.031316	0.252761
SNX12	146.9	-0.3	-0.32	0.0313462	0.252761
NT5DC3	269.4	0.27	0.3	0.0313782	0.252761
LOC101927468	33.9	0.46	0.63	0.0313988	0.252761
FZD3	107.9	0.3	0.33	0.0314018	0.252761
PRDX4	65.4	-0.4	-0.49	0.0314022	0.252761
LARP7	698.3	-0.22	-0.23	0.0314407	0.252773
PAPSS1	86.4	-0.41	-0.5	0.0314648	0.252773
IMPA2	401.4	-0.35	-0.4	0.0314721	0.252773
RAP2C	56.8	-0.42	-0.51	0.0314829	0.252773
TSPO	415.2	-0.37	-0.42	0.0315091	0.252815
DNAL1	196.4	0.28	0.31	0.0315276	0.252815
RAB3GAP1	245.8	-0.22	-0.24	0.0315892	0.25315
BMP2K	77.4	-0.34	-0.38	0.0316141	0.253161
CALU	918	0.35	0.41	0.0316383	0.253161
C12orf65	83.3	0.34	0.39	0.0316501	0.253161
MAGED4B	18.7	0.51	0.86	0.0316984	0.253389
MCM4	338.7	0.34	0.39	0.0317284	0.25347
SNX4	51.1	-0.4	-0.48	0.0317778	0.253573
MAGED4	18.7	0.51	0.86	0.031781	0.253573
LOC101928303	67.1	0.43	0.57	0.0318214	0.253737
PUS10	19.5	-0.48	-0.66	0.0318627	0.253766
SPON1	123.8	0.41	0.51	0.0318705	0.253766
KCNA7	39.8	0.42	0.54	0.0318847	0.253766
PDIA4	155.6	0.34	0.38	0.0319093	0.253804
HUNK	79.4	0.39	0.46	0.0319336	0.253839
POLR1A	28.5	0.46	0.64	0.0320533	0.254633
SUCLA2	64.8	-0.36	-0.42	0.032091	0.254773
PPP6C	100.6	-0.4	-0.48	0.0321781	0.255306
IL24	151.8	0.52	0.99	0.0322204	0.255424
DLEU7-AS1	20.1	0.47	0.64	0.0322419	0.255424
KTN1	2930.2	-0.16	-0.16	0.0322679	0.255424
MKNK1	51.1	-0.39	-0.48	0.0322729	0.255424
RFC5	15.3	-0.5	-0.84	0.0323911	0.256028
WHAMMP2	30.8	0.5	0.8	0.0324083	0.256028
VGLL4	230.8	0.27	0.3	0.0324093	0.256028
EXOSC7	58.5	-0.37	-0.44	0.0325933	0.257193
ENDOD1	529.9	-0.31	-0.34	0.0326414	0.257193
GPR65	25.7	0.5	0.78	0.0326434	0.257193
MAFF	136	0.41	0.51	0.0326454	0.257193
TBCA	1363.8	-0.14	-0.15	0.0326685	0.257193
FAR2	16.1	0.52	0.97	0.0326776	0.257193
TMUB2	70.9	0.41	0.51	0.0327181	0.257232
FLJ45079	94.8	0.38	0.45	0.0327229	0.257232
TMBIM6	1298.9	-0.23	-0.24	0.0327775	0.257483
SMIM4	45.8	-0.48	-0.67	0.0327951	0.257483
STX1B	36.8	0.45	0.61	0.0328754	0.257568
RALA	361.3	-0.25	-0.27	0.0328837	0.257568
TRIM72	29	0.5	0.83	0.0329128	0.257568
C21orf62	50.4	-0.49	-0.73	0.0329146	0.257568
HIST1H1C	498.7	-0.34	-0.39	0.0329332	0.257568
NCAPH	55.4	-0.38	-0.46	0.0329445	0.257568
SUB1	504.9	-0.2	-0.21	0.0329545	0.257568
MMP3	2508.6	0.52	1.01	0.0329673	0.257568
PLK3	40.4	-0.46	-0.62	0.0330011	0.257675
RPL10A	3188.7	-0.31	-0.34	0.0330587	0.25776
DMKN	7245.8	-0.3	-0.33	0.0330609	0.25776
PLBD1	194.1	-0.42	-0.53	0.0330862	0.25776
ASPSCR1	16.4	0.52	1	0.0330933	0.25776
FARSB	110.5	-0.3	-0.33	0.0331129	0.25776
BLACE	19.1	0.49	0.73	0.0331528	0.257913
COMMD9	65.1	-0.39	-0.47	0.0331921	0.258062
SCARF1	28.9	0.47	0.66	0.0332677	0.258419
C8orf49	51.7	0.45	0.6	0.0332903	0.258419
IL32	35.1	0.51	0.91	0.0332987	0.258419
MTUS1	204.1	-0.29	-0.32	0.0333426	0.258602
MIDN	496.1	0.32	0.36	0.0334637	0.259385
B3GAT3	53.9	0.41	0.51	0.0335613	0.259928
GDPD3	80.7	-0.38	-0.45	0.0335746	0.259928
NID1	423.5	0.44	0.59	0.0336675	0.26049
SAT2	85.3	0.36	0.42	0.0338366	0.261639
NME2	654.9	-0.29	-0.32	0.0339138	0.262078
SF3B6	184.7	-0.34	-0.39	0.0339795	0.262301
MRC2	202.3	0.46	0.65	0.0339837	0.262301
SPDYE8P	103.9	0.41	0.51	0.0341434	0.263268
SYNE2	2038.4	-0.25	-0.26	0.0341503	0.263268
IFI44L	147.4	-0.5	-0.77	0.0341825	0.263358
ZNF91	119.5	-0.3	-0.34	0.0342477	0.263701
ZFAND1	37.4	-0.46	-0.64	0.0342996	0.263942
CDK11A	209	0.26	0.28	0.0343337	0.264045
CYCS	417.4	-0.22	-0.23	0.0343818	0.264256
KCNIP3	59.1	0.48	0.72	0.034436	0.264428
MEGF6	38	0.45	0.62	0.0344751	0.264428
RGL1	26	0.5	0.84	0.0344862	0.264428
APOD	278	0.45	0.6	0.0345094	0.264428
ABCA8	15.3	0.51	0.95	0.0345124	0.264428
SLC9A3R2	34.5	0.48	0.72	0.0345284	0.264428
CBWD5	82.6	-0.4	-0.49	0.0345764	0.264637
PRR12	30.3	0.45	0.59	0.0346138	0.264764
LRP11	242.7	-0.34	-0.39	0.0346968	0.265013
MEX3A	33.5	0.45	0.62	0.0347032	0.265013
ATP5A1	543.3	-0.23	-0.25	0.034712	0.265013
SSX2IP	43.4	-0.46	-0.62	0.0347293	0.265013
ZNF485	44.1	0.4	0.5	0.0347561	0.265059
SH3BGRL2	125.2	-0.39	-0.48	0.0348452	0.26539
XRCC5	760.7	-0.19	-0.2	0.0348634	0.26539
KDM6B	60.4	0.44	0.59	0.034888	0.26539
MYEF2	45.3	0.4	0.48	0.034889	0.26539
ZNF445	108	0.35	0.41	0.0349033	0.26539
LOC389834	99.7	0.33	0.37	0.0349446	0.265457
GNS	215.1	0.3	0.34	0.0349662	0.265457
ELK1	21.2	-0.49	-0.79	0.0349885	0.265457
ANXA3	27.2	-0.51	-1.11	0.0350128	0.265457
MTRNR2L5	49.6	0.42	0.53	0.0350185	0.265457
PARK7	307.5	-0.25	-0.26	0.0350388	0.265457
COL4A3BP	309	-0.21	-0.22	0.035067	0.265457
RANBP1	297.2	-0.24	-0.25	0.0350784	0.265457
SNORD58C	16.5	0.51	0.85	0.0351363	0.265738
GOLGA6L4	17.8	0.51	1.12	0.0352298	0.266287
PNPLA7	14.6	0.51	1.04	0.0352673	0.266413
KIF26B	19.4	0.48	0.73	0.0353074	0.266546
LOC101928700	37.8	0.43	0.56	0.0353392	0.266546
ST20	41.3	0.47	0.69	0.0353676	0.266546
HEXA-AS1	30.2	0.48	0.73	0.0353684	0.266546
HS3ST6	51.5	-0.39	-0.48	0.0354749	0.267122
ZNF770	541.1	-0.31	-0.34	0.0354866	0.267122
GRM6	99.2	0.32	0.37	0.0355877	0.267725
BICD1	47.6	0.42	0.52	0.0356518	0.26805
GNE	76.5	0.35	0.4	0.0357297	0.268477
LOC101927919	21.8	0.5	0.82	0.0357609	0.268553
PNP	146.1	-0.44	-0.58	0.0358719	0.269138
WIPF2	479.1	0.26	0.28	0.0358808	0.269138
ZMYM3	43.6	0.45	0.61	0.0359767	0.269483
LOC101926964	57.4	0.4	0.49	0.0360207	0.269483
PIWIL2	15	0.5	0.85	0.0360324	0.269483
XPOT	47.2	-0.42	-0.54	0.0360372	0.269483
ARFIP1	88.8	-0.31	-0.34	0.0360445	0.269483
ETAA1	66.7	-0.34	-0.39	0.0360534	0.269483
VENTX	62	0.4	0.5	0.0361806	0.270275
TUSC1	24.5	-0.49	-0.81	0.0362354	0.270527
FFAR2	54.1	0.39	0.48	0.0362788	0.270606
AEBP1	293.7	0.49	0.77	0.0362885	0.270606
PRDM4	74.9	-0.31	-0.35	0.0363492	0.270901
LMCD1	14.5	0.51	1.06	0.0363956	0.271045
STON2	440.3	-0.29	-0.31	0.0364109	0.271045
MCPH1	82.1	-0.35	-0.4	0.0365136	0.271651
REXO2	415.9	-0.3	-0.33	0.0365423	0.271706
FAM177A1	373.7	0.23	0.25	0.0366468	0.272325
SRA1	38.1	-0.46	-0.65	0.0367502	0.272748
KLHL36	213.8	0.26	0.28	0.0367727	0.272748
CEMIP	332.3	0.51	1.09	0.0367855	0.272748
LOC101929705	32.7	0.47	0.71	0.0368087	0.272748
GJB5	137.7	-0.38	-0.46	0.0368105	0.272748
MRPL14	116.6	-0.41	-0.52	0.0368705	0.272841
CWF19L2	269.8	-0.25	-0.26	0.0368983	0.272841
CTSZ	154	0.43	0.57	0.0369334	0.272841
MAN2B1	75.8	0.36	0.42	0.0369463	0.272841
MRS2	53.4	-0.45	-0.6	0.0369488	0.272841
KRT34	68.7	-0.43	-0.57	0.0369512	0.272841
ESRP1	391.8	-0.29	-0.31	0.0370055	0.273005
ANTXR2	110.6	0.4	0.5	0.0370266	0.273005
DNAJC5G	17.6	0.5	0.87	0.0370479	0.273005
FOXD1	19.9	0.5	0.82	0.0370589	0.273005
ARV1	36.4	-0.46	-0.65	0.0370817	0.273012
SERPINB9	87.8	0.42	0.54	0.0371026	0.273012
OR7E12P	25.9	0.48	0.77	0.0371793	0.273419
MPV17L2	17.3	0.5	0.87	0.0372207	0.273566
DHCR7	110.5	-0.35	-0.4	0.037272	0.273779
ZNF678	30.3	0.51	0.97	0.0372926	0.273779
EGR1	283.8	0.27	0.29	0.0373161	0.273795
SCOC	132.3	-0.34	-0.39	0.0374159	0.274369
EIF4G2	1201.3	-0.25	-0.27	0.0374812	0.274549
NSL1	154.4	0.29	0.31	0.0374835	0.274549
HTR5A-AS1	44.4	0.43	0.58	0.037533	0.274754
MC5R	109.2	0.34	0.39	0.0375615	0.274806
DAB2IP	109	0.3	0.34	0.0376	0.27493
ERGIC2	242.4	-0.29	-0.32	0.0376384	0.275053
GNG7	60.2	0.4	0.49	0.0377116	0.275149
RBM26-AS1	22.8	0.45	0.63	0.0377212	0.275149
NDUFC2	247.3	-0.25	-0.27	0.0377257	0.275149
PRADC1	21.1	-0.46	-0.64	0.0377722	0.275149
RAD54L2	67.1	0.41	0.51	0.0377881	0.275149
OSTM1	280.8	0.27	0.29	0.0377976	0.275149
DLGAP1-AS1	22.5	0.5	0.86	0.0378022	0.275149
GPAT4	115.7	0.3	0.34	0.0378486	0.275329
FABP5	9365.9	-0.36	-0.41	0.0379065	0.275427
DSC3	2141.1	-0.3	-0.33	0.0379496	0.275427
RNU1-3	14.9	0.5	1.4	0.0379688	0.275427
RNU1-28P	14.9	0.5	1.4	0.0379688	0.275427
BDKRB2	372.8	0.4	0.51	0.0379796	0.275427
SH3RF3	38.1	0.46	0.67	0.0379986	0.275427
PRPF39	134.5	-0.29	-0.32	0.038013	0.275427
NDST3	35.4	0.45	0.63	0.0380382	0.275433
DHX15	125.9	-0.28	-0.31	0.0380695	0.275433
RAP1A	123.1	-0.3	-0.33	0.0381046	0.275433
ISG15	91.9	-0.45	-0.62	0.0381195	0.275433
SNU13	292	-0.28	-0.3	0.0381291	0.275433
MRPS21	358.8	-0.26	-0.28	0.0381555	0.275433
FASN	282.3	0.32	0.36	0.0381648	0.275433
DSG1	5725.5	-0.33	-0.37	0.0383666	0.276515
MXRA7	385.6	0.31	0.35	0.0383755	0.276515
SLC14A2	30.5	0.46	0.65	0.0383796	0.276515
VIPR2	40.4	0.44	0.61	0.0384405	0.276798
KLF7	125.5	-0.39	-0.48	0.0384808	0.276932
S100A2	3845.1	-0.38	-0.45	0.0385051	0.276951
DCAF10	420.5	0.23	0.25	0.0385376	0.276962
SLC28A3	75.7	-0.45	-0.63	0.03855	0.276962
ADK	121.1	-0.33	-0.37	0.0385727	0.276969
FAU	2194.6	-0.18	-0.19	0.0386403	0.277298
HLA-L	14.8	0.5	1.04	0.0386694	0.277352
PIEZO1	114.4	0.41	0.51	0.0387659	0.277783
BGN	189.1	0.42	0.55	0.038773	0.277783
BNC2	39.1	0.49	0.78	0.0389053	0.278461
MRPL49	92.3	-0.37	-0.44	0.0389113	0.278461
RASGRP4	31.5	0.47	0.7	0.0389528	0.278539
ERCC3	93.7	-0.33	-0.37	0.0389698	0.278539
SYTL4	59.5	0.34	0.4	0.0389876	0.278539
FAM20A	168.9	0.43	0.56	0.0390279	0.278671
COX10-AS1	31.1	-0.39	-0.47	0.0391335	0.279215
EVC	75.6	0.44	0.6	0.039148	0.279215
ZNF492	80.1	0.3	0.34	0.0391828	0.279215
ANKRD1	65.5	0.43	2.18	0.039196	0.279215
ZNF716	104.6	0.34	0.4	0.0392134	0.279215
ATXN7	93.8	0.31	0.34	0.0392455	0.279288
ADIRF	34.9	-0.48	-0.76	0.0392839	0.279289
TRMT61B	22.3	-0.49	-0.77	0.0393028	0.279289
RSL24D1	218.8	-0.38	-0.46	0.0393113	0.279289
CXCL14	1312.9	-0.5	-0.88	0.0393405	0.279341
ZBTB34	33.8	0.4	0.5	0.0394059	0.27965
JOSD2	50.5	0.43	0.56	0.0395284	0.280246
WWTR1-AS1	19.7	0.48	0.74	0.0395337	0.280246
ARHGEF19	17	0.49	0.81	0.0395847	0.280327
RPL12	4790.4	-0.22	-0.24	0.039589	0.280327
TSC22D1-AS1	32	0.43	0.58	0.0396832	0.280839
GSE1	191	0.25	0.27	0.0397665	0.281139
RPS27A	7025.9	-0.27	-0.3	0.0397792	0.281139
WASH3P	161.5	0.34	0.4	0.0397918	0.281139
ARPC3	308.9	-0.38	-0.46	0.039831	0.281261
BLVRB	126.7	-0.32	-0.36	0.0398914	0.281493
GIMAP1	31.9	0.44	0.63	0.0399216	0.281493
RPL36	2565.6	-0.26	-0.29	0.03993	0.281493
SERF1B	73.5	-0.46	-0.68	0.0400044	0.281862
GOLGA7B	27.1	-0.48	-0.8	0.0400923	0.282326
MED25	77.1	0.35	0.4	0.0402285	0.283129
FAM32A	431.7	-0.21	-0.22	0.0403262	0.28366
LOC641367	19.7	0.49	0.81	0.0403662	0.283786
FAM74A7	37.4	0.47	0.7	0.0405217	0.284705
FAM156A	29	-0.45	-1.83	0.0405416	0.284705
ENDOV	17.8	0.48	0.79	0.0406218	0.285111
CCDC12	82.8	-0.35	-0.4	0.0406936	0.285458
IFI44	64.4	-0.46	-0.65	0.0407831	0.28593
DNAJC22	44.2	0.43	0.57	0.0408155	0.285999
ALDH3B1	37.1	0.47	0.7	0.0408515	0.286013
CYB5D2	62.6	0.36	0.42	0.0408622	0.286013
TTC21B	44.9	0.46	0.69	0.0409211	0.286268
NOM1	180	0.27	0.29	0.0410148	0.286767
TWIST2	285.1	0.43	0.58	0.0411011	0.287133
RPL35A	2930.5	-0.34	-0.39	0.041116	0.287133
DMBX1	21.3	0.48	0.73	0.0411346	0.287133
DIP2A	171.2	0.36	0.43	0.0412544	0.287671
SPN	200.4	0.3	0.33	0.0412567	0.287671
MYL6	1080.6	-0.28	-0.31	0.0413154	0.287923
PDZK1	34	0.44	0.62	0.0413826	0.288234
CDK3	16.6	0.5	0.97	0.0414244	0.288268
PEF1	71.6	-0.37	-0.45	0.0414326	0.288268
ZNF707	46.8	0.4	0.5	0.0415414	0.288867
BCL10	159.1	0.31	0.34	0.0415696	0.288906
IST1	330.9	-0.23	-0.25	0.0416113	0.289039
BAIAP2L1	125.4	-0.31	-0.35	0.0416456	0.28912
PTK6	175.8	0.28	0.31	0.0417841	0.289834
NAGK	110	-0.32	-0.37	0.041838	0.289834
TCAIM	52.2	-0.35	-0.4	0.0418617	0.289834
PRKRIR	80	-0.34	-0.4	0.0418713	0.289834
PSMB6	393.1	-0.24	-0.26	0.0418791	0.289834
PITRM1	71.2	-0.38	-0.46	0.0418952	0.289834
LOC101930071	22.4	0.49	0.86	0.0419073	0.289834
SGSM2	82.1	0.33	0.38	0.0419503	0.289975
IGF2BP3	283	-0.24	-0.25	0.0420069	0.290209
ADM2	41.6	0.44	0.62	0.0420894	0.290622
TRAPPC2B	17.6	-0.48	-0.72	0.0421544	0.290701
NANP	34.5	0.44	0.61	0.0421661	0.290701
ZNF695	17.7	0.48	0.79	0.0421691	0.290701
CELF4	20	-0.5	-0.95	0.0422015	0.290767
PPP6R1	103.5	0.33	0.38	0.0422628	0.290788
ZC2HC1C	29	0.44	0.61	0.0422704	0.290788
ARL17A	516.3	0.24	0.25	0.0422729	0.290788
HPS1	56.6	0.4	0.51	0.0423039	0.290845
ABCA1	87.8	0.32	0.36	0.0423437	0.290962
CCL8	23.1	0.49	1.17	0.0423975	0.291146
SNORA61	40.9	0.45	0.63	0.0424161	0.291146
HERC6	40.8	-0.47	-0.7	0.0424865	0.291192
POF1B	2094.4	-0.28	-0.31	0.0425055	0.291192
PSMD1	566.3	-0.22	-0.23	0.0425477	0.291192
CRBN	156.2	-0.25	-0.27	0.0425486	0.291192
RGS5	770.5	0.49	0.99	0.0425623	0.291192
SLC39A6	938.2	-0.33	-0.37	0.0425764	0.291192
C12orf29	144.1	-0.34	-0.39	0.0426009	0.291192
SLC6A6	35.4	0.47	0.76	0.0426114	0.291192
MXRA8	441.3	0.49	0.86	0.0426279	0.291192
LPAL2	116.2	-0.46	-0.68	0.0426878	0.291349
ARHGEF12	563.8	-0.21	-0.22	0.0427088	0.291349
GRWD1	84.8	0.39	0.49	0.0427384	0.291349
GXYLT2	18.8	0.49	1.05	0.0427428	0.291349
CHST1	36.1	0.43	0.59	0.0427807	0.291349
CPSF2	283.1	-0.2	-0.21	0.0427877	0.291349
YLPM1	393	0.24	0.26	0.0428209	0.291419
ITPA	101.6	-0.38	-0.47	0.0429019	0.291815
MUC22	16.8	0.48	0.77	0.0429284	0.29184
CPNE1	191.4	0.28	0.31	0.0429513	0.291841
ANKRD22	335.8	-0.32	-0.36	0.0432239	0.293536
VSIG1	44.4	0.44	0.6	0.043323	0.294053
NEDD1	83.2	-0.35	-0.4	0.0434076	0.294318
CSRNP3	15.2	-0.48	-0.74	0.043408	0.294318
HERC2	261.2	-0.3	-0.34	0.0434441	0.294406
LINC00471	122.1	0.35	0.41	0.0435276	0.294815
PLSCR4	75.9	0.41	0.54	0.0435525	0.294828
PSMA1	104.7	-0.33	-0.38	0.0436526	0.29521
SMURF2	70.1	-0.37	-0.45	0.0436552	0.29521
PRR11	593.5	0.21	0.22	0.0437241	0.29552
NR6A1	61.9	0.48	0.8	0.0437684	0.295547
VKORC1L1	190.8	0.24	0.26	0.0437945	0.295547
USP49	221.3	0.26	0.28	0.0437975	0.295547
PIP5K1C	87.1	0.36	0.43	0.0438308	0.295615
DCAF5	175.8	-0.27	-0.3	0.0439199	0.29606
PSMB1	354.2	-0.3	-0.34	0.0440186	0.296569
SLMO2	136.1	-0.33	-0.38	0.0440795	0.296822
LOC440390	27.9	0.44	0.6	0.0441145	0.296901
GRINA	257.9	0.32	0.36	0.0441805	0.297189
COMMD3-BMI1	36.9	-0.42	-0.55	0.0442192	0.297285
RPL17	7152.5	-0.16	-0.16	0.0442618	0.297285
BTN2A1	48.6	0.44	0.61	0.0442646	0.297285
CSNK1A1	1875.7	-0.21	-0.22	0.0443709	0.297706
BPNT1	105.6	0.4	0.52	0.0443739	0.297706
DNAJC3-AS1	24.5	0.42	0.56	0.0444253	0.297895
RPA3	18.5	-0.48	-0.76	0.0444727	0.29804
POLR3B	85.5	-0.34	-0.39	0.044519	0.29804
MSRB1	77.5	-0.37	-0.44	0.044524	0.29804
FGD5P1	22.4	0.48	0.91	0.0445403	0.29804
GSTP1	2699.2	-0.24	-0.26	0.0445862	0.298082
CORO1C	205.5	-0.26	-0.28	0.0445933	0.298082
NINJ1	102.6	0.33	0.38	0.0446282	0.298118
CDH1	414.7	-0.31	-0.35	0.0446589	0.298118
TMEM158	403	0.49	0.89	0.0446686	0.298118
LOC100506860	20.6	0.48	0.83	0.0447212	0.298313
RAD21	604.3	-0.19	-0.19	0.0447877	0.2986
ATP9A	81.9	0.35	0.41	0.0448503	0.298861
SDHC	187.3	-0.39	-0.49	0.0449029	0.299042
PMEPA1	183.8	-0.35	-0.41	0.0449242	0.299042
CDH13	110.5	-0.3	-0.33	0.0449505	0.299061
TANK	89.7	-0.41	-0.54	0.0450472	0.299192
TP53I3	56.1	-0.44	-0.6	0.0450892	0.299192
WDR7	51.6	-0.38	-0.46	0.0450992	0.299192
MXRA5	88.1	0.43	0.59	0.0451485	0.299192
UBA2	217.6	-0.26	-0.28	0.0451605	0.299192
ARL5B	22.5	-0.48	-0.81	0.045167	0.299192
RBM42	112.2	0.33	0.37	0.045182	0.299192
USP16	331.1	-0.26	-0.28	0.0451899	0.299192
CIRBP	280.5	0.28	0.31	0.0452103	0.299192
IDI1	141.6	-0.38	-0.46	0.0452211	0.299192
ANXA8L1	447.9	0.49	1.06	0.0452378	0.299192
CCDC77	36.7	-0.37	-0.45	0.045287	0.299192
SLC6A20	114	0.33	0.38	0.0452886	0.299192
GNAI3	374.7	-0.23	-0.24	0.0453019	0.299192
LINC00887	63.1	0.37	0.45	0.0453215	0.299192
AAGAB	87.9	-0.36	-0.42	0.045412	0.299635
TNFSF10	406.6	-0.29	-0.32	0.0454399	0.299664
COX6C	449.4	-0.38	-0.47	0.0454938	0.299865
LINC00672	54.6	0.37	0.46	0.0455682	0.3002
RPS7	3117.3	-0.34	-0.4	0.0456092	0.300316
RASA3	39.2	0.45	0.65	0.0456996	0.300721
RNF138P1	52	0.43	0.59	0.0457178	0.300721
NOB1	97.7	-0.32	-0.36	0.045762	0.300809
PLRG1	73.5	-0.31	-0.35	0.0457783	0.300809
VNN1	20.4	0.49	1.23	0.0460842	0.302396
CUL7	32.1	0.44	0.63	0.0461047	0.302396
NANOG	76.6	0.36	0.43	0.0461212	0.302396
PLA2G7	30.5	-0.47	-0.72	0.0461716	0.302396
MYD88	30.6	-0.47	-0.73	0.0461776	0.302396
ANKRD30BP3	93.1	-0.39	-0.49	0.0462003	0.302396
COL5A3	17.5	0.48	0.82	0.0462279	0.302396
TMCC1-AS1	183	0.34	0.4	0.0462866	0.302396
NSMF	58.9	0.4	0.52	0.0463059	0.302396
GSTM3	124	0.32	0.37	0.0463142	0.302396
SMIM14	92.8	-0.34	-0.39	0.0463243	0.302396
FLT1	261.3	0.39	0.48	0.0463286	0.302396
TRMT10C	113.6	-0.29	-0.33	0.0463438	0.302396
SUFU	40.4	0.39	0.5	0.0463582	0.302396
CA2	61.6	-0.39	-0.48	0.0463865	0.302396
EIF5B	2700.7	-0.13	-0.13	0.0464276	0.302396
STRN	308.9	-0.26	-0.28	0.0464377	0.302396
PTPN13	585.5	-0.25	-0.26	0.046446	0.302396
EBF1	28.4	0.47	0.75	0.0465395	0.30285
SUPT5H	132.5	0.28	0.31	0.0466373	0.303333
HES5	26.7	-0.48	-0.91	0.0467093	0.303646
B3GNT6	18.8	0.47	0.78	0.0467718	0.303897
PHACTR1	25.9	0.48	0.95	0.0468774	0.304429
IL6R	177.3	0.3	0.33	0.0469184	0.30454
SMG1P3	56.2	-0.23	-7.19	0.0470564	0.305281
IGHMBP2	37.2	0.38	0.47	0.0471769	0.305886
PYGB	104.6	-0.31	-0.36	0.0471975	0.305886
PGAP1	74.3	0.35	0.42	0.0472415	0.305903
HSPA9	424	-0.19	-0.2	0.0472703	0.305903
YEATS4	74.8	-0.35	-0.42	0.0472721	0.305903
IFI16	1049.3	-0.21	-0.22	0.0473979	0.306563
CCDC51	16.7	-0.48	-0.86	0.0474409	0.306686
SDAD1	278.2	-0.25	-0.27	0.0474987	0.306887
APOBR	14.3	0.47	0.76	0.0475202	0.306887
NMNAT1	238.3	0.33	0.38	0.0475513	0.306933
TXNDC5	40.1	0.46	0.71	0.047606	0.307079
SGMS1	204	-0.26	-0.29	0.047627	0.307079
TRAPPC8	138.8	-0.27	-0.3	0.0476496	0.307079
PPM1B	213.1	0.26	0.29	0.04767	0.307079
SAFB	132.2	0.33	0.38	0.0477288	0.307303
EDNRB	49.7	0.46	0.73	0.0477904	0.307429
KIFAP3	129.3	-0.29	-0.32	0.0477966	0.307429
ERCC6L2	255.2	-0.19	-0.2	0.0478986	0.30793
RNPEPL1	32.1	0.44	0.65	0.0479371	0.308022
SRCAP	96.5	0.4	0.5	0.0479699	0.308024
CBR3-AS1	28	0.48	0.89	0.0479856	0.308024
ZBTB11	132	-0.29	-0.32	0.0480795	0.308388
FAM109B	16.1	-0.48	-0.84	0.0481292	0.308388
SH3BP2	225.7	0.25	0.27	0.0481372	0.308388
KLF10	95.1	-0.38	-0.48	0.0481389	0.308388
SLC25A25	71.1	0.33	0.38	0.0482439	0.308901
MIR1273G	15.3	0.47	0.75	0.0482958	0.308901
GALNT5	34.3	0.47	0.76	0.0483226	0.308901
PTPN12	406.9	-0.21	-0.22	0.0483266	0.308901
STAMBP	123.7	-0.34	-0.39	0.0483398	0.308901
[truncated: 24,476 more rows]

## Sheet: dge.Bacillus-vs-Axenic
gene	baseMean	log2FC	log2FCunshrunk	pvalue	padj
PGLYRP2	20.7	1.51	3.15	4.34711e-10	5.73731e-06
CPT1A	549.4	0.57	0.6	7.20062e-09	4.75169e-05
IQGAP1	1374.2	-0.42	-0.43	9.95745e-08	0.000411594
LOC101928936	572.4	0.51	0.53	1.24744e-07	0.000411594
GPR82	232.3	0.99	1.23	1.58955e-07	0.000419576
NCRUPAR	76.9	0.96	1.19	2.9437e-07	0.000561863
XKR5	108	0.83	0.97	3.46028e-07	0.000561863
ERCC6	108	-0.67	-0.73	3.88173e-07	0.000561863
FAM83B	481.9	-0.59	-0.64	4.67091e-07	0.000561863
CYB5R3	661	0.7	0.77	4.74595e-07	0.000561863
VEZT	230.1	-0.58	-0.62	5.04879e-07	0.000561863
SBF1	254.5	0.7	0.78	5.10862e-07	0.000561863
ZFP91-CNTF	17.8	1.19	2.45	5.6751e-07	0.000575176
MUC15	336.3	-0.65	-0.71	6.10128e-07	0.000575176
LOC729603	158.6	0.98	1.26	6.61528e-07	0.000582056
DST	7382.2	-0.49	-0.52	8.4364e-07	0.000695898
SLC25A25-AS1	183.5	1	1.33	9.10714e-07	0.000707035
NSUN5P1	88.7	0.98	1.28	1.02776e-06	0.000753578
LRP1	223.4	0.91	1.14	1.235e-06	0.000857873
CCT5	447.1	-0.5	-0.53	1.44125e-06	0.000951083
LINC01502	49.2	0.97	1.28	1.95701e-06	0.00122993
PPM1K	189.9	0.56	0.6	2.14814e-06	0.00128869
PLEK2	97.3	-0.76	-0.87	2.83219e-06	0.00162519
CCNL2	394.9	-0.38	-0.39	3.51749e-06	0.00193432
SPIB	135.2	0.64	0.71	3.98796e-06	0.00210533
TEDDM1	26.4	1.02	1.58	4.29936e-06	0.00211949
PCDH11Y	221.9	0.72	0.82	4.47177e-06	0.00211949
MCF2L2	14.7	1.09	2.15	4.64118e-06	0.00211949
RNU1-3	14.9	1.11	2.47	4.81775e-06	0.00211949
RNU1-28P	14.9	1.11	2.47	4.81775e-06	0.00211949
ASB6	160.7	0.62	0.68	5.54484e-06	0.00231816
CLIP3	66.7	1.03	1.59	5.75683e-06	0.00231816
ALDH6A1	466.8	0.64	0.71	5.97258e-06	0.00231816
XPNPEP3	497.8	0.59	0.65	6.11996e-06	0.00231816
CD209	42.4	0.89	1.16	6.29169e-06	0.00231816
LOC102467081	109.3	0.8	0.97	6.42191e-06	0.00231816
CENPU	48.3	-0.73	-0.84	6.49887e-06	0.00231816
LINC01105	37.5	0.94	1.35	6.72175e-06	0.00233457
NFATC4	217.7	0.92	1.22	7.12397e-06	0.00239304
PYGL	364.4	-0.66	-0.74	7.25272e-06	0.00239304
USP15	370.6	-0.67	-0.75	7.47187e-06	0.00240521
PKD1	106.9	0.89	1.16	7.91352e-06	0.00243073
NFIC	941.3	0.49	0.52	7.95221e-06	0.00243073
LINC01516	17.2	1.04	1.88	8.10366e-06	0.00243073
CAPZA1	447.6	-0.54	-0.58	8.5982e-06	0.00252176
CHST6	186.6	0.68	0.77	9.13462e-06	0.00262084
NCMAP	109.4	0.8	0.96	9.5125e-06	0.00264894
DLGAP1-AS2	48.8	0.89	1.17	9.75164e-06	0.00264894
TAPBP	511.2	0.67	0.76	9.9523e-06	0.00264894
LINC01099	17.7	1.06	1.92	1.00354e-05	0.00264894
RUNDC3A-AS1	151.2	0.63	0.7	1.08411e-05	0.00280551
LOC101927924	70	0.67	0.76	1.1149e-05	0.0028297
PCAT7	48.9	0.98	1.42	1.15324e-05	0.00283002
IBA57	278.9	0.58	0.63	1.15791e-05	0.00283002
IKZF2	63.9	-0.72	-0.84	1.20555e-05	0.00289288
AP3D1	681.3	0.38	0.39	1.3126e-05	0.00306428
UBE2D1	51.9	-0.87	-1.1	1.32341e-05	0.00306428
FBXW5	124.7	0.73	0.84	1.42414e-05	0.00317176
ZNF709	56	0.84	1.06	1.44513e-05	0.00317176
FARSB	110.5	-0.59	-0.65	1.45258e-05	0.00317176
ZNF835	185.5	0.6	0.66	1.50224e-05	0.00317176
TWF1	197.8	-0.51	-0.54	1.50648e-05	0.00317176
LOC101927550	74.7	0.88	1.17	1.51402e-05	0.00317176
TMCC3	80.9	-0.65	-0.73	1.66082e-05	0.00342492
LINC00934	19.7	1	1.62	1.7232e-05	0.00343099
S1PR2	250.7	0.48	0.51	1.74025e-05	0.00343099
NRSN2-AS1	65.8	0.67	0.78	1.74175e-05	0.00343099
LSM3	156.6	-0.5	-0.54	1.81316e-05	0.00351341
ARHGEF12	563.8	-0.42	-0.44	1.89393e-05	0.00351341
STAT1	609.3	-0.62	-0.69	1.92135e-05	0.00351341
TP73-AS1	90.2	0.82	1.03	1.92479e-05	0.00351341
SCAND2P	48.9	0.84	1.09	1.93068e-05	0.00351341
ZNF316	118	0.53	0.57	1.94332e-05	0.00351341
TTC37	328.8	-0.44	-0.46	2.04133e-05	0.00362705
EP300-AS1	302	0.64	0.71	2.06114e-05	0.00362705
DNTTIP2	432.4	-0.37	-0.38	2.10228e-05	0.0036404
MRPS27	169.3	0.54	0.59	2.12389e-05	0.0036404
LINC01492	66.9	0.82	1.05	2.15329e-05	0.00364348
LOC101928150	67	0.82	1.03	2.20156e-05	0.00365855
CKAP2	142.1	-0.61	-0.68	2.24222e-05	0.00365855
IST1	330.9	-0.47	-0.49	2.25027e-05	0.00365855
LOC102724612	20.9	1	1.81	2.27308e-05	0.00365855
PDDC1	338.7	0.53	0.57	2.42148e-05	0.00384047
SPIRE2	53.3	0.84	1.11	2.44431e-05	0.00384047
RFX7	90.8	-0.66	-0.74	2.51399e-05	0.00385104
PLTP	656.7	0.53	0.57	2.54517e-05	0.00385104
UCKL1-AS1	48.3	0.83	1.07	2.55392e-05	0.00385104
TNFAIP8L1	183.9	0.62	0.7	2.56775e-05	0.00385104
CYP20A1	862.3	0.43	0.45	2.70258e-05	0.00397471
LOC100996251	168.6	0.65	0.75	2.71044e-05	0.00397471
ZNF154	165.4	0.56	0.62	2.76198e-05	0.0039901
SYNE2	2038.4	-0.47	-0.5	2.7814e-05	0.0039901
CLMP	177.9	0.81	1.02	2.85019e-05	0.00404482
CALM2	1382.7	-0.32	-0.33	2.90808e-05	0.00408307
RBL2	146.2	-0.47	-0.5	3.08534e-05	0.0042642
RNY5	477.6	0.99	1.83	3.10171e-05	0.0042642
TBXA2R	115.8	0.75	0.91	3.40542e-05	0.00463348
BGN	189.1	0.81	1.03	3.60389e-05	0.00482374
NCKAP1	225.1	-0.42	-0.44	3.61835e-05	0.00482374
ZBTB8A	439.3	0.6	0.67	3.7732e-05	0.00497987
AP3S2	185	0.55	0.6	3.81483e-05	0.00498496
PBLD	45.1	0.79	0.98	3.8952e-05	0.00504009
ORAI2	596.6	0.5	0.54	4.09929e-05	0.00519765
ECE1	231.7	0.67	0.77	4.10564e-05	0.00519765
AKAP17A	131.4	0.56	0.62	4.13512e-05	0.00519765
NINJ1	102.6	0.64	0.73	4.31329e-05	0.00537045
NDUFS4	171.9	-0.54	-0.59	4.47753e-05	0.00552285
APOL2	56.5	0.8	1.04	4.58158e-05	0.00559886
C16orf54	157.9	0.59	0.66	4.77238e-05	0.00577852
MLLT6	143.3	0.62	0.7	4.88053e-05	0.00582913
YWHAE	1319.7	-0.28	-0.29	4.91612e-05	0.00582913
NYAP2	22.6	0.95	1.66	4.98815e-05	0.00582913
OPA3	275.6	0.48	0.51	5.02154e-05	0.00582913
EMB	140.1	-0.76	-0.93	5.03501e-05	0.00582913
ZNF181	16.6	-0.94	-1.44	5.11243e-05	0.00586729
TCF25	557.8	0.42	0.44	5.21236e-05	0.00593041
E2F2	76.8	0.68	0.78	5.32139e-05	0.00593252
USP11	36.7	0.88	1.25	5.33206e-05	0.00593252
SESN3	307.3	-0.46	-0.49	5.3784e-05	0.00593252
TRAPPC2	180.6	0.65	0.75	5.39401e-05	0.00593252
KIF13A	355.3	-0.48	-0.51	5.57184e-05	0.00606335
AGA	67.9	-0.75	-0.9	5.60485e-05	0.00606335
POLR1D	227.8	-0.65	-0.75	5.77497e-05	0.00616164
RPL7	2960.3	-0.36	-0.37	5.78908e-05	0.00616164
TNFRSF9	190.4	0.45	0.48	5.9687e-05	0.00630199
HCG11	106.8	0.65	0.75	6.04003e-05	0.00632669
LL22NC03-63E9.3	53.9	0.73	0.9	6.14254e-05	0.00634827
FAM188A	59.9	-0.72	-0.86	6.20017e-05	0.00634827
PBOV1	17.9	0.94	1.67	6.20493e-05	0.00634827
IRGQ	287.9	0.43	0.46	6.47157e-05	0.00657013
SF3B1	457.8	-0.42	-0.44	6.59416e-05	0.00664349
ZNF865	104.7	0.7	0.83	6.80475e-05	0.00680372
ASB1	42.4	0.78	1.01	6.98456e-05	0.006931
SHANK2-AS3	184.5	0.65	0.75	7.08337e-05	0.00697659
RPS6	7923.9	-0.27	-0.27	7.30039e-05	0.00713707
PTGES	530.4	0.78	0.98	7.41968e-05	0.00720037
CERS5	121.9	0.53	0.57	7.49491e-05	0.00722028
FKBP5	506.4	-0.43	-0.45	7.66443e-05	0.00733008
ENG	33.8	0.92	1.53	8.03088e-05	0.00758705
NKPD1	122	0.7	0.83	8.14168e-05	0.00758705
EIF4B	1472.3	-0.23	-0.23	8.17574e-05	0.00758705
ZNF850	213.3	0.72	0.88	8.25294e-05	0.00758705
PAPLN	62.6	0.71	0.85	8.31562e-05	0.00758705
MROH6	54.8	0.76	0.98	8.33209e-05	0.00758705
MTRNR2L2	19184.8	-0.54	-0.59	8.33552e-05	0.00758705
PALLD	848.6	-0.39	-0.41	8.51521e-05	0.00769752
MIRLET7BHG	90.5	0.68	0.81	8.6461e-05	0.00776267
GJA1	1216.5	-0.46	-0.49	8.77826e-05	0.00782807
ARL4A	529.1	-0.48	-0.51	8.85512e-05	0.00784362
DYDC1	44.5	0.87	1.29	9.09723e-05	0.00800435
LOC284454	271.6	0.5	0.55	9.18631e-05	0.0080292
DPP7	63	0.75	0.93	9.2728e-05	0.00805147
LOC100287015	155.7	0.69	0.83	9.37061e-05	0.00808323
AP3B1	181.5	-0.45	-0.48	9.63702e-05	0.00825905
ORC1	92.4	0.69	0.84	9.71991e-05	0.00827635
MAPK6	503.6	-0.47	-0.5	9.81507e-05	0.0083038
SLC36A2	44.5	0.8	1.05	9.96617e-05	0.00831698
COPB2	411.5	-0.44	-0.46	9.97387e-05	0.00831698
SLC28A2	20.4	0.87	1.25	0.000100197	0.00831698
MTFMT	284.3	0.69	0.83	0.000102826	0.0083715
PDCD10	229.9	-0.5	-0.54	0.000102936	0.0083715
LOC100128593	117	0.73	0.9	0.000103289	0.0083715
ARPC5L	307	-0.5	-0.54	0.000103391	0.0083715
DSC3	2141.1	-0.54	-0.59	0.000104827	0.008436
KCNK3	64.4	0.69	0.83	0.000105944	0.00847425
JAKMIP2	92.5	0.67	0.8	0.000107368	0.00849227
MTPAP	289.4	0.5	0.54	0.000107456	0.00849227
NWD1	74.9	0.7	0.85	0.000110624	0.00865475
BTBD3	103.1	-0.65	-0.75	0.000110824	0.00865475
LINC00114	69.8	0.72	0.89	0.000116081	0.00892373
ZNF492	80.1	0.53	0.58	0.000117649	0.00892373
UST	61.1	0.67	0.79	0.000118428	0.00892373
PLXND1	21	0.91	1.73	0.000118451	0.00892373
COL18A1	284.2	0.64	0.76	0.000118529	0.00892373
APOD	278	0.79	1.02	0.000118885	0.00892373
PSMD12	155.7	-0.48	-0.52	0.000119001	0.00892373
LINC01005	16.6	0.93	2.5	0.000119992	0.00894724
COL23A1	35.6	0.91	1.5	0.000120895	0.00896388
BEND2	52.1	0.88	1.38	0.000122159	0.009007
KPNA3	387.9	-0.36	-0.37	0.000125125	0.00917445
FAM20C	101.3	0.82	1.13	0.000126654	0.00920594
LOC101928280	48	0.79	1.03	0.000127364	0.00920594
LOC101927415	163.5	0.59	0.67	0.000127647	0.00920594
CLCN7	59.3	0.66	0.78	0.000133226	0.00955604
RALGAPA2	398.6	-0.42	-0.45	0.000138444	0.00985219
NFIX	340.5	0.47	0.5	0.000138847	0.00985219
C7orf55	100.7	0.75	0.97	0.000139983	0.00987965
TSG101	203.7	-0.41	-0.44	0.000141723	0.00990937
BTAF1	241.8	-0.44	-0.47	0.000141906	0.00990937
ATP5E	1203.3	-0.46	-0.5	0.000143237	0.00994968
SSTR2	49.6	0.69	0.83	0.000146796	0.0101071
BMP2K	77.4	-0.57	-0.64	0.000147035	0.0101071
SNORD89	720.1	-0.71	-0.86	0.000149132	0.0101982
TARDBP	365.1	-0.41	-0.43	0.000150834	0.0102356
ANKRD60	56.2	0.9	1.63	0.000151231	0.0102356
GALNT1	686	-0.42	-0.44	0.00015205	0.0102385
EPRS	477.4	-0.36	-0.37	0.000153334	0.0102726
ZNF417	159.7	0.71	0.88	0.000156444	0.0103067
C1orf229	69.2	0.92	2.39	0.000156522	0.0103067
BRD4	731.7	0.31	0.32	0.000156962	0.0103067
ING5	131.7	0.46	0.49	0.000157342	0.0103067
PRMT1	186.4	0.53	0.58	0.000158113	0.0103067
CCDC144NL-AS1	40.8	0.78	1.06	0.000158895	0.0103067
DYNLL1	1409.6	-0.47	-0.5	0.00015931	0.0103067
HNRNPA1P10	21.7	-0.9	-1.44	0.000163726	0.0105408
LIX1L	162	0.63	0.73	0.000169628	0.0108677
RHOJ	69.1	0.62	0.71	0.000171238	0.0109078
KCNA7	39.8	0.71	0.88	0.000173463	0.0109078
ZNF321P	76.7	0.68	0.83	0.000173899	0.0109078
CDT1	42.7	0.74	0.93	0.000174736	0.0109078
ACER3	502.2	0.71	0.88	0.000174927	0.0109078
SETD2	517.5	-0.29	-0.3	0.000177937	0.0109078
RCN3	23.3	0.89	1.5	0.000178266	0.0109078
PKN2	404.6	-0.31	-0.32	0.000179514	0.0109078
NAE1	141.8	-0.54	-0.6	0.000180174	0.0109078
RSAD2	64.3	0.8	1.11	0.000180444	0.0109078
C3orf33	57.2	0.82	1.2	0.000181705	0.0109078
SIGLEC14	53.9	0.87	1.42	0.000182012	0.0109078
CORO1C	205.5	-0.46	-0.49	0.000182041	0.0109078
FGD5P1	22.4	0.88	1.51	0.00018261	0.0109078
CDCA2	39.2	-0.74	-0.94	0.000182668	0.0109078
ADK	121.1	-0.57	-0.64	0.000183478	0.0109078
RRP1	45.3	0.72	0.89	0.000186418	0.0109851
SYT11	86.4	0.65	0.77	0.000186442	0.0109851
ZMPSTE24	154.6	-0.47	-0.51	0.000187757	0.0110134
AHRR	42.7	0.83	1.27	0.000189272	0.0110532
NR2F1-AS1	52.1	0.75	0.95	0.000193406	0.0112448
FADS1	136.8	0.61	0.71	0.000196035	0.0113477
RAP2C	56.8	-0.7	-0.86	0.000201818	0.0115493
LOC101927502	27.4	0.79	1.06	0.000201896	0.0115493
DHTKD1	160.2	0.55	0.62	0.000202143	0.0115493
CLCA2	689.9	-0.6	-0.69	0.000203737	0.0115662
LOC101928401	50.3	0.78	1.07	0.000204192	0.0115662
LINC01551	138.1	0.79	3.62	0.000205269	0.0115775
IKZF3	362.6	0.43	0.46	0.000207708	0.0116652
BIRC3	466.4	0.88	1.57	0.000209941	0.0117407
BAZ2A	461	0.39	0.41	0.000210963	0.0117481
PSMB8-AS1	21.4	0.8	1.13	0.000215816	0.0119678
KREMEN1	307.3	0.46	0.5	0.0002182	0.0120494
SRRM2	1652.8	0.4	0.42	0.00021947	0.012069
ALDH3A2	360.2	-0.5	-0.54	0.000221019	0.0121038
TMEM170A	125.9	0.57	0.64	0.000223635	0.0121603
JMJD6	65.3	-0.69	-0.83	0.000223894	0.0121603
PLEKHG4B	35.8	0.76	1.02	0.000225104	0.0121759
TMEM53	120.8	0.67	0.81	0.00022885	0.012328
NOS1	162.9	0.51	0.57	0.000234103	0.0125222
C15orf52	175.9	0.54	0.6	0.000234697	0.0125222
GATAD1	301	0.47	0.51	0.000235353	0.0125222
ATPIF1	542.2	-0.45	-0.49	0.00023625	0.0125222
OVCA2	167.4	0.52	0.58	0.000239447	0.0126182
GALNT15	74.4	0.8	1.11	0.000239973	0.0126182
LPIN3	208.3	0.54	0.6	0.000244329	0.0127962
MYOF	541.2	-0.34	-0.36	0.000245298	0.0127962
B3GNT6	18.8	0.85	1.29	0.000247787	0.0128363
NDUFS5	364	-0.34	-0.36	0.000248052	0.0128363
CD82	287.9	0.48	0.52	0.000248983	0.0128363
HNRNPA3	702.9	-0.34	-0.35	0.000251471	0.0129141
COL6A2	1349	0.7	0.89	0.000253329	0.0129591
SPG11	96.2	-0.51	-0.56	0.000255489	0.0130191
CCT3	538.4	-0.37	-0.39	0.000258998	0.0131471
AGMAT	281.5	0.59	0.68	0.000262055	0.0132514
CASP9	67.8	0.69	0.85	0.000266867	0.0134105
SGMS1-AS1	49.5	0.77	1.05	0.000267235	0.0134105
ADRBK2	114.5	0.71	0.9	0.00027252	0.013624
ARPC5	213.2	-0.54	-0.6	0.000286029	0.0141946
PTCHD4	91.9	0.8	1.13	0.000286087	0.0141946
SWSAP1	154.3	0.49	0.54	0.00028846	0.0142588
ST6GALNAC6	63.4	0.72	0.91	0.000296816	0.0144267
SCN3B	57.8	0.69	0.87	0.000297002	0.0144267
GCM1	59.3	0.69	0.86	0.000297144	0.0144267
IGF2BP3	283	-0.4	-0.43	0.000297153	0.0144267
ATP2C1	165.1	-0.47	-0.5	0.000297323	0.0144267
ARAP2	384.9	-0.48	-0.52	0.000304845	0.0147375
THUMPD1	172.3	-0.45	-0.48	0.000307211	0.0147977
MLXIP	359.6	0.38	0.4	0.000309061	0.0148327
ZBTB3	157.5	0.68	0.85	0.000311739	0.0148578
ASCC3	352.6	-0.39	-0.41	0.000311836	0.0148578
BNC1	107	-0.49	-0.53	0.000315359	0.0149369
UNC13B	32.6	-0.69	-0.86	0.000316465	0.0149369
THOC7	244.5	-0.43	-0.46	0.00031702	0.0149369
FXYD3	535.1	-0.51	-0.56	0.000318024	0.0149369
PGPEP1	319.4	0.43	0.47	0.000320856	0.0150059
GIMAP1	31.9	0.75	1.02	0.000322482	0.0150059
PRRT3	86.4	0.61	0.71	0.000322904	0.0150059
GPSM2	54.9	-0.7	-0.87	0.000324509	0.0150276
VSIG1	44.4	0.75	0.99	0.000328913	0.0151783
LOC101929372	82.7	0.62	0.74	0.000335646	0.0153896
SMIM12	160.5	0.42	0.44	0.000335824	0.0153896
TRMT10B	100.9	0.57	0.66	0.000341002	0.0155728
SLC7A5P2	74.7	0.6	0.69	0.000342507	0.0155785
MKL2	68.5	-0.55	-0.61	0.000343488	0.0155785
VSNL1	63.4	-0.66	-0.79	0.000346834	0.0156764
POU5F1	107.3	0.64	0.78	0.000348341	0.0156908
RPS8	12101.7	-0.3	-0.31	0.000357832	0.0159645
CACNG8	126.9	0.58	0.66	0.000358036	0.0159645
PIBF1	136.5	-0.43	-0.47	0.000358046	0.0159645
APBA2	28.2	0.83	1.4	0.000359954	0.0159955
NOL9	727.7	0.4	0.42	0.000365233	0.0161755
FRYL	256.1	-0.44	-0.47	0.000366454	0.0161755
TXNIP	2157.1	-0.4	-0.43	0.000370571	0.0162206
NSMF	58.9	0.69	0.87	0.000370848	0.0162206
PTPRS	35.8	0.77	1.09	0.000371163	0.0162206
TTK	19.9	-0.75	-0.99	0.00037761	0.0163484
TIPARP	127	-0.52	-0.58	0.000378614	0.0163484
NBL1	294.4	0.59	0.68	0.000378699	0.0163484
VANGL1	67.8	-0.65	-0.78	0.00037984	0.0163484
GYG2P1	39.8	0.68	0.85	0.000380282	0.0163484
ARPIN	341.7	0.4	0.42	0.000392306	0.0168106
RRBP1	954.6	0.44	0.47	0.00039413	0.0168121
CCDC122	193	0.58	0.67	0.000394889	0.0168121
LOC101928535	97.3	0.78	1.16	0.000397221	0.0168315
P2RX7	57.3	0.69	0.86	0.000398568	0.0168315
EGFEM1P	24.5	0.83	3.16	0.000399171	0.0168315
LINC00671	113.2	0.8	1.25	0.000400532	0.0168351
XPOT	47.2	-0.7	-0.88	0.000402089	0.0168469
SHISA2	41.1	0.73	0.99	0.000406084	0.016944
FFAR2	54.1	0.62	0.75	0.000407962	0.016944
CKMT2-AS1	178.3	0.53	0.6	0.000408406	0.016944
PPEF2	30.6	0.7	0.91	0.00040976	0.016944
MESDC2	532.6	0.46	0.5	0.000412671	0.016944
ANKRD11	1493.6	0.28	0.29	0.000413232	0.016944
VSIG8	54.6	0.81	1.2	0.000414436	0.016944
SGTA	66	0.67	0.84	0.000414678	0.016944
TRMT2B	91.5	0.52	0.58	0.000417073	0.0169893
TMEM63A	63.2	0.7	0.89	0.000424861	0.0172533
KCTD18	23	-0.77	-1.07	0.00042785	0.0173214
DSEL	233.8	0.52	0.59	0.000432648	0.0174432
SLC26A4	44.6	0.84	1.56	0.000433504	0.0174432
MEG3	753.2	0.78	1.14	0.000437058	0.0175309
PALM2	142.8	0.53	0.6	0.00043834	0.0175309
TBX2	55.2	0.78	1.14	0.000444862	0.017738
CCL16	35.6	0.75	1.02	0.000447985	0.0177866
P3H3	27.6	0.75	1.11	0.000448775	0.0177866
MGLL	470.3	0.49	0.54	0.000458507	0.0180367
OLA1	268.3	-0.35	-0.36	0.000458969	0.0180367
ZNF557	157.9	0.52	0.58	0.000460106	0.0180367
ANKIB1	300.3	-0.39	-0.42	0.000460552	0.0180367
IAPP	43.5	0.7	0.9	0.000463088	0.0180824
LINC01170	23.8	0.73	1	0.000464713	0.0180923
SEPT7	1060.4	-0.25	-0.25	0.000474326	0.0184122
XIAP	533.5	0.43	0.46	0.000477762	0.0184912
FAAP24	31.5	0.82	1.32	0.000482497	0.0185577
GNAQ	202.8	-0.42	-0.45	0.000484023	0.0185577
ARMC9	124.5	0.67	0.82	0.000484806	0.0185577
PWARSN	85.3	0.69	0.88	0.000485104	0.0185577
ERBB3	290.5	0.46	0.5	0.000486626	0.0185621
ANLN	77.9	-0.63	-0.76	0.00048932	0.0186111
MYO1C	285.6	0.45	0.49	0.000491957	0.0186576
RAB3GAP1	245.8	-0.35	-0.36	0.000494217	0.0186896
COL6A1	1696	0.64	0.79	0.000495983	0.0187028
KIF18B	72	0.83	1.43	0.000500729	0.018828
BCAS2	59	-0.63	-0.75	0.000503758	0.0188335
PSMA6	188.1	-0.48	-0.52	0.00050377	0.0188335
MFAP4	48	0.77	1.1	0.000506058	0.0188335
LINC00861	14	0.83	1.47	0.000506583	0.0188335
ALG1	131.9	0.58	0.67	0.000515166	0.0189907
DCAF16	273.9	0.58	0.68	0.000516207	0.0189907
C15orf41	28.1	-0.79	-1.15	0.000516393	0.0189907
BCKDK	105.2	0.53	0.6	0.000516567	0.0189907
MYO3B	119.1	0.52	0.58	0.000523508	0.0191924
RDH12	130.9	-0.54	-0.61	0.000525041	0.0191953
PRKDC	408.6	-0.38	-0.4	0.000528853	0.0192812
SLC25A46	107	-0.46	-0.5	0.000530351	0.0192826
FLJ31104	40.1	0.76	1.09	0.000538725	0.0194955
SSFA2	510.3	-0.45	-0.48	0.000539162	0.0194955
ZNF713	193.2	0.48	0.53	0.000540649	0.0194959
MORC4	203.7	-0.41	-0.43	0.000543904	0.0195466
GLO1	370.3	-0.59	-0.69	0.000545017	0.0195466
COL4A1	315.4	0.6	0.72	0.000549421	0.019611
ZNF814	177.6	0.47	0.52	0.000549785	0.019611
IL17RA	288.3	0.38	0.41	0.000555563	0.0197637
PTPN13	585.5	-0.41	-0.44	0.000562265	0.0199181
PSMC2	133.1	-0.49	-0.54	0.000562923	0.0199181
RMDN1	166.8	-0.41	-0.44	0.000567106	0.0200125
SLC16A4	37.4	0.76	1.06	0.000573707	0.020092
TXNRD2	87.7	0.76	1.11	0.000574383	0.020092
HIF3A	225.8	0.48	0.53	0.000575062	0.020092
LOC101929057	36.7	0.67	0.87	0.00057688	0.020092
KHSRP	733.7	0.37	0.39	0.000577846	0.020092
CDH23	20.6	0.82	1.32	0.000578493	0.020092
DHRS13	18.8	0.81	1.36	0.000580055	0.0200934
SLC13A1	20.6	0.84	1.88	0.00058888	0.0203248
TRIM56	199.6	0.54	0.61	0.000591092	0.0203248
MAP4K4	802.9	0.39	0.41	0.000591356	0.0203248
RELB	76.2	0.68	0.87	0.000595096	0.0204002
SLC35E1	348.5	0.37	0.39	0.000603925	0.0206492
LINC00508	26.5	0.77	1.18	0.000614531	0.0208866
C2CD4A	80.5	0.61	0.73	0.000615574	0.0208866
ZNF526	144.3	0.81	1.39	0.000618081	0.0208866
UFL1	188.6	-0.39	-0.42	0.000619769	0.0208866
NDUFAF7	61.4	0.59	0.7	0.000620751	0.0208866
ZMAT1	23.9	0.81	1.41	0.000622456	0.0208866
ZFP42	101.6	0.53	0.61	0.00062352	0.0208866
SLC52A1	30.5	0.77	1.2	0.000623527	0.0208866
BUD31	193.9	-0.48	-0.52	0.000625468	0.0208986
PSMA3	150.3	-0.43	-0.47	0.000631146	0.021035
KDM1A	85.9	-0.5	-0.56	0.000634029	0.0210779
GK5	385.4	0.39	0.42	0.000637166	0.0211289
PCAT18	47.7	0.67	0.85	0.000642704	0.0212592
SAR1B	256.7	0.37	0.39	0.000644744	0.0212733
TONSL	48.3	0.67	0.86	0.000648747	0.0213316
KLHDC10	107.4	-0.51	-0.57	0.000649742	0.0213316
CLEC11A	97.6	0.69	0.9	0.000651613	0.0213399
DENND2C	258.7	-0.48	-0.52	0.000660467	0.0215764
LOC101928335	15.6	0.8	1.46	0.000665122	0.0216195
GMCL1	50.3	0.55	0.63	0.000665783	0.0216195
EMILIN1	120.5	0.69	0.93	0.000666704	0.0216195
PDP2	461.5	0.58	0.69	0.000671752	0.0217298
BRWD1	524.3	-0.33	-0.34	0.000674329	0.0217599
YWHAZ	1899.7	-0.34	-0.36	0.00067861	0.0218446
SNRPG	187.9	-0.57	-0.65	0.000682771	0.0219251
CDC16	174.1	-0.44	-0.47	0.000699763	0.0224162
ADAMTS2	76.9	0.66	0.84	0.000710606	0.0227084
TMPRSS11D	106.6	-0.58	-0.68	0.000714637	0.0227821
DISC2	106.1	0.61	0.74	0.000717339	0.0228131
DHX40	211.6	-0.36	-0.37	0.000724663	0.0229906
C1QTNF1	83.3	0.74	1.05	0.00073026	0.0231127
RPS20	4628.1	-0.32	-0.34	0.000732816	0.023138
C2	18.5	0.76	1.11	0.000739637	0.0232729
ZNF747	36.8	0.7	0.97	0.000740613	0.0232729
NOM1	180	0.42	0.45	0.000747125	0.0234034
CYP8B1	71.3	0.63	0.77	0.000748313	0.0234034
CIAO1	365.5	0.32	0.34	0.000756044	0.0235893
CCDC77	36.7	-0.61	-0.73	0.000763142	0.023711
CSE1L	138.7	-0.47	-0.51	0.000764843	0.023711
NEK2	123.9	0.46	0.5	0.000765336	0.023711
NT5C3A	400.5	-0.5	-0.55	0.000775984	0.023964
KLF8	41.5	-0.66	-0.84	0.000777132	0.023964
SCIMP	19.2	0.74	1.06	0.000780777	0.0240036
ARGFX	273.7	0.38	0.4	0.000782054	0.0240036
KIF5B	1592.1	-0.27	-0.28	0.000786461	0.0240829
CNDP2	118.1	-0.45	-0.49	0.000792718	0.0242183
HSPB6	40.3	0.79	1.31	0.000799103	0.0243324
LRRC37A2	107.5	-0.51	-0.58	0.00080014	0.0243324
NUP133	72.7	-0.52	-0.59	0.000806255	0.0244515
PRELP	252	0.6	0.72	0.000809524	0.0244515
CEACAM8	142	0.56	0.66	0.000809617	0.0244515
MTG2	158.2	0.52	0.6	0.0008135	0.0245127
PNPLA5	13.5	0.81	1.55	0.000815794	0.0245259
TNFAIP3	181.2	0.65	0.84	0.000831808	0.0248397
USP37	76.7	-0.52	-0.59	0.000832158	0.0248397
GLOD4	76.7	-0.56	-0.65	0.000833671	0.0248397
USP25	161.9	-0.43	-0.46	0.000833763	0.0248397
WFS1	41.3	0.75	1.12	0.000836703	0.0248712
F2RL3	108.6	0.43	0.47	0.000846135	0.025095
SF3B6	184.7	-0.52	-0.59	0.000853065	0.0252439
SPA17	18.2	-0.76	-1.12	0.000856367	0.0252849
TMEM154	349.4	-0.52	-0.59	0.000861105	0.025368
XRCC6	498.3	-0.27	-0.28	0.000872532	0.0256474
ZNF700	14.9	-0.77	-1.19	0.000876384	0.0257034
ZNF264	493.5	0.42	0.46	0.000905492	0.0264982
LOC284379	43.2	0.62	0.76	0.000917552	0.0267254
WASH3P	161.5	0.53	0.6	0.000917724	0.0267254
TRPV1	51.8	0.6	0.74	0.000919667	0.0267254
LMF2	69.5	0.6	0.72	0.000921357	0.0267254
NPIPA1	315.6	0.55	0.65	0.000923459	0.0267276
TMEM43	231.1	-0.53	-0.6	0.000932244	0.0269229
SUN3	12.1	0.79	2.16	0.000940501	0.0270388
C19orf24	82.4	0.57	0.68	0.000940694	0.0270388
LINC01224	163.9	0.7	0.98	0.000942406	0.0270388
RUNDC1	220.1	0.62	0.77	0.000946829	0.0271068
LRRC20	33.7	0.71	0.97	0.000954086	0.0272011
SNX13	168.7	-0.38	-0.4	0.000954244	0.0272011
CTSZ	154	0.66	0.85	0.000959056	0.027215
SMG1P7	27.2	0.76	1.18	0.000960114	0.027215
CROT	119.3	-0.44	-0.48	0.000960918	0.027215
D2HGDH	71.4	0.63	0.79	0.000966968	0.0273277
C22orf29	142.8	0.45	0.49	0.000977941	0.0275174
ANK3	394.7	-0.44	-0.49	0.000981044	0.0275174
PPP6R3	146.6	-0.38	-0.41	0.000981773	0.0275174
WIPF2	479.1	0.39	0.42	0.000983392	0.0275174
CGNL1	62.1	0.56	0.65	0.000985497	0.0275174
ARL8B	541.4	-0.44	-0.48	0.000987814	0.0275174
IFNLR1	57.3	0.58	0.7	0.000988276	0.0275174
TNRC6C-AS1	69.7	0.58	0.69	0.00099563	0.0275916
RPS3A	5032.3	-0.31	-0.32	0.00099636	0.0275916
TRAPPC8	138.8	-0.44	-0.47	0.000997963	0.0275916
PLA2R1	302.7	-0.42	-0.45	0.000999302	0.0275916
ATP6V0C	1076	0.39	0.41	0.00100683	0.0276887
HTR5A-AS1	44.4	0.66	0.87	0.00100844	0.0276887
ZNF716	104.6	0.52	0.6	0.00100927	0.0276887
SMAD9	50.7	0.75	1.19	0.00101121	0.0276887
ACAP3	45.7	0.63	0.78	0.00101599	0.0277372
ELOVL6	145.1	-0.48	-0.54	0.00101719	0.0277372
PTGIS	156.8	0.57	0.69	0.00102014	0.0277605
MRPL40	83.1	-0.59	-0.7	0.00102574	0.0278447
LTBP3	98.5	0.58	0.7	0.00102926	0.0278447
SRRM1	1155.8	0.25	0.26	0.00102957	0.0278447
ZNF652	206.2	0.44	0.48	0.00104098	0.0280958
XRCC5	760.7	-0.28	-0.29	0.00104335	0.0281023
ELF2	165.9	-0.38	-0.4	0.001049	0.0281968
IDO1	69.8	0.73	1.05	0.00105405	0.0282752
PLOD3	83	0.56	0.66	0.00105756	0.0283117
HERC2P9	35.2	0.73	1.09	0.00107107	0.0286154
TAL1	32	0.68	0.89	0.00108019	0.0287526
DDX5	1180.5	-0.26	-0.27	0.00108057	0.0287526
BCL2L15	52.1	0.56	0.66	0.00108445	0.0287979
RNU4ATAC	1662.3	-0.49	-0.55	0.00108816	0.0288383
PPM1G	327.1	0.37	0.39	0.00109286	0.0289049
GOLGA3	590.5	0.51	0.58	0.0010968	0.0289512
SLC38A1	421.7	-0.4	-0.43	0.0011063	0.0291437
FLJ41941	50.9	0.62	0.76	0.00112219	0.0294587
PXDC1	23	-0.74	-1.08	0.00112272	0.0294587
DSCAM-AS1	19.1	0.77	1.26	0.00114111	0.0298816
C2orf15	26.4	0.75	1.16	0.00114492	0.0299104
ARMC4	16.3	0.79	1.9	0.00114674	0.0299104
AEBP1	293.7	0.74	1.12	0.00115274	0.0300077
OLAH	47.1	0.67	0.9	0.00116238	0.0301989
ZNF542P	223.1	0.4	0.43	0.00116782	0.0302807
BHLHE40-AS1	89.6	0.53	0.61	0.00119157	0.0308126
WDR73	115	0.49	0.56	0.00119503	0.0308126
GATB	135.7	-0.55	-0.63	0.00119534	0.0308126
PDIA3P1	36.9	-0.67	-0.87	0.00119824	0.0308165
PTK6	175.8	0.43	0.47	0.00120016	0.0308165
HIST1H1C	498.7	-0.5	-0.56	0.00121913	0.0312164
SMCR8	65.2	0.57	0.68	0.00122046	0.0312164
LINC01055	52.9	0.76	1.32	0.00123653	0.0315662
HOXC8	40.1	0.58	0.71	0.00124716	0.0317762
LINC00260	71.3	0.67	0.9	0.00124973	0.0317803
FLCN	136.2	0.48	0.54	0.00125488	0.0318499
CAPZA2	122.7	-0.43	-0.47	0.00126845	0.0320988
LIMA1	918	-0.27	-0.28	0.00127022	0.0320988
ZBED2	17.9	-0.75	-1.17	0.00127199	0.0320988
WAPL	472	-0.3	-0.31	0.00127574	0.0321322
ROR2	37.3	0.76	1.3	0.00128129	0.0322105
CUL2	71.2	-0.55	-0.64	0.00128397	0.0322164
C5orf60	44.9	0.66	0.86	0.00130352	0.0326448
FGFBP1	427.2	-0.56	-0.66	0.00131086	0.0327049
KIF16B	247.5	-0.4	-0.43	0.00131087	0.0327049
KIDINS220	246.6	-0.28	-0.29	0.00132334	0.0329509
LIMS3	104.1	0.66	0.88	0.00132822	0.0329509
LIMS3L	104.1	0.66	0.88	0.00132822	0.0329509
SAP30L-AS1	35	0.64	0.83	0.00135003	0.0334291
KRI1	170.6	0.4	0.43	0.0013539	0.0334528
MIR646HG	35.5	0.61	0.74	0.00135606	0.0334528
HCAR2	47.1	-0.63	-0.79	0.0013624	0.0335466
PHKB	165.2	0.48	0.54	0.00136518	0.0335525
PXDN	330.2	0.59	0.72	0.00137026	0.0335557
CIRH1A	84.2	-0.48	-0.53	0.00137075	0.0335557
HYDIN2	33.5	0.64	0.82	0.00137294	0.0335557
STAT3	855.1	0.45	0.5	0.00138144	0.033701
MYL10	38.2	0.63	0.82	0.00138752	0.0337868
METAP1	185.1	-0.43	-0.47	0.00140702	0.0341986
PCBP2	873	0.31	0.33	0.0014109	0.03423
PIPOX	35.6	0.65	0.85	0.00142757	0.0343824
DPH5	68.8	-0.54	-0.63	0.00142928	0.0343824
FLNA	1063.5	0.41	0.45	0.00143234	0.0343824
PDLIM1	271.3	-0.56	-0.67	0.00143522	0.0343824
ANXA2P2	42.7	0.75	1.33	0.00143731	0.0343824
SMARCC2	302	0.32	0.34	0.00143755	0.0343824
THUMPD3	160.8	-0.39	-0.42	0.00143816	0.0343824
GDPD1	199.7	0.57	0.69	0.00143967	0.0343824
ZNF490	230.1	0.47	0.53	0.00144063	0.0343824
VSTM1	74.6	0.68	0.95	0.00144639	0.0344574
DCTN3	75.4	-0.51	-0.58	0.00145092	0.0344829
ADGRL2	235.7	-0.52	-0.59	0.00145268	0.0344829
KLF7	125.5	-0.59	-0.71	0.00145677	0.0345179
PLK3	40.4	-0.66	-0.88	0.00146263	0.0345687
EGR1	283.8	0.39	0.42	0.00146415	0.0345687
MAFG-AS1	32.4	0.65	0.85	0.00147199	0.0346917
SLC7A14	113	0.47	0.53	0.00148828	0.0349631
ANKRD40	64.8	0.51	0.59	0.00148881	0.0349631
ZNF527	264.7	0.36	0.39	0.00149689	0.0350904
TBC1D16	122.5	0.54	0.64	0.00150023	0.0351064
PAPPA	327.8	0.57	0.7	0.00152339	0.0355412
TRIM52-AS1	72.5	0.57	0.7	0.00152419	0.0355412
C1GALT1	65.5	-0.54	-0.63	0.00153765	0.0357907
AMZ1	36	0.67	0.9	0.00154032	0.0357907
RAX2	16.1	0.74	1.22	0.0015539	0.0360376
BIVM	119.4	0.5	0.58	0.00155716	0.0360376
ZNF354A	43	-0.67	-0.88	0.00155914	0.0360376
VPS13B	186.5	-0.48	-0.54	0.0015768	0.0363821
GRINA	257.9	0.48	0.54	0.00157971	0.0363857
SLC39A6	938.2	-0.49	-0.55	0.00159197	0.0366043
MAP4K3	130.3	-0.4	-0.43	0.00159591	0.0366311
NCOA4	354.8	-0.31	-0.33	0.00160669	0.0368145
ECH1	192.4	-0.43	-0.47	0.00161475	0.036935
LOC654841	16.9	0.76	1.32	0.00162375	0.0369957
DNM1	41.9	0.72	1.11	0.00162508	0.0369957
FRS2	71.9	-0.51	-0.58	0.00162582	0.0369957
EIF2AK1	392.9	-0.25	-0.25	0.00163142	0.0370593
PLD6	34.1	0.63	0.82	0.00164313	0.0371331
CHD6	219.8	0.36	0.39	0.00164413	0.0371331
ADAT3	24.2	0.7	1.06	0.00164678	0.0371331
ZNF204P	35.9	-0.62	-0.78	0.00164709	0.0371331
SLC4A8	133.4	0.51	0.59	0.00165133	0.0371331
RPL32	6366.3	-0.27	-0.28	0.00165155	0.0371331
TRAPPC3	183.9	-0.39	-0.41	0.00165678	0.0371462
LOC101927919	21.8	0.73	1.13	0.00165806	0.0371462
CEP126	118.7	0.48	0.54	0.00166057	0.0371462
ARFIP1	88.8	-0.44	-0.49	0.00167573	0.0373247
LOC150776	70.4	0.64	0.83	0.00167619	0.0373247
TALDO1	277.2	-0.46	-0.51	0.00168129	0.0373247
IDH1	58	-0.62	-0.77	0.0016835	0.0373247
ABHD17C	241.1	0.35	0.37	0.00168419	0.0373247
NFKBIB	212.5	0.34	0.36	0.0016874	0.0373247
IER3	2303.7	0.65	0.89	0.00168835	0.0373247
LOC101929698	67	0.64	0.84	0.00169241	0.0373519
KMT2B	115.8	0.51	0.58	0.0017008	0.0374744
PLD1	167.1	-0.4	-0.44	0.00171384	0.0376988
POM121	190.7	0.51	0.6	0.00172467	0.0378738
ADRA1A	20.7	0.75	1.38	0.00174794	0.0383212
DOLPP1	13.8	-0.75	-1.25	0.00175575	0.0383962
ZNF793	148.3	0.39	0.42	0.00175719	0.0383962
LOC101927770	82.8	0.57	0.7	0.00176575	0.0385196
HAGHL	28.8	0.66	0.89	0.00177486	0.0386413
POF1B	2094.4	-0.42	-0.45	0.00177718	0.0386413
ZNF763	43.5	0.64	0.86	0.00178139	0.0386625
RAB6A	326.8	-0.39	-0.41	0.00178649	0.0386625
AKR1B1	344.1	0.62	0.8	0.0017874	0.0386625
AP5M1	42.6	-0.65	-0.86	0.00179099	0.0386625
ARID3A	34.8	0.7	1.07	0.00179281	0.0386625
OAS1	180.2	-0.6	-0.74	0.00179957	0.0386689
C12orf65	83.3	0.47	0.53	0.0018032	0.0386689
PAK1	112	-0.48	-0.54	0.00180589	0.0386689
TOP2B	288.6	-0.32	-0.33	0.00180662	0.0386689
CALM1	1660.8	-0.31	-0.33	0.00180862	0.0386689
CTBP1-AS	32.2	0.67	0.95	0.00181068	0.0386689
MGMT	88.8	0.59	0.72	0.00181555	0.0387103
POLH	581.6	0.33	0.35	0.00181875	0.0387158
GLIS1	45.3	0.65	0.9	0.00182388	0.0387625
FIP1L1	246.6	0.36	0.38	0.00183086	0.0388484
MTCH2	162.6	-0.55	-0.65	0.00184667	0.039121
COX7A2	323.9	-0.36	-0.39	0.0018593	0.0393253
RSL24D1	218.8	-0.55	-0.65	0.00187851	0.0396681
DNAJC22	44.2	0.63	0.81	0.00188892	0.039689
ZSCAN29	171.2	0.42	0.47	0.00189009	0.039689
LOC100505817	59.2	0.71	1.1	0.00189137	0.039689
TRIP11	914.9	-0.24	-0.25	0.00189345	0.039689
AIG1	133	-0.41	-0.45	0.0018986	0.039689
RABL6	256.9	0.31	0.33	0.00189957	0.039689
LINC01272	72.2	0.59	0.74	0.00190131	0.039689
CCBE1	110	0.48	0.54	0.00190356	0.039689
SLC14A2	30.5	0.66	0.9	0.00190836	0.0397263
SCAMP1	246.7	-0.42	-0.46	0.00192734	0.040024
NUP98	69.7	-0.47	-0.53	0.00192872	0.040024
HSPA9	424	-0.28	-0.29	0.00193349	0.0400301
SNORD50B	45.5	-0.7	-1.03	0.00193508	0.0400301
CNNM1	27.5	0.7	1.12	0.0019403	0.0400753
LCE3A	84.9	0.72	1.11	0.00194637	0.0401007
SLC35F5	98.6	-0.44	-0.49	0.00194761	0.0401007
FAM20A	168.9	0.62	0.8	0.00197661	0.0405717
ITSN1	433.9	0.38	0.42	0.00197663	0.0405717
ZNF773	317.3	0.44	0.49	0.00199618	0.0409093
ENTPD6	37.3	0.6	0.75	0.00200508	0.041028
SCAND1	45.1	0.61	0.78	0.00201562	0.0411799
PTPRG-AS1	51.5	0.65	0.86	0.00203287	0.0413516
FAM133CP	175.6	0.75	2.02	0.00203567	0.0413516
ADI1	323.1	-0.31	-0.33	0.00203662	0.0413516
ADAM33	169.1	0.65	0.89	0.00203794	0.0413516
DLEU2	71.2	0.53	0.63	0.00203969	0.0413516
PPP4R1	254.5	-0.4	-0.43	0.00204501	0.0413958
ZNF483	129.2	0.53	0.62	0.00204848	0.0413977
VWA5A	86.7	-0.55	-0.65	0.00205138	0.0413977
TMEM120B	256.3	0.46	0.51	0.0020584	0.041476
SNORA32	23.7	-0.67	-0.94	0.0020678	0.041556
FAM157C	40.5	0.56	0.69	0.00206867	0.041556
MIRLET7DHG	43.2	-0.59	-0.73	0.00207606	0.0416412
KLHL12	27.4	-0.67	-0.92	0.00208026	0.0416619
HINT1	565.8	-0.42	-0.46	0.0020862	0.0417177
RRAS	150.1	0.55	0.65	0.00209235	0.0417774
PLEKHG2	152.4	0.42	0.46	0.00210119	0.0418856
SLA2	28.5	0.66	0.9	0.00210412	0.0418856
PPAN	35	0.62	0.81	0.00210745	0.0418887
AP1AR	77.3	-0.45	-0.5	0.00212388	0.0421519
LOC100132078	14.3	0.75	2.04	0.00215346	0.0426747
DSG1	5725.5	-0.46	-0.52	0.00215672	0.0426752
UBR1	122.9	-0.37	-0.39	0.00216268	0.0427292
FAM53B-AS1	24.8	0.74	1.35	0.00217686	0.0428867
LRRC27	169.7	0.48	0.55	0.00217746	0.0428867
PACS2	90.6	0.57	0.69	0.00218453	0.0428867
ZNF524	27.2	0.67	0.94	0.00218776	0.0428867
MYCBP2	1498.2	-0.34	-0.36	0.00218993	0.0428867
P2RX5-TAX1BP3	199.3	0.46	0.52	0.00219152	0.0428867
ATAD3B	21.7	0.68	0.99	0.0021934	0.0428867
LCN2	369.2	0.57	0.69	0.00220145	0.0429803
SNORD107	68.7	-0.63	-0.83	0.00221039	0.0430074
SEMA5A	455.2	0.54	0.65	0.00221181	0.0430074
WDR47	72.1	-0.51	-0.59	0.00221261	0.0430074
MANEAL	41.9	0.74	1.38	0.00223087	0.0432986
LOC101927468	33.9	0.63	0.84	0.0022479	0.043565
DYNLRB1	392.1	-0.28	-0.29	0.00225842	0.0436631
TMEM56	27.8	0.66	0.92	0.00225958	0.0436631
HNRNPA1	1036.2	-0.34	-0.36	0.00227307	0.0438596
SLC25A1	89.9	0.54	0.63	0.00227887	0.0438945
PARP4	69.9	-0.44	-0.49	0.00228153	0.0438945
NDOR1	39.2	0.6	0.75	0.00229089	0.0440105
SPATA5	307	0.33	0.36	0.0023028	0.044175
HCAR1	32.1	0.68	0.99	0.00232537	0.0445371
GNG4	73.4	0.52	0.61	0.00233075	0.0445371
COL7A1	259.3	0.45	0.5	0.0023318	0.0445371
LOC101929660	54.3	0.68	1.02	0.00233905	0.044611
LOC729348	1797.1	0.22	0.23	0.00237897	0.0453069
TAF1B	70.1	-0.43	-0.48	0.00238603	0.0453757
LINC00578	76	0.55	0.68	0.00240812	0.04573
ZNF460	20	-0.69	-1.02	0.0024262	0.0458718
ATCAY	92.2	0.53	0.63	0.00242826	0.0458718
TNS2	21.3	0.74	1.58	0.00243143	0.0458718
LINC01207	91.1	0.6	0.78	0.00243763	0.0458718
LOC286177	22	0.68	1.02	0.0024417	0.0458718
PCCA	66.9	-0.54	-0.65	0.00244188	0.0458718
CD99L2	47.1	0.6	0.77	0.0024457	0.0458718
CD81	1239.6	0.39	0.42	0.00244618	0.0458718
FAM9B	32.9	0.68	1.01	0.00244686	0.0458718
STAT2	286.6	0.45	0.51	0.00245828	0.0460204
EPHA10	25.2	0.65	0.9	0.00246509	0.0460826
LOC101926955	46.9	0.56	0.69	0.00246916	0.0460933
NRIP1	221.5	-0.43	-0.48	0.00248183	0.0462034
HOXC10	114.7	0.5	0.58	0.00248238	0.0462034
UBIAD1	40.8	0.6	0.77	0.00248556	0.0462034
BRD2	470.3	0.27	0.28	0.00250113	0.0464274
LSM1	77.8	-0.59	-0.73	0.00251252	0.0465556
SLC41A2	148.9	0.55	0.68	0.00251509	0.0465556
DIAPH2-AS1	36.1	0.62	0.79	0.00253598	0.0468361
ARHGEF17	54.2	0.61	0.8	0.00253925	0.0468361
DHCR7	110.5	-0.49	-0.56	0.00254389	0.0468361
EIF5A2	98.9	0.5	0.58	0.00254444	0.0468361
USMG5	439.7	-0.52	-0.6	0.00255522	0.0469513
LOC101929705	32.7	0.67	0.95	0.00255781	0.0469513
PLS3	547.9	-0.41	-0.45	0.00256197	0.0469624
APOBEC3F	88.6	0.57	0.71	0.00258236	0.0472704
EVL	141	0.54	0.66	0.00260072	0.0475405
CIT	29.3	-0.67	-0.96	0.00261112	0.0476646
TMEM106A	88.2	0.55	0.68	0.00262083	0.047731
DNM1P35	64.6	0.59	0.76	0.00262336	0.047731
REXO2	415.9	-0.41	-0.45	0.00262563	0.047731
ITGA6	1524.4	-0.52	-0.61	0.00262922	0.047731
C18orf61	88.3	0.47	0.53	0.00264905	0.048025
TTC28	60.7	0.55	0.68	0.00265418	0.0480519
PLXDC1	79.7	0.51	0.59	0.00266363	0.0481569
HNMT	51.1	0.59	0.75	0.00268361	0.0484513
BCL9L	248.2	0.44	0.49	0.00268725	0.0484513
C21orf2	19.5	0.67	1.02	0.00272413	0.0490492
H3F3B	1278.6	-0.31	-0.33	0.00273003	0.0490885
CCR6	43.7	0.66	0.97	0.00273538	0.0491177
LOC101060542	42.5	0.59	0.76	0.00274188	0.0491677
MED8	106.9	-0.46	-0.52	0.00275357	0.049273
ZNF234	145.6	0.37	0.39	0.00275522	0.049273
C18orf32	96.5	-0.54	-0.65	0.00276675	0.04935
ZNF99	84.4	0.48	0.55	0.00277035	0.04935
PTMS	232.7	0.39	0.42	0.00277075	0.04935
B3GNT2	57.5	-0.55	-0.67	0.00277639	0.0493701
ZRANB2	724.4	-0.26	-0.26	0.00278112	0.0493701
ZNF138	16.3	-0.71	-1.15	0.00278395	0.0493701
LINC00476	238.6	0.41	0.45	0.00278684	0.0493701
DDX3X	671.6	-0.2	-0.21	0.00279286	0.0494105
NBEA	44.1	0.69	1.1	0.00279669	0.0494119
MRO	56.5	0.61	0.82	0.00280916	0.0495024
DBI	1755	-0.42	-0.46	0.00280931	0.0495024
SMCHD1	266.1	-0.33	-0.35	0.00281785	0.0495867
RASSF2	81.2	0.53	0.63	0.00283295	0.0497859
SNCA	43.1	-0.59	-0.75	0.0028404	0.0498505
NLRX1	181.5	0.55	0.66	0.00286148	0.0501537
AFTPH	244.7	-0.37	-0.39	0.0028817	0.0504411
FEM1C	77.8	-0.5	-0.58	0.00288663	0.0504605
PAGR1	109.3	0.41	0.45	0.00289189	0.0504787
PPP2CB	234.2	-0.37	-0.4	0.00289808	0.0504787
TRIM72	29	0.69	1.07	0.00289914	0.0504787
CCNI	869.4	0.28	0.29	0.00290689	0.0504982
LTBR	205.7	0.39	0.42	0.00290791	0.0504982
TACC1	274.4	0.46	0.52	0.00291645	0.0505159
EMP3	64	0.61	0.79	0.00291659	0.0505159
TAF1C	70.5	0.5	0.59	0.0029325	0.0505601
CPNE3	369	-0.33	-0.35	0.00293556	0.0505601
AVPR1A	58.4	0.56	0.69	0.00293629	0.0505601
DHX34	26	0.63	0.84	0.00293734	0.0505601
PVRL3	69.3	0.64	0.9	0.0029383	0.0505601
RABEP1	295	-0.42	-0.47	0.00294994	0.0506944
LOC440600	29.7	0.67	1.02	0.00297009	0.0509406
CASP4	486.4	-0.3	-0.32	0.00297198	0.0509406
PGM5P2	679.5	0.27	0.28	0.00297989	0.0510098
ARHGEF11	80.1	0.48	0.56	0.00299418	0.0511881
LOC643770	26.4	0.72	1.63	0.00303068	0.0516274
TGOLN2	410	0.35	0.38	0.0030338	0.0516274
INMT	175.3	0.42	0.47	0.00303451	0.0516274
LOC100506860	20.6	0.7	1.13	0.00304319	0.0516274
ARL5B	22.5	-0.7	-1.16	0.00305259	0.0516274
GALNT3	69.2	-0.56	-0.68	0.00305284	0.0516274
LOC101927623	78.5	0.45	0.5	0.0030533	0.0516274
DDX19B	109.4	-0.46	-0.52	0.00305418	0.0516274
TMEM139	12.7	-0.72	-1.42	0.00305831	0.0516274
ADTRP	79.6	-0.5	-0.59	0.00305899	0.0516274
CCDC163P	57.4	0.63	0.86	0.00307357	0.051807
ZNF207	381.2	-0.31	-0.32	0.00308058	0.0518591
SMIM4	45.8	-0.65	-0.89	0.0031024	0.0521598
ELMSAN1	232.8	0.37	0.41	0.00310778	0.0521838
HMGN3	121.1	-0.47	-0.53	0.00311177	0.0521844
CHMP5	232.5	-0.44	-0.5	0.00312565	0.0523012
IFIT1	71.2	-0.63	-0.85	0.00312749	0.0523012
AKAP5	82.4	0.51	0.61	0.00313062	0.0523012
CTPS2	25.2	-0.61	-0.79	0.00315128	0.0525648
C6orf62	457.1	-0.31	-0.32	0.00315436	0.0525648
HSPA4L	250.2	-0.4	-0.44	0.0031676	0.052628
OPA1	121.2	-0.38	-0.41	0.00316886	0.052628
POLDIP3	69.2	-0.48	-0.55	0.00317012	0.052628
LINC00632	19.5	0.7	1.18	0.00317596	0.0526587
ZNF621	225.3	0.42	0.46	0.00319592	0.0529137
GDF15	250.9	0.61	0.83	0.00320137	0.0529137
TRAPPC2B	17.6	-0.68	-1.02	0.00320337	0.0529137
DENND5B	98.5	0.47	0.53	0.00321773	0.0530228
AGTPBP1	43.2	-0.52	-0.62	0.00321952	0.0530228
PHF11	132.1	-0.43	-0.48	0.00322203	0.0530228
LPCAT2	135.6	-0.42	-0.47	0.00322733	0.053044
IBTK	268.9	-0.32	-0.34	0.00323495	0.0531031
ADSS	128.4	-0.41	-0.45	0.00325853	0.0534238
TSPO	415.2	-0.48	-0.55	0.00327464	0.0536212
FAM8A1	145.8	-0.39	-0.42	0.0032805	0.0536506
C18orf21	32.4	-0.57	-0.72	0.00328598	0.0536737
MYLK3	201.6	0.37	0.4	0.00330725	0.0539544
CERCAM	63	0.57	0.73	0.0033361	0.0543578
ZNF317	26.5	-0.59	-0.76	0.00334506	0.0543646
DYNC1LI1	160.8	-0.37	-0.4	0.00334668	0.0543646
STAG3L1	54.5	0.68	1.09	0.00335142	0.0543646
CHRNA5	64.4	0.57	0.72	0.00335851	0.0543646
SUB1	504.9	-0.26	-0.27	0.00336133	0.0543646
CXCL17	23.3	-0.64	-0.88	0.00336354	0.0543646
FUNDC1	51.9	-0.54	-0.65	0.00336535	0.0543646
SNX22	477.7	0.43	0.49	0.00337374	0.0543685
BLOC1S2	210.1	-0.34	-0.36	0.00337383	0.0543685
FNDC1	15.1	0.71	1.39	0.00338198	0.0544334
TAX1BP1	1103	-0.21	-0.22	0.00340093	0.0546718
TESK2	24.7	-0.64	-0.89	0.00342679	0.0550204
SGSM1	13.6	0.7	1.21	0.00343257	0.0550463
VAV3	130	-0.51	-0.61	0.0034555	0.0553468
RNA45S5	13977.5	0.49	0.57	0.00348839	0.0558057
KRT73-AS1	20.7	0.66	0.98	0.00349707	0.0558769
LOC101927131	46.4	0.55	0.67	0.00350905	0.0560006
NRIP3	78.1	0.57	0.71	0.00352423	0.0561749
PIGY	103.1	-0.39	-0.42	0.00353752	0.0562508
PYURF	103.1	-0.39	-0.42	0.00353752	0.0562508
F10-AS1	47.4	0.58	0.73	0.00355221	0.0564164
RASL10B	22	0.69	1.19	0.00358173	0.0567653
TTPA	51.3	0.53	0.65	0.00358278	0.0567653
FAAP20	247.8	0.38	0.42	0.0036217	0.0573133
PRPF6	410.1	0.39	0.42	0.00363558	0.0574639
LINC00311	120	0.5	0.6	0.00364747	0.057583
VPS37B	193.3	0.38	0.42	0.00365584	0.0576461
AMER3	116.1	0.44	0.5	0.00367206	0.057813
GPATCH3	28.3	0.6	0.78	0.00367519	0.057813
ANO9	114.4	0.48	0.55	0.00368431	0.0578876
ITGA2	468.8	-0.29	-0.31	0.00369075	0.0579197
ABCA12	1029.6	-0.36	-0.39	0.00369991	0.0579946
GAS2L3	129.3	0.44	0.49	0.00372986	0.0583947
SLC26A6	56.3	0.62	0.85	0.00374044	0.0584874
LAMP2	400.4	-0.3	-0.32	0.00374464	0.0584874
ALPK1	144.2	-0.39	-0.43	0.00376015	0.0586102
TBCB	73.8	-0.54	-0.66	0.00376139	0.0586102
LINC01565	49.8	0.55	0.68	0.0037794	0.0588005
BREA2	31.4	0.71	1.6	0.00378252	0.0588005
BMP1	57.4	0.56	0.7	0.00379975	0.0589989
LMLN	115.2	0.58	0.75	0.00382291	0.0592889
MGAT4EP	50.2	0.69	1.24	0.00383329	0.0593799
PVR	244.4	0.45	0.52	0.00390148	0.0602979
CD28	26.7	0.64	0.96	0.00390287	0.0602979
RNF187	373.3	0.4	0.44	0.00390649	0.0602979
WDR11-AS1	29.6	0.64	0.95	0.00391082	0.0602979
MYL9	173.5	0.67	1.01	0.00391691	0.0603213
SKP1	533.9	-0.31	-0.32	0.00392888	0.0604351
ZNF551	68	0.53	0.64	0.00394065	0.0605456
AS3MT	66.3	0.52	0.61	0.00394803	0.0605885
LOC101928885	33.7	0.55	0.68	0.00395883	0.0606678
PCMTD2	140.5	-0.37	-0.4	0.00396851	0.0606678
GOLGA8N	33.1	0.67	1.13	0.00397109	0.0606678
C21orf91	91.3	-0.53	-0.64	0.00397158	0.0606678
RB1	90	-0.42	-0.47	0.00397697	0.0606798
MXI1	411.7	-0.4	-0.44	0.00398476	0.0607284
LOC101929380	18.7	0.64	0.95	0.00398997	0.0607337
GFM2	45.2	-0.61	-0.82	0.00399431	0.0607337
SYTL4	59.5	0.45	0.52	0.00400288	0.060794
SLK	1211	-0.24	-0.24	0.00401063	0.0608418
RAB36	26.4	0.62	0.9	0.00402114	0.0609224
UEVLD	33.3	0.63	0.88	0.0040279	0.0609224
ZNF667	93.4	0.5	0.59	0.00402979	0.0609224
VSTM4	57.5	0.56	0.69	0.00404609	0.0610988
ANKS4B	102.7	0.44	0.5	0.0040642	0.0613021
WDR11	53.2	-0.52	-0.63	0.00409365	0.0616758
SMIM10	19	0.67	1	0.00411309	0.061898
ASMTL-AS1	65.7	0.5	0.59	0.00412183	0.0619278
SUFU	40.4	0.54	0.67	0.00412445	0.0619278
OSBPL6	126.1	-0.49	-0.57	0.00414853	0.0621748
MOB3B	56.5	-0.56	-0.7	0.00415033	0.0621748
CSDE1	2220.3	-0.34	-0.37	0.00417149	0.062421
ARL2BP	95.8	-0.46	-0.52	0.00417625	0.0624215
C2orf49	189.2	0.35	0.38	0.00418237	0.0624423
PARP15	480.6	-0.41	-0.46	0.00418972	0.0624657
LOC100506321	23.5	0.66	1.05	0.00419341	0.0624657
NLRP8	20.5	0.68	1.27	0.00420523	0.0625711
ARL11	82.6	0.51	0.61	0.00421528	0.0626092
PSPH	92.7	0.53	0.65	0.00421728	0.0626092
PARG	93	-0.39	-0.43	0.00422271	0.0626194
RUNX1	89.7	0.54	0.68	0.00424056	0.0628136
SH3BP2	225.7	0.34	0.37	0.00425983	0.0629649
LINC00174	13.7	0.68	1.19	0.00426091	0.0629649
SC5D	251.1	-0.47	-0.54	0.00426631	0.0629649
SNRPB2	228.5	-0.42	-0.47	0.00426986	0.0629649
PRKCI	256.3	-0.37	-0.4	0.00432151	0.0636142
PPIL6	83	0.51	0.6	0.00432353	0.0636142
ZMIZ2	53.5	0.49	0.58	0.00434456	0.0638525
BPNT1	105.6	0.55	0.7	0.00436418	0.0640695
STX12	231.5	-0.41	-0.45	0.00439015	0.0643791
PLS3-AS1	24	0.63	0.93	0.00439631	0.0643979
NMI	104.3	-0.6	-0.8	0.0044225	0.0647096
SNORD81	23.2	-0.66	-1.04	0.00443211	0.0647786
COA7	69.3	0.47	0.54	0.00444025	0.0648091
SPON1	123.8	0.53	0.65	0.00444403	0.0648091
KANK2	92.4	0.56	0.69	0.00445206	0.064824
SEPT11	1031.1	0.47	0.54	0.00445512	0.064824
ANKRD30BP2	14.7	0.68	1.25	0.00446022	0.064824
HDAC10	23.9	0.68	1.32	0.00446469	0.064824
ATP11B	207.4	-0.42	-0.46	0.00447044	0.0648361
U2AF1L4	36.7	0.57	0.77	0.00449648	0.0649152
HSDL2	650	-0.3	-0.32	0.00449665	0.0649152
LOC102724814	15.7	0.66	0.98	0.00449966	0.0649152
DYNLT3	88.2	-0.55	-0.68	0.00449978	0.0649152
ATP6V0D2	51.1	0.56	0.7	0.00450193	0.0649152
S100A2	3845.1	-0.5	-0.59	0.00450541	0.0649152
ARRDC4	296.9	-0.41	-0.45	0.00453183	0.0650898
VPS72	57	-0.53	-0.65	0.00453276	0.0650898
RPL10A	3188.7	-0.39	-0.43	0.0045362	0.0650898
LOC403312	90.4	0.49	0.59	0.00453725	0.0650898
PRRX1	308.4	0.62	0.88	0.00456788	0.065458
ARHGAP5	620.9	-0.3	-0.31	0.00459164	0.0657272
UBE4A	235.3	-0.3	-0.32	0.00459909	0.0657625
TPR	1379.4	-0.19	-0.2	0.0046329	0.0661215
BAIAP2L1	125.4	-0.42	-0.46	0.00463422	0.0661215
POLR3B	85.5	-0.46	-0.52	0.00465881	0.0663745
MAP2	602	-0.46	-0.52	0.00466201	0.0663745
CHAC1	67.7	0.61	0.88	0.00466729	0.0663782
BAX	50.9	0.54	0.68	0.00467487	0.0664143
AQR	134.3	-0.33	-0.35	0.00468651	0.0665081
PCED1A	99.8	0.49	0.58	0.00470994	0.0667581
CAMK2N1	146.2	0.49	0.58	0.00471921	0.0667581
SKIDA1	40.4	0.65	1.02	0.0047193	0.0667581
SLC14A1	37.7	0.59	0.78	0.00473232	0.0668706
TM9SF3	779.6	-0.22	-0.23	0.00473762	0.0668739
RAB34	102.9	0.48	0.56	0.00475662	0.0670703
FAM195B	69.7	0.57	0.72	0.00476243	0.0670806
ARHGAP10	154	-0.34	-0.36	0.00478796	0.0673579
TYK2	51.3	0.5	0.6	0.00479232	0.0673579
ZNF2	116.9	0.46	0.54	0.00482043	0.0676566
ZFYVE9	154.7	-0.39	-0.43	0.00483028	0.0676566
TXLNGY	131.1	-0.46	-0.53	0.00483929	0.0676566
LINC00514	64.7	0.48	0.57	0.00484583	0.0676566
LCAT	32.5	0.61	0.86	0.00484601	0.0676566
TANC1	218.2	-0.41	-0.45	0.00484835	0.0676566
RPS24	10109.7	-0.31	-0.33	0.00484946	0.0676566
SLC25A15	62.2	0.5	0.59	0.00486357	0.0677818
OPRK1	85.9	0.68	1.95	0.0048731	0.067843
ADAM10	136.6	-0.4	-0.44	0.00488162	0.06789
THY1	208.2	0.55	0.68	0.00489175	0.0678979
SAMD12	13	-0.68	-1.16	0.00489247	0.0678979
ABCB5	68.7	0.5	0.59	0.00490124	0.0679481
INE1	48.5	0.55	0.69	0.00490798	0.0679701
POU2F2	488.2	0.54	0.68	0.00492417	0.0680854
SLC35E2	274.1	0.34	0.37	0.00492662	0.0680854
JOSD1	153.6	0.38	0.42	0.00493752	0.0681045
LOC101929550	26.7	0.66	1.12	0.00494022	0.0681045
LOC100506472	107.8	0.42	0.47	0.00494348	0.0681045
ECI2	63.6	-0.45	-0.51	0.00496447	0.0683223
RIPPLY3	183	0.5	0.6	0.00499675	0.068695
KLF5	1049.3	-0.35	-0.37	0.00503853	0.0691973
NDUFA12	192.4	-0.42	-0.47	0.00504559	0.0692222
LINC01021	19.4	0.65	1	0.00506088	0.0693598
PPP2CA	450.8	-0.35	-0.37	0.005077	0.069461
PANK3	105.8	-0.42	-0.47	0.0050855	0.069461
PTDSS2	47.6	0.52	0.63	0.00510031	0.069461
TMEM38A	37	0.59	0.79	0.00510997	0.069461
TSTD3	56.4	0.49	0.58	0.00511945	0.069461
RUFY2	191.4	-0.39	-0.43	0.00512229	0.069461
CROCCP3	128	0.47	0.55	0.00512683	0.069461
PSMA2	146	-0.4	-0.44	0.00513458	0.069461
WTAPP1	43.2	0.65	1.08	0.00513616	0.069461
NOL7	226.6	-0.3	-0.32	0.00513901	0.069461
WFDC12	749.4	-0.52	-0.63	0.0051393	0.069461
LAMB2	71.8	0.53	0.64	0.00514009	0.069461
IGF2R	531.3	0.47	0.54	0.00515102	0.069461
GART	136.4	-0.39	-0.43	0.00515198	0.069461
TMC7	121.5	0.47	0.56	0.00515273	0.069461
GGA3	73.6	0.46	0.54	0.0051562	0.069461
SCRN3	62.9	-0.5	-0.59	0.00515774	0.069461
HOOK3	1105.1	0.24	0.25	0.00517096	0.0695681
FIG4	30.7	-0.59	-0.78	0.00517831	0.069596
IFI16	1049.3	-0.28	-0.29	0.00520196	0.0697696
VASP	80	-0.49	-0.58	0.00520421	0.0697696
KNG1	12.5	0.67	1.28	0.00520811	0.0697696
TMEM236	110.9	0.42	0.48	0.00521237	0.0697696
PDIA5	48.6	0.54	0.67	0.00522004	0.069792
TMTC3	302.7	-0.36	-0.39	0.00522462	0.069792
ZNF358	53.9	0.55	0.71	0.00523167	0.0698155
AKR1C3	29.5	-0.66	-1.07	0.00524689	0.069941
MRPL51	230.2	-0.31	-0.33	0.00525167	0.069941
PRR23C	37.6	0.55	0.7	0.00530948	0.0706397
LOC400661	46.6	0.56	0.73	0.00533902	0.0709302
DESI2	69.2	-0.49	-0.58	0.00534207	0.0709302
SUGP2	135.1	0.39	0.42	0.00536929	0.07122
RAP1GDS1	61.6	-0.45	-0.52	0.00537709	0.0712506
NR2C2	45.8	-0.53	-0.64	0.0053828	0.0712506
GPATCH2	238.4	-0.3	-0.32	0.00539348	0.0712506
SERPINB3	2858.5	-0.4	-0.44	0.00539624	0.0712506
LOC654342	22.1	-0.58	-2.09	0.00539859	0.0712506
SLC9B1	15.2	0.66	1.19	0.00541406	0.0713375
MUL1	46.9	0.54	0.68	0.00541599	0.0713375
PFKL	156.6	0.45	0.52	0.00543764	0.0715514
STX17	282.8	-0.26	-0.27	0.0054811	0.0719018
APOE	137.2	0.47	0.54	0.00548258	0.0719018
THBS2	666.1	0.48	0.57	0.00549127	0.0719018
UBE2H	475.9	-0.25	-0.26	0.00549228	0.0719018
MTRNR2L8	228790	-0.39	-0.43	0.00549457	0.0719018
ZG16B	13.3	0.67	1.48	0.00549696	0.0719018
BAG1	215.8	-0.29	-0.31	0.00554242	0.0723544
SAMD9	312.3	-0.45	-0.51	0.00554566	0.0723544
LOC101929295	22.4	0.64	1	0.00554801	0.0723544
MAP3K1	174.7	-0.41	-0.46	0.00555957	0.0724336
TSR3	107.5	0.46	0.53	0.00556975	0.0724947
OMA1	93.4	-0.48	-0.57	0.00566202	0.0734892
SHISA9	660.8	-0.46	-0.54	0.00566242	0.0734892
SERPINB9	87.8	0.54	0.67	0.00566287	0.0734892
WDR17	40.8	0.58	0.77	0.00568796	0.0737034
GLUD1	185.7	-0.33	-0.36	0.00571101	0.0737034
LRRC74B	177.2	0.37	0.4	0.00571126	0.0737034
GAB1	79.3	-0.43	-0.48	0.00571626	0.0737034
ARPC3	308.9	-0.5	-0.59	0.00571696	0.0737034
ST3GAL1	167.7	0.51	0.64	0.00572012	0.0737034
RGS4	62.6	0.64	1.09	0.0057204	0.0737034
TCEAL8	470.2	-0.42	-0.47	0.00572781	0.0737034
CPNE1	191.4	0.36	0.39	0.00573336	0.0737034
SSBP2	44.5	-0.54	-0.67	0.00573522	0.0737034
ZBTB41	62.7	-0.44	-0.5	0.00574193	0.0737178
ZCCHC24	104.9	0.55	0.72	0.0057772	0.0740987
OGFOD1	276	0.37	0.41	0.00582793	0.0746768
COX10-AS1	31.1	-0.5	-0.6	0.00584205	0.0747303
SLF2	122.7	-0.37	-0.41	0.00585467	0.0747303
CERS3	471.8	-0.38	-0.42	0.00585998	0.0747303
RHCG	303.7	0.67	1.24	0.00586696	0.0747303
SAMD5	105.2	0.45	0.52	0.0058732	0.0747303
CCNE2	15.9	-0.66	-1.11	0.00587845	0.0747303
BRD9	256.8	0.38	0.41	0.0058795	0.0747303
GNL2	368.1	-0.25	-0.26	0.00588071	0.0747303
LINC01443	56.9	0.51	0.64	0.00588307	0.0747303
TBL1XR1	372.4	-0.27	-0.28	0.00589439	0.0747354
DDX52	678.7	0.28	0.29	0.0058948	0.0747354
EEF1B2	1738	-0.37	-0.4	0.00590791	0.0748298
ZC3H12D	105.1	0.45	0.52	0.0059207	0.074866
CMAS	158.6	-0.4	-0.45	0.00592528	0.074866
DDX60	236.3	-0.54	-0.69	0.00592779	0.074866
PARD3	368.4	-0.3	-0.32	0.0059386	0.0748945
PCDHB19P	46.1	0.53	0.66	0.0059414	0.0748945
FERMT1	279.5	-0.46	-0.53	0.0059533	0.0749729
LINC00950	13	0.66	1.34	0.00596391	0.0750349
ZNF101	226.4	0.39	0.44	0.00598472	0.0750846
EXOC5	139.6	-0.4	-0.44	0.00598686	0.0750846
CCNT2	105.7	-0.44	-0.51	0.00598858	0.0750846
PAFAH1B1	333.4	-0.32	-0.34	0.00599061	0.0750846
ATP10D	165.1	-0.49	-0.58	0.00599984	0.0751289
IREB2	181.6	-0.35	-0.38	0.00600753	0.0751539
CDK11A	209	0.32	0.34	0.00603429	0.0753852
RBM14	35.3	0.56	0.73	0.00604492	0.0753852
PPARD	138.3	0.5	0.6	0.00604583	0.0753852
FZD6	133.1	-0.47	-0.55	0.00604887	0.0753852
LINC00970	86.9	0.54	0.68	0.0060565	0.0754092
CREBBP	348.7	0.29	0.3	0.0060809	0.0756416
LMNB1	23.2	-0.58	-0.77	0.00610341	0.0758501
NAA25	102.5	-0.42	-0.48	0.00611605	0.0759357
CSTF2T	36.1	-0.58	-0.78	0.00612521	0.0759779
SNHG18	17.2	0.65	1.18	0.00613853	0.0760717
SCEL	1253.3	-0.37	-0.41	0.00615751	0.0762352
CCL22	62.8	0.45	0.52	0.00616954	0.0763063
ADH5	275.6	-0.37	-0.4	0.00617481	0.0763063
ABCF1	699.6	0.35	0.37	0.00621757	0.0767131
PWP1	266.8	-0.3	-0.31	0.00621936	0.0767131
SKP2	78	-0.4	-0.44	0.00623164	0.0767929
NTPCR	55.3	-0.48	-0.56	0.00624189	0.0768475
LOC100506127	364.8	0.38	0.42	0.00625028	0.076879
GRWD1	84.8	0.51	0.63	0.00627229	0.0770141
GGH	152.1	-0.51	-0.62	0.00627942	0.0770141
ZNF112	18.3	-0.61	-0.87	0.00627977	0.0770141
FLJ10038	69.1	0.46	0.54	0.00628461	0.0770141
PLIN5	103.4	0.4	0.44	0.0062943	0.0770147
CDC42EP2	17.5	0.65	1.16	0.00630653	0.0770147
FDXACB1	73	0.56	0.76	0.0063075	0.0770147
PRR14L	306.8	-0.27	-0.28	0.00630799	0.0770147
SLC24A1	97.3	0.42	0.47	0.00631748	0.0770368
GOLGA1	107.8	-0.39	-0.43	0.00632148	0.0770368
TCP1	311.7	-0.33	-0.35	0.0063416	0.077208
STX1B	36.8	0.56	0.74	0.00634723	0.077208
CPXM2	54.1	0.63	1.03	0.00635582	0.0772413
KNSTRN	33	-0.54	-0.67	0.00637681	0.0773728
LOC100128233	23.1	0.64	1.06	0.00637836	0.0773728
C1orf174	48.1	0.5	0.61	0.0064146	0.0777208
MTHFD2	76.2	-0.42	-0.48	0.00641883	0.0777208
SLC9A3R2	34.5	0.61	0.88	0.00643207	0.0777958
MAGEB10	30.8	0.54	0.69	0.00643681	0.0777958
PABPC1P2	114.6	0.43	0.49	0.0064535	0.0778186
SFXN1	82	-0.49	-0.58	0.00645537	0.0778186
RPS4Y1	737.4	-0.27	-0.29	0.00645639	0.0778186
RND2	40.4	0.6	0.82	0.00646479	0.0778488
RPL37A	11138.9	-0.4	-0.45	0.00648819	0.0779975
FRMD4B	587.4	-0.31	-0.33	0.00648896	0.0779975
RNF113A	26.9	-0.57	-0.74	0.00651579	0.0782487
TRIM65	112.2	0.45	0.53	0.00653117	0.0782635
NMRAL1	53.1	0.52	0.65	0.00655452	0.0782635
KIAA1210	48.2	0.56	0.75	0.00655703	0.0782635
AP5S1	56.7	0.53	0.67	0.00656012	0.0782635
TSC2	115.4	0.44	0.5	0.00656758	0.0782635
YPEL5	232	-0.36	-0.39	0.00657312	0.0782635
GTF2H2B	264.5	0.36	0.4	0.00657643	0.0782635
LOC101928700	37.8	0.53	0.67	0.00657977	0.0782635
SORL1	59.2	-0.61	-0.88	0.00658326	0.0782635
ZNF48	15.2	0.64	1.06	0.00659183	0.0782635
NETO2	29.6	-0.59	-0.81	0.0065943	0.0782635
B3GAT3	53.9	0.5	0.61	0.00659757	0.0782635
RBM5-AS1	76.8	0.51	0.64	0.00659993	0.0782635
SPDYE5	29	-0.61	-0.88	0.00660609	0.0782635
CLEC7A	491.9	0.46	0.55	0.00660623	0.0782635
BOLA3-AS1	67.5	0.53	0.67	0.0066119	0.0782635
METTL21A	672.5	0.34	0.37	0.00662357	0.0782977
COL1A1	1628.8	0.52	0.65	0.00662891	0.0782977
GTF2F1	225.9	0.37	0.4	0.00663258	0.0782977
TPTE2P5	103.9	0.44	0.51	0.00665085	0.0783091
MLLT3	149.5	0.45	0.52	0.00665435	0.0783091
ATXN7L3B	224.9	-0.28	-0.29	0.00665703	0.0783091
ATP6AP1L	66.8	0.5	0.6	0.0066594	0.0783091
SLC35B1	59	-0.49	-0.59	0.00666322	0.0783091
RPL13A	5661.3	-0.31	-0.33	0.00671443	0.0788408
C4orf19	89.7	0.45	0.51	0.00673656	0.0790303
SPON2	238.6	0.47	0.54	0.00676777	0.079326
CEPT1	272	-0.34	-0.36	0.00679644	0.0795743
PLEKHA8	70.2	-0.49	-0.59	0.00680129	0.0795743
PLXNB2	196.7	0.3	0.32	0.00680705	0.0795743
ARL6IP1	249.9	-0.31	-0.32	0.00681752	0.0795869
PNKP	26.4	0.57	0.76	0.00682018	0.0795869
RNF19B	18.2	-0.63	-0.97	0.00682919	0.0796216
ARSA	175.8	0.33	0.36	0.00684133	0.0796927
MAN2B1	75.8	0.45	0.52	0.00687988	0.0800712
CSNK1G3	274.7	-0.29	-0.31	0.00691702	0.0803755
ZSCAN16-AS1	42.3	0.5	0.61	0.00691966	0.0803755
PSME3	173.2	-0.37	-0.41	0.0069243	0.0803755
RELA	113.9	0.45	0.52	0.00693451	0.0804233
TTPAL	286.7	0.28	0.3	0.00694359	0.0804578
SMG6	113	-0.38	-0.42	0.00696745	0.0806635
NOA1	65.5	-0.42	-0.48	0.0069806	0.0807449
TECPR1	84.5	0.46	0.53	0.00699169	0.0807555
DUSP6	381.1	-0.35	-0.38	0.00699375	0.0807555
ALKBH4	47.8	0.51	0.63	0.00700364	0.080761
TYMP	102.7	0.56	0.73	0.00700647	0.080761
FAM206A	22.1	-0.6	-0.85	0.00703822	0.0810459
TSTA3	242.4	0.5	0.61	0.00704346	0.0810459
MEPCE	54.8	0.52	0.63	0.00707321	0.0813173
AMOTL1	537.7	-0.26	-0.28	0.00708199	0.0813474
RNF157	69.9	0.56	0.73	0.00711975	0.08171
ASPSCR1	16.4	0.64	1.18	0.00714357	0.0819121
EVA1B	64.2	0.55	0.74	0.00715521	0.0819508
MFAP5	198.5	-0.56	-0.74	0.00716535	0.0819508
ZNF707	46.8	0.51	0.62	0.00716557	0.0819508
IPO7	652.6	-0.26	-0.27	0.00718103	0.0820564
PAPOLA	635.6	-0.21	-0.21	0.0072057	0.0822672
LINC00598	136.2	0.65	1.81	0.00722581	0.0824254
TIMM13	271.9	0.42	0.47	0.00725608	0.0826211
PNPLA8	278.9	-0.37	-0.4	0.00725626	0.0826211
RNF138P1	52	0.56	0.74	0.00726175	0.0826211
TREM2	38.7	-0.54	-0.7	0.00729155	0.0828888
AR	80.2	0.56	0.76	0.00730133	0.0829285
DNAL1	196.4	0.33	0.36	0.00733	0.0831825
CEBPG	96.5	-0.43	-0.49	0.00738185	0.0836738
ZZEF1	96.5	-0.4	-0.45	0.00738597	0.0836738
ITFG3	125.5	0.44	0.5	0.00739443	0.0836978
PMPCB	140.6	-0.33	-0.36	0.00740836	0.0836995
RNF6	139.4	-0.37	-0.41	0.00742019	0.0836995
MRPS18C	114.7	-0.42	-0.47	0.00742735	0.0836995
LUZP6	280.6	-0.21	-0.22	0.00742973	0.0836995
MTPN	280.6	-0.21	-0.22	0.00742973	0.0836995
ITM2B	1547.1	-0.39	-0.43	0.00743263	0.0836995
ANXA2	1706.9	-0.48	-0.58	0.00747357	0.0840589
DNAJC9	107.7	-0.36	-0.39	0.00748005	0.0840589
AMD1	480.3	-0.37	-0.4	0.00748365	0.0840589
RPL7L1	172.9	0.48	0.56	0.00753606	0.0845756
GTF3A	110.8	-0.42	-0.47	0.00755938	0.0847451
RDH14	67.2	-0.47	-0.55	0.00756579	0.0847451
BTBD7	386.4	-0.24	-0.25	0.00757192	0.0847451
FAM122A	20.7	-0.6	-0.85	0.00757685	0.0847451
GJC1	201	0.34	0.37	0.00761117	0.085057
MCM6	27.4	-0.53	-0.67	0.00763707	0.0852741
ADCK5	12.7	0.64	1.12	0.00765417	0.0852937
L3MBTL4-AS1	66.9	-0.47	-0.56	0.00765558	0.0852937
TMEM143	19.5	-0.63	-1	0.00766442	0.0852937
LOC101929415	592.2	0.38	0.42	0.00766467	0.0852937
ATP6V1G1	489.2	-0.34	-0.37	0.00769007	0.0854215
ILF3	514.7	0.37	0.41	0.00769104	0.0854215
NEK8	29	0.58	0.83	0.00769557	0.0854215
PLEKHB2	191.2	0.33	0.36	0.00772204	0.0856433
PPP2R3A	192.1	-0.35	-0.38	0.00774276	0.0857771
KIAA1804	16.6	-0.64	-1.06	0.0077484	0.0857771
KCNE3	57	0.48	0.58	0.00775361	0.0857771
RAD17	98.2	-0.37	-0.4	0.0077692	0.0858776
PAPSS1	86.4	-0.49	-0.59	0.00777739	0.0858777
SNRPD2	500.3	-0.34	-0.37	0.00778222	0.0858777
PWAR5	12.7	0.63	1.19	0.00781585	0.0861767
PRKCSH	109.7	0.39	0.43	0.00785213	0.0865046
SPATA13	57.8	0.56	0.77	0.00787921	0.0867305
APOL1	109.3	0.49	0.61	0.00789495	0.0868313
CASK	103.8	-0.36	-0.39	0.0079167	0.086998
JDP2	59.4	0.52	0.68	0.00793184	0.0870918
LPIN1	142.9	0.44	0.5	0.007943	0.0871141
ME1	188	-0.43	-0.49	0.00795229	0.0871141
PPP1R10	357.6	0.37	0.4	0.00795366	0.0871141
MIPOL1	38	0.53	0.67	0.00796186	0.0871315
TUG1	410.7	-0.26	-0.27	0.00797065	0.0871554
SYNCRIP	682.4	0.21	0.21	0.00800182	0.0874239
SVOP	55.5	0.46	0.54	0.00801648	0.0874721
UACA	839.2	-0.27	-0.28	0.00802434	0.0874721
DNAJC15	126.5	-0.34	-0.37	0.00802612	0.0874721
LPP	1894.3	0.42	0.48	0.0080414	0.0875469
SGK494	208.2	0.46	0.54	0.00804938	0.0875469
LOC105747689	29.9	0.56	0.73	0.00805288	0.0875469
LOC221946	77.6	0.43	0.5	0.00806135	0.0875669
LOC100131257	2466.7	-0.18	-0.18	0.00809472	0.087857
IL11	95.8	0.57	0.83	0.00810368	0.087882
PPP1R2	66.3	-0.49	-0.59	0.00811705	0.0879546
DTWD2	104.2	0.43	0.5	0.00813396	0.0880657
OR7E12P	25.9	0.6	0.92	0.00817736	0.088463
SOD1	365	-0.23	-0.24	0.00819092	0.0885283
RHOT1	102.2	-0.38	-0.42	0.00819682	0.0885283
RPL24	2624.7	-0.37	-0.41	0.00822057	0.0886027
SLC39A14	133.4	0.47	0.56	0.00822086	0.0886027
SOX12	69.5	0.5	0.6	0.00822384	0.0886027
PLEKHG1	104.6	-0.39	-0.43	0.00824085	0.0886437
TSC22D3	41.1	-0.56	-0.75	0.00824108	0.0886437
RARS2	98.9	-0.42	-0.48	0.00824951	0.088662
IL12RB1	84.5	0.41	0.46	0.00826366	0.0887419
PRSS23	131.1	-0.43	-0.5	0.00830277	0.0888983
NME4	130.6	0.41	0.46	0.00831725	0.0888983
LAX1	25.2	0.55	0.77	0.00831735	0.0888983
TMLHE	23.6	-0.59	-0.85	0.00831898	0.0888983
SLIRP	342.2	-0.4	-0.45	0.00832423	0.0888983
ACOT13	317.2	-0.3	-0.32	0.00832507	0.0888983
HNRNPA2B1	628.8	-0.3	-0.32	0.00832537	0.0888983
RALY	78.3	0.41	0.46	0.00833814	0.0889626
RAB4A	149.8	-0.39	-0.43	0.00834588	0.0889733
ERCC3	93.7	-0.41	-0.46	0.00836733	0.0890697
C1orf21	289.5	-0.32	-0.34	0.00836842	0.0890697
GNAL	224.6	-0.31	-0.34	0.00837925	0.0891131
QSER1	344.8	-0.26	-0.27	0.00839568	0.089216
CDH1	414.7	-0.39	-0.44	0.00842387	0.0894435
MCU	64.9	-0.52	-0.65	0.00843285	0.0894669
PSMC6	125.2	-0.39	-0.43	0.00845092	0.0895865
RPL35A	2930.5	-0.42	-0.48	0.00846456	0.0896292
MARCH7	398.6	-0.29	-0.31	0.00846852	0.0896292
SMARCD3	24	0.6	0.93	0.0085011	0.0899019
RBM25	1210.4	0.21	0.22	0.00852359	0.0900676
RNF121	33	0.56	0.74	0.00854368	0.0900874
RAD18	44.1	-0.46	-0.54	0.00854523	0.0900874
COL6A3	694.3	0.56	0.75	0.00854595	0.0900874
CASC5	40.1	-0.49	-0.6	0.00856017	0.0901477
FAM110C	77.7	-0.49	-0.59	0.00856784	0.0901477
LOC100506603	135.2	0.36	0.4	0.00857216	0.0901477
KHDRBS1	421.7	-0.3	-0.32	0.00859877	0.0903556
SPATC1L	15.1	0.63	1.14	0.00862581	0.0905676
IFIT5	32.6	-0.58	-0.81	0.00863974	0.0906102
ALDH3B1	37.1	0.58	0.84	0.00864844	0.0906102
FFAR4	87.7	0.39	0.43	0.00865783	0.0906102
SLC2A10	29.4	0.55	0.73	0.00865799	0.0906102
LINC00672	54.6	0.47	0.57	0.0086706	0.0906102
TRIM46	14	0.64	1.24	0.00867106	0.0906102
GAS5	485.3	-0.41	-0.46	0.00868345	0.0906679
SART3	130.5	0.36	0.4	0.00870954	0.0908684
TBCK	68.4	-0.44	-0.51	0.00873204	0.0909854
LZTS3	23.1	0.59	0.9	0.00873608	0.0909854
NCOA2	94.8	-0.43	-0.49	0.00874361	0.0909854
SPHK1	35.2	0.58	0.84	0.00874833	0.0909854
POSTN	123.6	-0.5	-0.62	0.00878712	0.0913169
ZSWIM8	118.9	0.5	0.63	0.00881737	0.0915591
PLSCR1	105.5	-0.45	-0.53	0.00885146	0.0918409
PIGT	141	0.51	0.64	0.00886874	0.0919479
TRIM8	110.7	0.45	0.53	0.0088803	0.0919955
LOC100506551	42	0.56	0.79	0.00889119	0.092036
HOXA11	50.9	0.57	0.8	0.0089154	0.0921628
EXOSC6	103.7	0.39	0.44	0.00892236	0.0921628
CEP85L	58.7	0.56	0.75	0.00892439	0.0921628
CDK1	42	-0.52	-0.66	0.008959	0.0923973
RELL2	87.4	0.63	1.2	0.00896109	0.0923973
PLAC8	170.3	0.46	0.56	0.00898268	0.0925332
LINC00471	122.1	0.43	0.5	0.0089883	0.0925332
LDB3	35.6	0.57	0.81	0.00900105	0.092562
RRM1	288.4	-0.39	-0.44	0.00901126	0.092562
HSPB11	42.5	-0.47	-0.57	0.00901214	0.092562
PI4K2B	15.9	-0.63	-1.06	0.0090386	0.0927191
PIAS1	139.1	-0.39	-0.44	0.00904149	0.0927191
SEPT14	66.7	0.42	0.48	0.00908365	0.0930792
LOC101928303	67.1	0.51	0.66	0.00910716	0.0932477
SMIM3	76.4	0.44	0.52	0.00912269	0.0933343
LRRC32	135.1	0.55	0.78	0.00913906	0.0934056
CRYBG3	500.9	-0.29	-0.31	0.00914381	0.0934056
IL17RD	62	0.45	0.54	0.00916797	0.0935223
IVD	146.9	0.35	0.38	0.00916941	0.0935223
DEFB4A	143	0.47	3.8	0.00917918	0.0935497
APPBP2	88.7	-0.39	-0.44	0.00918724	0.0935596
SERF2-C15ORF63	169.5	0.43	0.49	0.00921061	0.0937253
DNASE2	96.3	0.37	0.41	0.00922307	0.0937797
TEP1	78.5	0.4	0.46	0.00924051	0.0938578
LINC00685	508.4	0.35	0.39	0.00924497	0.0938578
SNX7	26.9	-0.57	-0.78	0.00927548	0.0940951
GNG11	139.6	0.54	0.71	0.0092849	0.0941099
NDUFAF2	249.7	-0.28	-0.3	0.00929778	0.0941099
IRAK3	134.1	0.52	0.67	0.00929833	0.0941099
DNAJC21	650.1	0.35	0.38	0.00931776	0.0942344
ZFAT	38.9	0.53	0.69	0.00933591	0.0942656
TCF7	74	0.52	0.67	0.00934225	0.0942656
EMILIN2	29.1	0.61	0.96	0.00934228	0.0942656
TCN1	554.2	-0.47	-0.57	0.00937737	0.0944351
VPS13A	571.9	-0.26	-0.28	0.00939157	0.0944351
PARN	127.8	-0.38	-0.43	0.00939441	0.0944351
DDX51	73.1	0.51	0.65	0.00939977	0.0944351
GNE	76.5	0.41	0.47	0.00939979	0.0944351
ATP12A	698.4	0.43	0.49	0.00940201	0.0944351
MCOLN2	16.6	0.62	1.08	0.00943809	0.0947254
SF1	191.9	0.31	0.33	0.009469	0.094787
NACA	2778.3	-0.22	-0.23	0.00947178	0.094787
AEN	43.9	0.56	0.74	0.00947651	0.094787
SLC22A17	30.2	0.61	1.02	0.00947874	0.094787
UBE2Z	392.3	0.34	0.37	0.00948833	0.094787
FGFR1	381.5	0.56	0.79	0.00949356	0.094787
MED21	46.4	-0.49	-0.6	0.0094945	0.094787
RANBP1	297.2	-0.28	-0.3	0.00953919	0.0951531
ABHD8	57.9	0.5	0.63	0.00954559	0.0951531
SLC25A53	22	0.61	1.01	0.00956905	0.0952569
CECR2	17.9	0.58	0.85	0.00957044	0.0952569
ZBP1	30.8	0.56	0.77	0.00959534	0.0954327
PHACTR3	48.9	-0.52	-0.67	0.00960452	0.0954522
PRDM4	74.9	-0.37	-0.41	0.00961869	0.0955211
IFIH1	149.1	-0.46	-0.55	0.00963252	0.0955865
LARP1	923.3	0.2	0.2	0.00965703	0.0957278
PIK3C3	181.3	-0.32	-0.35	0.00966126	0.0957278
PBXIP1	72.3	0.45	0.53	0.00967261	0.0957683
IVNS1ABP	258.2	-0.42	-0.48	0.00969504	0.0958755
CAPRIN1	370.8	-0.23	-0.24	0.00971527	0.0958755
LONRF2	83.2	0.45	0.54	0.00971779	0.0958755
RNU4-2	70.8	-0.48	-0.57	0.00971854	0.0958755
SNU13	292	-0.33	-0.35	0.00971976	0.0958755
USP48	425.8	-0.23	-0.24	0.00975572	0.0961584
SRSF11	2016.9	0.18	0.19	0.0097656	0.0961839
SCYL3	25.1	-0.56	-0.76	0.00978191	0.0962554
MYCBP	45.8	-0.55	-0.74	0.00979098	0.0962554
RPS25	3261.2	-0.24	-0.25	0.00979475	0.0962554
SLC25A24	98.4	-0.41	-0.47	0.00982506	0.0963594
DBF4	84	-0.36	-0.39	0.00982582	0.0963594
TTC12	20	-0.56	-0.77	0.00982723	0.0963594
SLC9C1	35.7	-0.5	-0.61	0.00983475	0.0963616
NBPF8	942.2	0.62	1.73	0.00984706	0.0963853
LYRM7	499.9	0.22	0.23	0.00985178	0.0963853
ABCA13	36.8	0.52	0.67	0.00986162	0.0964102
FER1L4	24.5	0.61	1.06	0.00989825	0.09664
HP09025	356.5	0.34	0.37	0.00991288	0.09664
ABCB6	50.2	0.51	0.63	0.00992014	0.09664
HAT1	46.6	-0.45	-0.53	0.00992052	0.09664
MFSD6	211	-0.36	-0.39	0.00992573	0.09664
GPR137	30.3	0.54	0.73	0.00992907	0.09664
LOC101930071	22.4	0.61	1.03	0.00993791	0.0966548
ZNF618	49.1	0.53	0.7	0.00995845	0.0967609
NUDT19	247.7	0.37	0.41	0.00996738	0.0967609
LOC101929066	47.4	0.56	0.79	0.00997641	0.0967609
EPS15	148.7	-0.33	-0.36	0.00997815	0.0967609
GSG2	16.2	0.61	0.98	0.0100257	0.0970852
MAB21L3	3021.3	0.22	0.23	0.0100263	0.0970852
TCEA1	373.2	-0.24	-0.25	0.0100419	0.0971652
SMIM17	16.8	0.59	0.86	0.0100497	0.0971691
GNPAT	98.7	-0.37	-0.41	0.0101143	0.097722
MPHOSPH10	224	-0.3	-0.31	0.010168	0.0981625
SMARCAD1	109.6	-0.37	-0.41	0.0101748	0.0981625
C16orf89	42.3	0.5	0.64	0.010191	0.0982335
TRAF5	39.7	0.5	0.63	0.010197	0.0982335
AADACL2	283.4	-0.37	-0.41	0.0102361	0.0985381
VPS9D1	26	0.56	0.82	0.0102612	0.0986406
WBSCR22	75.5	0.38	0.42	0.0102617	0.0986406
FAM74A4	12.3	0.62	1.19	0.0102895	0.0988049
DECR1	87.5	-0.48	-0.59	0.0102937	0.0988049
CDC7	14.9	-0.57	-0.8	0.0103277	0.0990587
PREPL	252.7	-0.22	-0.23	0.0103424	0.0991248
ADSSL1	16.8	0.62	1.12	0.0103496	0.0991248
TIGAR	195.5	0.26	0.28	0.0103898	0.0994373
TBCCD1	62.5	0.56	0.78	0.0104123	0.0995455
ABHD12	152.7	-0.37	-0.4	0.0104254	0.0995455
MTHFR	210.7	0.29	0.3	0.0104271	0.0995455
TMC1	18	0.6	0.95	0.0104312	0.0995455
SH3BGRL2	125.2	-0.46	-0.55	0.0104421	0.0995769
PDPR	64.1	0.51	0.64	0.0104498	0.0995788
PER2	83.7	0.4	0.46	0.0104611	0.0996143
CARD18	696.8	-0.33	-0.35	0.0105094	0.0999413
LEO1	177.3	-0.32	-0.35	0.0105106	0.0999413
LRRC47	213.8	0.27	0.28	0.0105216	0.0999744
TLR5	17	-0.57	-0.81	0.0105406	0.100019
ZNF566	97.4	0.45	0.53	0.0105417	0.100019
FBXW2	294.7	-0.43	-0.5	0.0105544	0.100019
POLR3A	122.9	0.36	0.39	0.0105566	0.100019
LOC101928295	29.4	0.54	0.73	0.0105735	0.100042
CCDC18	115.9	-0.33	-0.36	0.0105742	0.100042
MRAS	60	0.53	0.71	0.0105995	0.100151
KMT2E-AS1	19.5	0.56	0.78	0.010601	0.100151
RAB11FIP3	30	0.57	0.78	0.0106206	0.100265
TAF1D	416.1	-0.39	-0.44	0.0106327	0.100307
PDK3	238.4	0.4	0.45	0.0106453	0.100328
NXPE3	351.5	0.29	0.31	0.0106556	0.100328
ATP9A	81.9	0.43	0.5	0.0106675	0.100328
ZNF785	168.3	0.37	0.42	0.0106721	0.100328
LRRC37A	30.7	0.58	0.83	0.0106729	0.100328
FAM160B2	63.8	0.49	0.61	0.0106953	0.100467
JAG1	235.6	-0.3	-0.32	0.0107513	0.100922
DIS3L	87.7	0.44	0.51	0.0107603	0.100934
FUT6	12.6	0.61	1.02	0.0107935	0.101174
NTAN1	126	-0.38	-0.43	0.010831	0.101403
AKAP10	87.4	-0.4	-0.46	0.0108333	0.101403
ACTG1P20	41.4	0.51	0.65	0.0108686	0.101661
HNRNPK	1130.9	-0.31	-0.33	0.0108822	0.101716
ITGAL	20.3	0.62	1.48	0.0108941	0.101755
RPL17-C18orf32	14.3	0.61	0.99	0.0109069	0.101769
UBL5	652.9	-0.28	-0.29	0.010911	0.101769
PNPLA4	58.5	-0.46	-0.54	0.0109216	0.101789
MAGOHB	68.8	-0.39	-0.44	0.0109286	0.101789
NGFRAP1	848.8	-0.27	-0.28	0.0109826	0.102221
ADIPOQ	45.6	0.52	0.66	0.011	0.102262
TLN1	530.4	0.36	0.4	0.0110102	0.102262
ATP10B	72.8	-0.47	-0.56	0.0110108	0.102262
RGS9	18.2	0.62	1.21	0.011019	0.102262
UPF3B	259.2	0.26	0.27	0.0110258	0.102262
FAR1	61	-0.46	-0.56	0.0110686	0.102587
ALDH1L2	70.7	0.49	0.6	0.0111193	0.102889
SLC24A2	72.7	0.43	0.52	0.0111202	0.102889
OAS2	142.5	-0.5	-0.64	0.0111246	0.102889
UBAP2L	193.3	0.3	0.32	0.0111324	0.102889
MALSU1	52.8	-0.51	-0.65	0.0111731	0.103192
USP24	91.3	-0.34	-0.37	0.0112099	0.10346
MOB3A	169.5	0.4	0.45	0.0112569	0.103821
LINC00924	49.2	0.5	0.64	0.0113064	0.104001
IL12B	48	0.49	0.62	0.0113087	0.104001
SOS1	241.5	-0.26	-0.27	0.0113138	0.104001
LOC643201	23.3	0.56	0.79	0.0113147	0.104001
NR2F2	387	0.41	0.48	0.0113158	0.104001
ITGA5	82.1	0.51	0.65	0.0113288	0.104048
DAPK2	40.1	0.54	0.73	0.0113638	0.104297
GYPC	192.6	0.58	0.9	0.0113875	0.104426
LYST	522.2	-0.23	-0.24	0.011403	0.104426
RPS27A	7025.9	-0.32	-0.34	0.0114048	0.104426
EHF	461.9	-0.35	-0.38	0.0114185	0.104426
C19orf54	40.8	0.49	0.61	0.0114218	0.104426
DDX58	165.5	-0.46	-0.56	0.0114253	0.104426
SPRR2F	124	0.58	2.01	0.0114628	0.104598
XRCC1	56.8	0.45	0.54	0.0114652	0.104598
CDAN1	35.7	0.5	0.65	0.0114679	0.104598
PIK3CD	135.8	0.42	0.5	0.0114794	0.10463
LDAH	25	-0.55	-0.75	0.0115039	0.104781
KIF20B	276.5	-0.34	-0.37	0.0115186	0.104843
CRAMP1L	65.3	0.42	0.49	0.0115585	0.105133
BMS1	549.3	-0.21	-0.22	0.0115703	0.105169
CEP44	113	0.33	0.36	0.0115878	0.105255
PDCL3	48.7	-0.46	-0.55	0.0116374	0.105605
CCZ1	161.3	-0.39	-0.44	0.0116423	0.105605
CCNB1	55	-0.48	-0.58	0.0116511	0.105612
RBM45	17.6	-0.6	-0.99	0.0116791	0.105731
ALDH7A1	182	-0.33	-0.36	0.0116802	0.105731
WIPF1	34.1	0.54	0.74	0.011713	0.105955
NEK5	216.3	0.61	1.47	0.0117571	0.106281
WWP1	213.9	-0.28	-0.3	0.0117772	0.106347
APOB	234.3	-0.41	-0.47	0.0117805	0.106347
NAA16	138.3	0.31	0.33	0.0118111	0.106418
RAB28	16.6	-0.6	-0.96	0.0118119	0.106418
DHX32	99.5	-0.39	-0.45	0.0118126	0.106418
VAC14-AS1	25.6	0.52	0.65	0.0118507	0.106435
CHD3	552.8	0.31	0.34	0.0118527	0.106435
GTSE1	66.2	0.43	0.5	0.0118607	0.106435
CAP1	952.7	-0.29	-0.3	0.0118614	0.106435
ARSB	97.1	0.61	1.51	0.0118625	0.106435
PDE7B	32	0.51	0.69	0.01187	0.106435
ADM2	41.6	0.53	0.73	0.0118709	0.106435
MRI1	173.1	0.34	0.38	0.0118937	0.106567
ATP6V0E1	415.1	-0.34	-0.37	0.0119145	0.106681
CCDC144B	375	-0.29	-0.31	0.0119548	0.106898
KLHL36	213.8	0.3	0.32	0.011955	0.106898
SPATS2	260.2	0.27	0.28	0.0119738	0.106994
ZNF780B	118	0.36	0.4	0.012017	0.107294
FAM13B	64.8	-0.41	-0.46	0.0120236	0.107294
GABBR1	65.8	0.47	0.57	0.0120464	0.107397
CHMP2B	332.2	-0.33	-0.35	0.0120514	0.107397
LCE2D	630.3	-0.45	-0.54	0.0120835	0.107456
HEATR3	76.6	0.43	0.51	0.0120988	0.107456
WDR41	53.9	-0.43	-0.5	0.0121081	0.107456
ARHGEF3	44.2	-0.48	-0.59	0.0121155	0.107456
CTNS	133.9	0.37	0.41	0.0121266	0.107456
ANAPC16	336.9	0.24	0.25	0.0121323	0.107456
ZNF491	41.3	0.48	0.6	0.0121374	0.107456
POC5	13.3	-0.6	-1.08	0.0121446	0.107456
SHTN1	168.5	-0.36	-0.41	0.0121543	0.107456
ZBTB20-AS4	17.9	0.59	1.09	0.0121567	0.107456
CSRP2	99.8	-0.48	-0.58	0.0121632	0.107456
BCKDHA	54.4	0.48	0.6	0.0121773	0.107456
CLDN1	991.7	-0.37	-0.41	0.0121985	0.107456
DCAF13	59.1	-0.41	-0.48	0.0121985	0.107456
MGAT4A	25.6	0.58	0.92	0.0121988	0.107456
FAM50A	108.6	0.41	0.47	0.0122079	0.107456
ZNF284	27.8	-0.52	-0.68	0.0122089	0.107456
FAM153C	39.2	0.56	0.82	0.012209	0.107456
MBNL3	47.5	-0.51	-0.66	0.0122127	0.107456
RALGAPA1	113.3	-0.59	-0.96	0.0122342	0.107547
RPL32P3	42.5	0.44	0.53	0.0122451	0.107547
NCAPD2	85.2	-0.34	-0.37	0.0122476	0.107547
BPIFC	418.5	-0.38	-0.42	0.0122563	0.107552
VKORC1L1	190.8	0.28	0.3	0.0122843	0.107705
HNRNPDL	888.2	-0.24	-0.25	0.0122901	0.107705
NBPF14	991.1	-0.38	-0.42	0.0123147	0.10785
ATF7IP	295.2	-0.24	-0.25	0.0123357	0.107962
HERC2P2	190.3	0.45	0.53	0.012348	0.107998
RPA2	90.2	-0.49	-0.61	0.0123594	0.108026
ENPP1	131.4	0.38	0.42	0.0124106	0.108402
STAC2	22.3	0.51	0.68	0.0124231	0.108439
SURF1	40.3	-0.48	-0.59	0.0124316	0.108442
SDK2	52.2	-0.5	-0.64	0.0124627	0.108565
LINC01420	72.3	-0.52	-0.68	0.0124669	0.108565
ENOX2	110.5	-0.35	-0.38	0.0124782	0.108565
ST6GALNAC4	42.3	0.52	0.69	0.0124786	0.108565
IRF1	149.5	0.36	0.39	0.0124915	0.108605
LINC00670	129.3	-0.39	-0.44	0.0125043	0.108622
FBXW7	496.1	-0.25	-0.26	0.0125099	0.108622
LRRC37BP1	179	0.3	0.33	0.0125193	0.108632
ZNF787	30.5	0.53	0.71	0.0125314	0.108666
SUMO2	802.4	-0.35	-0.38	0.0125618	0.108858
MROH7-TTC4	26.5	0.56	0.8	0.0125829	0.108969
MAU2	110.9	0.42	0.49	0.0126197	0.109216
LOC646762	91.9	0.43	0.51	0.0126576	0.109473
FBXO48	41.3	0.5	0.64	0.0126896	0.109619
PDCD6IPP2	85.8	0.42	0.5	0.0126911	0.109619
IGHMBP2	37.2	0.46	0.56	0.0127033	0.109634
FBXO40	17.6	0.58	0.88	0.0127095	0.109634
SNIP1	94.9	0.35	0.4	0.0127475	0.10989
TNFRSF14	36.2	0.52	0.71	0.012768	0.109995
SCN9A	127	0.54	0.76	0.0127912	0.110123
LCA10	23.3	0.57	0.87	0.0128112	0.110175
STAU2-AS1	12.6	0.61	1.4	0.0128139	0.110175
ABCC5	69	-0.47	-0.58	0.0128445	0.110366
NDUFA8	53.1	-0.54	-0.76	0.012892	0.110702
INTS1	32	0.53	0.74	0.0129074	0.110741
TPRG1L	227.4	0.34	0.37	0.0129201	0.110741
GSN	555.7	-0.27	-0.28	0.0129247	0.110741
SPN	200.4	0.35	0.39	0.0129451	0.110741
NEXN	192.4	0.49	0.61	0.0129489	0.110741
MCM8-AS1	22.1	0.54	0.75	0.0129525	0.110741
C3orf62	157.2	0.28	0.29	0.0129653	0.110741
AP3S1	211.7	-0.41	-0.47	0.0129671	0.110741
NOMO3	54.2	0.49	0.63	0.0129753	0.110741
TMEM130	33.9	0.49	0.61	0.0129804	0.110741
FLJ42627	202.4	0.3	0.32	0.013027	0.110979
TSTD1	218.5	-0.49	-0.62	0.0130319	0.110979
GIGYF1	97.1	0.39	0.44	0.0130336	0.110979
USP4	272.7	0.34	0.37	0.0130452	0.111007
METAP2	1064.3	0.3	0.32	0.0130561	0.111026
FARSA	105.2	0.41	0.48	0.0130644	0.111026
C3orf70	52.9	0.47	0.59	0.013103	0.111139
RAD21	604.3	-0.22	-0.23	0.0131057	0.111139
PAPL	126.9	0.44	0.52	0.0131067	0.111139
ZNF350	13.3	-0.6	-1.09	0.0131114	0.111139
NEDD1	83.2	-0.41	-0.47	0.013139	0.111296
PET100	258.1	-0.34	-0.37	0.0131467	0.111296
BHMT2	109.5	0.46	0.56	0.0131688	0.111411
PRELID2	128.3	0.41	0.47	0.0132025	0.111625
FLJ37453	79.8	0.43	0.5	0.0132226	0.11171
PRR11	593.5	0.25	0.26	0.0132295	0.11171
GSDMD	18.8	0.59	0.98	0.0132549	0.111727
LOC339803	78.8	0.37	0.42	0.013263	0.111727
CCSER2	458	-0.33	-0.36	0.0132642	0.111727
PRKAB2	125.8	-0.48	-0.59	0.0132653	0.111727
ECHS1	205.8	0.3	0.32	0.0133133	0.11206
CNTN1	45.5	-0.52	-0.69	0.0133352	0.112172
FICD	18.2	0.57	0.85	0.0133509	0.112202
ARAF	40.8	0.51	0.7	0.0133558	0.112202
ARHGEF39	71.9	0.44	0.53	0.0134014	0.112514
CD83	16.8	0.57	0.85	0.0134148	0.112554
TRIM44	254.2	0.26	0.28	0.0134481	0.112762
SLC25A3	297.9	-0.39	-0.44	0.0134578	0.112772
NEK11	42.6	-0.47	-0.58	0.0134693	0.112797
SCAI	271.7	0.28	0.29	0.0135024	0.112872
MGC27345	269.5	0.28	0.3	0.0135058	0.112872
SAA2	107.5	0.6	1.2	0.0135142	0.112872
HELQ	48.4	-0.48	-0.59	0.0135169	0.112872
ZNF438	31.6	0.54	0.78	0.0135211	0.112872
TRIM16L	110.4	0.47	0.59	0.0135529	0.113066
FCHSD1	293.6	0.45	0.55	0.0135721	0.113155
IFI27	1120.8	-0.55	-0.77	0.013581	0.113156
NSG1	100.1	-0.43	-0.5	0.0135894	0.113156
VASN	101.7	0.43	0.51	0.0136361	0.113342
CHID1	121.8	0.42	0.48	0.0136416	0.113342
MAP2K2	241.1	0.28	0.3	0.013652	0.113342
SAP30L	112.6	-0.34	-0.37	0.0136543	0.113342
OSTC	302.9	-0.31	-0.33	0.0136546	0.113342
CLUAP1	208.6	0.31	0.33	0.0136959	0.113613
NDUFAF1	26.4	-0.52	-0.7	0.0137353	0.113765
FCGRT	89.3	0.53	0.72	0.013739	0.113765
SNAI2	121.9	-0.44	-0.51	0.0137401	0.113765
ZNRF3	43.3	0.44	0.53	0.013751	0.113784
FXN	109.2	0.4	0.46	0.0137752	0.113854
FUT1	98.9	0.4	0.46	0.0137794	0.113854
FAM111A	225.1	-0.29	-0.3	0.0137853	0.113854
GCLM	166.2	0.34	0.37	0.0138163	0.113959
HPGD	1301.9	-0.36	-0.4	0.0138238	0.113959
ROBO1	344.9	-0.28	-0.3	0.0138239	0.113959
KCNIP3	59.1	0.54	0.8	0.0138551	0.114145
DLG4	78.6	0.56	0.88	0.0138831	0.114294
TUBA1B	560.6	-0.42	-0.49	0.0138905	0.114294
OSGIN2	25.4	-0.55	-0.79	0.0139015	0.114313
MXRA7	385.6	0.35	0.39	0.0139407	0.114564
POU3F1	28.9	-0.57	-0.87	0.0139529	0.114574
LARS	419.7	-0.26	-0.27	0.0139593	0.114574
DDX42	227.7	-0.26	-0.28	0.0139788	0.114602
C2CD5	31.9	-0.48	-0.59	0.0139801	0.114602
STARD13	48	0.53	0.76	0.0140153	0.114759
CREB3	76.9	0.45	0.54	0.0140167	0.114759
B3GALT4	12.2	-0.57	-0.88	0.0140771	0.115183
ARAP3	19.8	0.58	0.93	0.0140966	0.115271
TBCE	24.2	-0.53	-0.73	0.01411	0.115309
MTMR10	46.6	-0.44	-0.52	0.0141321	0.115373
DNAJB13	13.8	0.57	0.94	0.0141354	0.115373
COA6	45.5	-0.47	-0.59	0.0141546	0.115444
GTF2H5	333.5	0.31	0.33	0.0141653	0.115444
ALPP	17.1	0.57	0.92	0.0141703	0.115444
PEX19	96.3	-0.36	-0.4	0.014223	0.115802
LINC01000	152.8	0.34	0.37	0.0142333	0.115814
PLGLB1	21.4	0.5	0.64	0.0143068	0.116341
C8orf49	51.7	0.5	0.66	0.0143679	0.116748
ARHGEF35	115.5	-0.49	-0.62	0.0143745	0.116748
TATDN1	75.3	-0.42	-0.49	0.0143886	0.11679
VPS36	194.6	-0.35	-0.38	0.0144116	0.116905
MEGF6	38	0.51	0.69	0.0144476	0.117125
MS4A2	26.5	0.52	0.69	0.0145057	0.117507
KPNB1	1279.1	-0.26	-0.27	0.0145125	0.117507
PLGLB2	20.8	0.49	0.63	0.0145509	0.117701
ABHD2	225.3	0.48	0.6	0.0145607	0.117701
CHIC2	110.3	-0.39	-0.44	0.0145632	0.117701
BLOC1S3	101.7	0.32	0.35	0.0145749	0.117723
TMEM119	70.2	0.47	0.58	0.0146354	0.118139
TBC1D23	161.1	-0.4	-0.46	0.0146483	0.118158
ZNF696	108.4	0.37	0.42	0.0146555	0.118158
C7orf69	18.3	0.55	0.8	0.0146712	0.118212
POT1	13.5	-0.58	-0.92	0.0147126	0.118371
MIR202HG	138.8	0.4	0.46	0.0147196	0.118371
JMJD8	386.7	0.36	0.41	0.0147254	0.118371
TAF3	135	0.34	0.37	0.0147269	0.118371
STAMBP	123.7	-0.4	-0.46	0.0147505	0.118489
ORMDL2	250.9	-0.34	-0.37	0.0147703	0.118565
SPRR2C	20.8	0.59	1.33	0.0147779	0.118565
MAP3K8	60.4	-0.42	-0.49	0.0148234	0.11882
SEZ6L2	43.1	0.55	0.81	0.0148277	0.11882
TBC1D22A-AS1	253.3	0.33	0.36	0.0148402	0.11882
ARGFXP2	17.5	0.57	0.87	0.0148458	0.11882
NDUFB2-AS1	110.5	0.38	0.43	0.014857	0.118838
METTL16	130	0.3	0.32	0.0148685	0.118858
PTGES2	44.6	0.49	0.64	0.0148997	0.118994
CEP162	152.4	-0.33	-0.36	0.0149035	0.118994
TSIX	1260.4	0.25	0.26	0.0149477	0.119274
HEXA-AS1	30.2	0.54	0.8	0.0149727	0.119402
ICAM1	67.9	0.52	0.73	0.0150071	0.119446
MRS2P2	39.3	0.45	0.55	0.0150139	0.119446
ENDOD1	529.9	-0.34	-0.37	0.0150143	0.119446
ZMYM2	169.4	-0.33	-0.36	0.0150162	0.119446
CCDC170	30.7	0.53	0.74	0.0150235	0.119446
EXD2	22.8	-0.55	-0.79	0.0150533	0.119593
CDCA7	22.6	-0.55	-0.82	0.0150602	0.119593
RBMX	571.8	0.34	0.37	0.0150843	0.119713
TAF15	385.8	-0.23	-0.24	0.0151065	0.119817
MR1	158.6	0.41	0.47	0.0151259	0.119899
ZNF687	67	0.43	0.51	0.0151376	0.119919
CRYM-AS1	55.6	0.44	0.53	0.0151618	0.120039
NNMT	285.4	0.51	0.68	0.0151898	0.120128
CHD1L	149.6	-0.33	-0.35	0.0151912	0.120128
CCT8	427.6	-0.25	-0.27	0.015238	0.120426
ORMDL1	115	-0.45	-0.53	0.0152554	0.120491
LIN28A	42.9	0.46	0.57	0.0153013	0.120781
LOC101929653	14.7	0.58	0.99	0.0153388	0.121005
SUMO1	116.4	-0.49	-0.64	0.0153859	0.121235
ANKRD16	160.1	0.43	0.52	0.0153863	0.121235
MEMO1	48.1	-0.59	-1.13	0.0154042	0.121303
INVS	42.9	-0.44	-0.53	0.0154227	0.121318
LCE5A	429.3	-0.53	-0.74	0.0154244	0.121318
ARHGAP6	17.4	0.59	1.22	0.0154649	0.121532
GPS2	168.9	0.38	0.43	0.01547	0.121532
TSPAN4	76.8	0.45	0.54	0.0154875	0.121597
MSRB1	77.5	-0.43	-0.51	0.0155099	0.1217
RUNX2	22.7	-0.54	-1.87	0.0155469	0.121784
TCIRG1	31.5	0.55	0.78	0.0155602	0.121784
HOGA1	76.3	0.43	0.52	0.0155635	0.121784
TNPO1	822.3	0.24	0.25	0.0155655	0.121784
CDH13	110.5	-0.34	-0.37	0.0155667	0.121784
ADCY1	49.3	0.56	0.94	0.0156413	0.122295
PLCD1	87.1	-0.47	-0.58	0.0156585	0.122341
CYGB	21.3	0.55	0.81	0.0156798	0.122341
HPN-AS1	81.4	0.43	0.52	0.0156802	0.122341
FRMD6	247.2	-0.35	-0.39	0.0156983	0.122341
UCHL5	256	-0.29	-0.31	0.0157013	0.122341
GTF2A2	73	-0.4	-0.47	0.0157029	0.122341
ERGIC2	242.4	-0.32	-0.35	0.0157523	0.122637
LOC102724153	25.7	-0.56	-0.83	0.0157644	0.122637
ZNF445	108	0.38	0.44	0.0157686	0.122637
SLC25A25	71.1	0.38	0.44	0.0158134	0.122861
BLVRB	126.7	-0.36	-0.4	0.0158311	0.122861
TRIM66	57.5	0.43	0.51	0.0158387	0.122861
TPD52L1	103.7	-0.48	-0.62	0.0158409	0.122861
MLF2	319.8	-0.29	-0.31	0.015844	0.122861
COX6B1	423	-0.25	-0.26	0.0159175	0.123359
UBQLN1	157.7	-0.42	-0.5	0.0159452	0.12348
ATP6V1E1	376.5	-0.36	-0.41	0.0159519	0.12348
NAA40	66	0.41	0.47	0.0159661	0.12351
C1R	947.9	0.55	0.83	0.0159745	0.12351
PPP1CB	417.2	-0.41	-0.48	0.0160152	0.123718
MX1	316.9	-0.53	-0.74	0.0160272	0.123718
ZNHIT3	112.2	-0.36	-0.4	0.0160295	0.123718
HAVCR2	41.3	0.49	0.67	0.0160774	0.124
FBLN1	869.7	0.54	0.79	0.0160849	0.124
LINC01247	13.3	0.58	1.12	0.0161002	0.124046
PSAP	1123.9	0.29	0.31	0.0161294	0.124198
NGRN	160.9	-0.29	-0.31	0.0161547	0.124321
AUNIP	68.4	0.54	0.78	0.0162314	0.124715
GFM1	85.5	-0.37	-0.42	0.0162366	0.124715
HLX-AS1	18.1	0.56	0.96	0.0162581	0.124715
LINC01588	117.5	0.34	0.37	0.0162595	0.124715
SOX9	103.3	-0.4	-0.47	0.01626	0.124715
TRAK1	270.9	-0.31	-0.34	0.0162627	0.124715
VENTX	62	0.44	0.55	0.016319	0.125062
FAM92A1P2	36.8	0.58	1.46	0.0163269	0.125062
MAL2	578.1	-0.43	-0.52	0.0163464	0.125139
ZDHHC9	319.6	0.27	0.29	0.0163606	0.125175
SMARCA5	624.4	-0.17	-0.18	0.0163866	0.125297
CNIH4	181.5	-0.35	-0.39	0.0163954	0.125297
SEMA3C	151.2	-0.45	-0.55	0.0164566	0.125691
ACTL6A	72.1	-0.39	-0.46	0.0164754	0.125725
ARMCX1	58.7	-0.4	-0.46	0.0164801	0.125725
RAB25	606.7	-0.43	-0.5	0.0165718	0.126352
LOC728485	13.9	0.58	1.28	0.0166018	0.126442
SAFB2	281.3	0.27	0.29	0.0166028	0.126442
FAM86B3P	20.8	0.54	0.82	0.0166208	0.126506
WAC	772.6	-0.17	-0.17	0.0166387	0.126544
NPC1L1	16.5	0.57	1.06	0.0166498	0.126544
MUM1	120.2	0.39	0.44	0.0166546	0.126544
ANKRD1	65.5	0.51	2.33	0.0166816	0.126676
COL27A1	341.9	0.26	0.27	0.0167044	0.126777
TMED4	211.6	0.28	0.3	0.0167219	0.126836
PRR5	30.1	0.5	0.69	0.0167784	0.127192
FKBP3	307	-0.26	-0.28	0.0167975	0.127263
CDH17	15.9	0.58	1.08	0.0168207	0.127366
SGK3	103.1	0.39	0.45	0.0168376	0.127418
CUL3	280.9	-0.28	-0.3	0.0168469	0.127418
LINC00547	29.4	-0.51	-0.68	0.0168571	0.127423
RPL18A	3475.8	0.35	0.39	0.0169304	0.127904
TRAPPC1	201.9	0.32	0.34	0.0169509	0.127985
GDI2	432.9	-0.23	-0.24	0.0169657	0.128007
CEP85	20.5	-0.55	-0.85	0.0169799	0.128007
CCNL1	375.5	-0.27	-0.28	0.0169861	0.128007
ZC3H7B	42.1	0.44	0.53	0.0169926	0.128007
LOC100506476	19.5	0.57	1.12	0.0170049	0.128026
ZFYVE16	184.6	-0.33	-0.36	0.0170284	0.128066
ABCE1	239.1	-0.33	-0.36	0.0170476	0.128066
VPS37C	98.2	0.35	0.39	0.01705	0.128066
SLC7A1	225.3	-0.31	-0.34	0.0170584	0.128066
PTGFRN	177.2	-0.37	-0.42	0.0170586	0.128066
PHKG2	80.6	0.36	0.4	0.0170806	0.128098
GMNN	103.5	-0.37	-0.43	0.0170823	0.128098
FASN	282.3	0.36	0.4	0.0171041	0.128188
MICALL2	22.6	0.54	0.77	0.0171199	0.128234
MARVELD1	140.7	0.42	0.49	0.0171449	0.128349
ICAM4	32	0.5	0.68	0.0171698	0.128354
RPSA	3514.7	-0.24	-0.25	0.017174	0.128354
ZW10	54.6	-0.44	-0.53	0.0171748	0.128354
RAB11A	600	-0.27	-0.28	0.0171937	0.128422
SPAG5	15.1	-0.56	-0.85	0.0172042	0.128428
CFH	48.9	0.52	0.73	0.017228	0.128533
STRN	308.9	-0.3	-0.32	0.0172897	0.128921
TP53INP1	66.1	-0.38	-0.44	0.0173057	0.128967
GAREML	24.1	0.52	0.74	0.0173372	0.129076
DAPK3	86.6	0.41	0.48	0.0173398	0.129076
JRKL	64	-0.47	-0.59	0.0173515	0.12909
MOSPD2	51.8	-0.45	-0.55	0.0173685	0.129144
PDCL	57.7	-0.39	-0.45	0.0174033	0.129324
SERPINB5	1022.8	-0.46	-0.58	0.0174156	0.129324
SEC1P	16.7	0.56	0.94	0.0174222	0.129324
KSR2	28.4	0.48	0.65	0.0174342	0.12934
SYCP2	18.7	-0.54	-0.78	0.0174812	0.129553
DTNA	34.5	0.58	1.25	0.0174824	0.129553
RNF34	76.7	-0.42	-0.5	0.0175122	0.129682
CYB5R4	53.7	-0.44	-0.54	0.0175196	0.129682
TIA1	142.3	-0.33	-0.37	0.0175871	0.130109
ECD	52.7	-0.39	-0.44	0.0176133	0.13023
PDCD6IP	375.7	-0.32	-0.35	0.017638	0.130304
IFT46	46.4	-0.47	-0.6	0.017643	0.130304
BDP1	1114.4	-0.17	-0.18	0.0176707	0.130422
TDP2	73.7	-0.49	-0.63	0.0176887	0.130422
G3BP1	270.1	-0.39	-0.45	0.0176888	0.130422
APOBEC3D	96.7	0.38	0.44	0.0177078	0.13049
API5	99.3	-0.37	-0.41	0.0177232	0.13053
NDUFA11	315.5	0.35	0.38	0.0177462	0.130591
MAD2L2	27.4	0.49	0.65	0.0177641	0.130591
ZNF518A	214.5	-0.3	-0.32	0.017768	0.130591
ARHGDIB	45.6	-0.48	-0.62	0.0177727	0.130591
CSTA	10391.1	-0.36	-0.4	0.0177892	0.130591
GLMN	58.2	-0.42	-0.51	0.0177908	0.130591
ENTPD1-AS1	75.3	0.41	0.48	0.0178792	0.131167
RAMP2-AS1	79.2	0.37	0.42	0.0178986	0.131237
IL2RA	37.2	0.45	0.56	0.0179135	0.131273
RIPK1	116.6	-0.3	-0.33	0.0179321	0.131336
TMEM41A	146.4	0.35	0.39	0.0179576	0.131356
CARM1	201.5	0.25	0.26	0.0179634	0.131356
RPL38	4164.3	-0.22	-0.23	0.0179647	0.131356
LSM10	33.1	-0.45	-0.55	0.0179764	0.131369
MCM4	338.7	0.36	0.41	0.0180035	0.131418
PITX2	36.2	-0.51	-0.69	0.0180112	0.131418
FAM230C	41.5	-0.46	-0.56	0.0180158	0.131418
CAPN7	146.8	-0.3	-0.32	0.018023	0.131418
SUPT5H	132.5	0.32	0.35	0.0180426	0.131489
IRF3	55.2	0.45	0.56	0.0180686	0.131605
ENTPD1	219.9	0.26	0.28	0.0181035	0.131668
NHLRC1	17.7	0.54	0.85	0.018105	0.131668
NR6A1	61.9	0.55	0.89	0.0181071	0.131668
GPR1-AS	70.6	0.39	0.45	0.0181357	0.131803
FAM104B	39.8	-0.43	-0.52	0.0181564	0.131881
SPECC1	248.9	-0.32	-0.35	0.0182332	0.132366
VAMP3	235.3	-0.35	-0.4	0.0182619	0.132501
SH3RF3	38.1	0.51	0.74	0.0183108	0.132783
ATF5	83.7	0.37	0.42	0.0183481	0.132971
FLRT2	187.8	-0.26	-0.27	0.0183685	0.132971
UBXN1	304.4	0.31	0.34	0.0183693	0.132971
IFI44L	147.4	-0.55	-0.83	0.018377	0.132971
SYPL1	134	-0.5	-0.68	0.0183951	0.133029
NT5C2	187.4	-0.29	-0.31	0.0184111	0.133061
DCUN1D4	67.5	-0.38	-0.43	0.0184197	0.133061
FAM220A	46.2	-0.47	-0.59	0.0184318	0.133076
PTPN1	379.4	0.25	0.26	0.0184805	0.133339
TMEM9B	139.9	-0.46	-0.57	0.0184938	0.133339
DLEU7-AS1	20.1	0.5	0.66	0.0184986	0.133339
IYD	27.4	0.5	0.68	0.0185184	0.133409
TIMP1	686.8	0.43	0.51	0.0185348	0.133455
CDC42SE1	105.9	-0.39	-0.44	0.0185662	0.133608
LOC100287792	36.7	0.5	0.69	0.0186469	0.134096
PARP3	14.9	-0.55	-0.86	0.0186543	0.134096
IL21R-AS1	25.4	0.51	0.73	0.018706	0.134295
METTL2A	148.5	0.37	0.41	0.0187107	0.134295
AQP9	148.2	-0.35	-0.4	0.0187126	0.134295
DNASE1	82.3	0.43	0.52	0.0187251	0.134312
SNHG17	44	0.42	0.5	0.0187548	0.134452
USP36	151.1	0.38	0.44	0.0187719	0.134498
C1orf122	121.1	0.36	0.41	0.0187816	0.134498
XLOC_008559	18.1	0.52	0.76	0.0187932	0.134508
OXCT1	49.2	-0.48	-0.63	0.0188224	0.134644
PYROXD1	73.3	-0.42	-0.5	0.018887	0.13492
FKBP11	41.6	0.43	0.53	0.0189002	0.13492
RFX1	60.6	0.4	0.46	0.0189011	0.13492
ENY2	240.6	-0.27	-0.29	0.0189018	0.13492
GPR78	19.1	0.53	0.77	0.0189647	0.135295
MCPH1	82.1	-0.37	-0.43	0.0190102	0.135504
UBE2L3	296.2	-0.34	-0.37	0.0190146	0.135504
RHOBTB3	343.2	0.41	0.49	0.0190498	0.135671
ZNF470	55.7	0.39	0.45	0.0190584	0.135671
RING1	179.4	0.35	0.39	0.0190708	0.135685
NPAT	93.6	-0.31	-0.34	0.0191042	0.13585
PLEKHA2	176.2	0.34	0.38	0.0191404	0.136034
SLC39A7	140.9	0.4	0.46	0.0192165	0.136501
CLASP2	59.8	-0.39	-0.45	0.0192657	0.136777
NPTN-IT1	39.1	-0.46	-0.57	0.0192986	0.136937
PDE8B	12.4	-0.56	-0.99	0.019322	0.137023
C9orf66	13.6	0.56	0.97	0.0193315	0.137023
SLC35E3	119.7	0.36	0.42	0.019355	0.137116
GPAT4	115.7	0.33	0.36	0.0193865	0.137209
FAM175B	67.7	-0.4	-0.46	0.019389	0.137209
RBM27	349.8	-0.19	-0.19	0.0194005	0.137218
TMEM160	18.6	0.55	0.86	0.0194182	0.137269
ODF2L	572.4	-0.28	-0.29	0.0194358	0.13732
GNL3	444.2	-0.2	-0.2	0.0195014	0.13771
AGAP7P	45.4	0.56	1.77	0.0195253	0.137763
TRAPPC6A	24.9	0.53	0.73	0.0195298	0.137763
NEXN-AS1	71.5	0.42	0.5	0.0195594	0.137862
SMN1	59.2	-0.36	-0.41	0.0195648	0.137862
LINC01138	76.7	0.43	0.54	0.0195779	0.137881
ZNF574	18.6	0.53	0.76	0.0196021	0.137907
CHRNB1	128.9	0.38	0.44	0.0196025	0.137907
C4orf48	16.1	0.55	0.94	0.0196302	0.138029
PLEKHN1	124.3	0.36	0.4	0.0197404	0.138729
ADGRG6	130.1	-0.4	-0.47	0.0197729	0.138884
SNORD8	71	-0.46	-0.58	0.0197916	0.138941
MACF1	2509.4	-0.22	-0.23	0.0198431	0.139229
TRIAP1	209.3	-0.36	-0.41	0.0198843	0.139345
RPL39	3162.1	-0.41	-0.48	0.0198893	0.139345
MYO10	552.9	0.27	0.28	0.0198913	0.139345
SHF	13.8	0.56	1.04	0.0199039	0.139359
CCL28	151.3	0.37	0.42	0.0199226	0.139416
HEATR6	66.7	-0.37	-0.43	0.0199775	0.139573
ICA1L	77.5	0.48	0.64	0.0199811	0.139573
COQ7	18.3	0.54	0.91	0.0199891	0.139573
SLAMF7	41.8	0.53	0.78	0.0200002	0.139573
HSPB7	24.1	0.56	1.37	0.0200017	0.139573
MRPS22	60.3	-0.38	-0.43	0.0200085	0.139573
EXD3	39.9	0.46	0.58	0.0200492	0.13972
SMG1P5	13.8	-0.53	-0.8	0.0200507	0.13972
FAAP100	37.6	0.5	0.67	0.0200635	0.139735
ATL1	61	-0.46	-0.59	0.0201019	0.139901
URI1	404.7	-0.22	-0.23	0.0201085	0.139901
ELF5	257.1	-0.35	-0.4	0.0201267	0.139949
TSPAN5	303.5	0.24	0.26	0.0201471	0.139949
TIPRL	159.1	0.38	0.43	0.0201472	0.139949
KMT2D	69.6	0.36	0.42	0.0201928	0.140077
MEFV	95.3	0.43	0.53	0.0201975	0.140077
PXK	148.7	0.38	0.44	0.020204	0.140077
ITM2A	20	-0.54	-0.86	0.0202081	0.140077
ZNF619	67.8	0.4	0.46	0.0202518	0.140238
LOC283335	86.4	0.42	0.5	0.0202526	0.140238
RAB10	1300.1	-0.3	-0.33	0.0203004	0.140432
RCN1	378.3	0.39	0.46	0.02031	0.140432
GGCT	1106.1	-0.38	-0.44	0.020322	0.140432
ZNF644	195.1	-0.26	-0.28	0.0203232	0.140432
OXA1L	122.2	-0.3	-0.33	0.0203846	0.140727
CPSF3L	50.6	0.42	0.5	0.0203872	0.140727
UBAP1	136.3	-0.33	-0.37	0.020479	0.141287
RHOT2	102.7	0.34	0.39	0.0205053	0.141394
PCED1B-AS1	61.6	0.41	0.49	0.0205337	0.141396
VEGFB	57.5	0.42	0.51	0.0205372	0.141396
VIM	2087.2	0.44	0.56	0.0205376	0.141396
TCP11L1	19.4	-0.52	-0.76	0.0206021	0.141645
TRIM35	33.1	-0.46	-0.57	0.0206022	0.141645
RNF213	563.3	0.32	0.35	0.0206154	0.141645
HERC6	40.8	-0.53	-0.77	0.0206256	0.141645
GUK1	438.1	-0.31	-0.33	0.0206275	0.141645
ZNFX1	274.2	0.33	0.36	0.0207948	0.14272
HTATSF1	244.3	-0.23	-0.24	0.0208319	0.142872
ZNF430	190.9	0.3	0.32	0.0208386	0.142872
DLGAP5	36.1	-0.47	-0.6	0.0208674	0.142995
USP42	116.8	0.33	0.36	0.0209168	0.143192
PLA2G15	36.5	0.5	0.71	0.0209178	0.143192
ZCRB1	372.3	-0.22	-0.23	0.0209469	0.143317
GTPBP10	139	0.3	0.32	0.0209617	0.143343
ATG5	63.4	-0.36	-0.4	0.0210402	0.143797
CDC42	527.4	-0.35	-0.4	0.0210611	0.143797
EXOC7	134.4	0.31	0.34	0.0210712	0.143797
ZBED1	235.9	0.29	0.32	0.0210779	0.143797
SHROOM3	197.9	0.38	0.44	0.0210826	0.143797
ZNF267	27.6	-0.52	-0.75	0.0211441	0.144027
CAT	304.7	-0.47	-0.6	0.0211461	0.144027
ODF3B	13.4	0.55	0.92	0.021149	0.144027
CAPNS2	177.3	-0.38	-0.43	0.0212005	0.144304
WHAMMP1	93.1	-0.42	-0.5	0.0212141	0.144322
ACTR3	452.9	-0.24	-0.25	0.0212487	0.144418
NUGGC	225.8	0.32	0.36	0.0212548	0.144418
ESPN	23.2	0.53	0.81	0.0212867	0.144418
ZNF486	52.5	0.5	0.71	0.0213305	0.144418
SPCS3	301.2	-0.34	-0.38	0.0213314	0.144418
REPS1	60.7	-0.42	-0.5	0.0213338	0.144418
KLF10	95.1	-0.43	-0.53	0.0213434	0.144418
COMMD4	63.9	-0.46	-0.58	0.0213438	0.144418
INTS6	167.5	-0.31	-0.34	0.0213472	0.144418
COPS8	62	-0.48	-0.63	0.0213476	0.144418
HLA-L	14.8	0.56	1.1	0.0213531	0.144418
BMS1P5	202.7	0.4	0.47	0.0213596	0.144418
FLJ43879	40.9	0.46	0.61	0.0213873	0.144495
SCARF2	17.1	0.55	0.99	0.0213979	0.144495
ZMYM4	201	-0.26	-0.27	0.0214168	0.144495
LOC100506258	18.9	0.54	0.83	0.021422	0.144495
HSPA8	896.9	-0.32	-0.36	0.0214258	0.144495
EIF3G	210.5	0.31	0.33	0.0215114	0.144999
LOC401052	23.7	0.49	0.67	0.0215441	0.145114
CDH18	29.7	0.52	0.79	0.0215505	0.145114
EMP1	424.1	-0.26	-0.28	0.0215622	0.145119
SRGAP1	268.1	0.27	0.28	0.0215901	0.145232
LOC90784	165.4	0.35	0.4	0.0216443	0.145523
ZNF33A	219.9	-0.28	-0.3	0.0216917	0.145768
AOC4P	18	0.54	0.84	0.0217873	0.146335
VPS25	70	-0.35	-0.39	0.0217996	0.146344
EPB41L1	61.6	0.44	0.56	0.0218694	0.146686
LINC00921	68.9	0.45	0.58	0.021881	0.146686
CNIH3	13.5	0.56	1.59	0.0219042	0.146686
PLA2G4E-AS1	367	0.36	0.4	0.0219105	0.146686
WNT7B	48.5	0.44	0.55	0.021916	0.146686
RASSF8	224.5	0.38	0.44	0.0219173	0.146686
ANKRD62	21.3	0.51	0.72	0.0219745	0.146922
HOXC13	26.5	-0.53	-0.81	0.0219918	0.146922
CORO2A	360.3	0.3	0.33	0.0219965	0.146922
CNNM3	86.9	0.34	0.38	0.0219971	0.146922
C16orf74	24.1	-0.53	-0.81	0.0220206	0.146992
ACAD11	82.9	0.39	0.47	0.0220299	0.146992
FBXO34	58.2	-0.42	-0.51	0.0220584	0.147108
AQP4-AS1	28.5	0.5	0.7	0.0220695	0.147108
FOXRED2	90.4	0.37	0.42	0.0221121	0.147281
LOC100190940	29.4	0.5	0.7	0.022122	0.147281
NCAPG	53.9	-0.45	-0.56	0.0221291	0.147281
CCP110	252.7	0.31	0.35	0.0221402	0.147281
SLC47A1	46.4	0.49	0.65	0.0221559	0.147311
MAP3K7	101.6	-0.41	-0.5	0.0221875	0.147447
GPS1	84.6	0.39	0.45	0.0222047	0.147487
XRRA1	52.3	0.46	0.61	0.0222315	0.147552
SP100	776.4	-0.27	-0.29	0.0222368	0.147552
DCBLD2	136.1	-0.32	-0.36	0.0222707	0.147662
METTL9	207.7	-0.28	-0.3	0.0222757	0.147662
DSTN	2955.8	-0.16	-0.16	0.0222988	0.147741
TGFBR2	82.9	-0.44	-0.54	0.0223942	0.148299
TMEM217	14.8	0.55	0.99	0.0224202	0.148304
MED16	20.2	0.52	0.82	0.0224361	0.148304
FAM109B	16.1	-0.54	-0.91	0.0224447	0.148304
DSCR3	91.4	0.38	0.44	0.0224482	0.148304
HERC3	48.6	-0.49	-0.68	0.0224513	0.148304
LRBA	183.1	-0.31	-0.34	0.0224656	0.148325
[truncated: 24,476 more rows]

## Sheet: dge.Corynebacterium-vs-Axenic
gene	baseMean	log2FC	log2FCunshrunk	pvalue	padj
CPT1A	549.4	0.65	0.68	5.5231e-11	7.05523e-07
MTRNR2L2	19184.8	-0.88	-0.96	1.18942e-10	7.5968e-07
IQGAP1	1374.2	-0.49	-0.5	3.94964e-10	1.58854e-06
YWHAE	1319.7	-0.44	-0.44	4.97428e-10	1.58854e-06
CALM2	1382.7	-0.45	-0.46	4.21196e-09	1.00306e-05
NFKBIB	212.5	0.62	0.65	4.77449e-09	1.00306e-05
P3H3	27.6	1.23	1.7	5.57818e-09	1.00306e-05
IBA57	278.9	0.76	0.83	6.28189e-09	1.00306e-05
LINC01105	37.5	1.2	1.65	8.82651e-09	1.25278e-05
DST	7382.2	-0.56	-0.59	1.63871e-08	2.09329e-05
ZNF154	165.4	0.73	0.8	4.11341e-08	4.77679e-05
COL18A1	284.2	0.9	1.05	7.01328e-08	7.46563e-05
DSEL	233.8	0.79	0.88	8.47993e-08	8.33251e-05
NFIX	340.5	0.64	0.68	1.44189e-07	0.000131562
MUC15	336.3	-0.68	-0.74	1.68274e-07	0.000143302
CYP20A1	862.3	0.53	0.56	2.01825e-07	0.000157966
EMILIN1	120.5	1.05	1.37	2.10226e-07	0.000157966
ZNF835	185.5	0.7	0.77	2.95577e-07	0.000209761
TWF1	197.8	-0.59	-0.63	4.25552e-07	0.00028321
LOC101927924	70	0.76	0.86	4.43416e-07	0.00028321
FAM83B	481.9	-0.59	-0.63	5.15653e-07	0.000313664
SESN3	307.3	-0.57	-0.6	6.18316e-07	0.000359016
NRSN2-AS1	65.8	0.77	0.88	6.9535e-07	0.000386191
SEPT7	1060.4	-0.35	-0.36	7.50637e-07	0.000399526
ANLN	77.9	-0.89	-1.07	1.17236e-06	0.000599031
NFATC4	217.7	0.99	1.3	1.30341e-06	0.000640374
CCDC144NL-AS1	40.8	0.98	1.32	1.37969e-06	0.000652748
AP3B1	181.5	-0.56	-0.6	1.44317e-06	0.000658397
ARPIN	341.7	0.54	0.57	1.50722e-06	0.000663906
LINC01516	17.2	1.12	1.97	1.70131e-06	0.000724416
XPNPEP3	497.8	0.62	0.68	1.79045e-06	0.00073778
LOC729603	158.6	0.93	1.2	1.96518e-06	0.000763252
S1PR2	250.7	0.53	0.56	2.04296e-06	0.000763252
C16orf54	157.9	0.68	0.76	2.10063e-06	0.000763252
AGMAT	281.5	0.76	0.88	2.10295e-06	0.000763252
CYB5R3	661	0.66	0.72	2.17364e-06	0.000763252
ALDH6A1	466.8	0.67	0.74	2.2443e-06	0.000763252
LOC155060	110.9	0.76	0.87	2.27052e-06	0.000763252
SF3B1	457.8	-0.49	-0.51	2.71033e-06	0.000866699
USP15	370.6	-0.7	-0.78	2.71395e-06	0.000866699
LOC101928535	97.3	1.03	1.49	3.04439e-06	0.000948513
ZBTB8A	439.3	0.67	0.75	3.53048e-06	0.00107377
CLIP3	66.7	1.05	1.61	3.90106e-06	0.00115889
LINC00685	508.4	0.62	0.68	4.04231e-06	0.00117356
XKR5	108	0.75	0.87	4.50616e-06	0.0012753
LTBP3	98.5	0.8	0.96	4.59243e-06	0.0012753
SWSAP1	154.3	0.61	0.67	4.78896e-06	0.00130158
SERPINB3	2858.5	-0.65	-0.72	5.68923e-06	0.00150901
ZNF527	264.7	0.52	0.55	5.78842e-06	0.00150901
SBF1	254.5	0.63	0.7	6.25199e-06	0.00159584
CHMP5	232.5	-0.68	-0.76	6.37136e-06	0.00159584
LOC100996251	168.6	0.7	0.8	7.09989e-06	0.00174412
SLC41A2	148.9	0.81	0.98	7.89985e-06	0.00188519
PKD1	106.9	0.89	1.15	8.04889e-06	0.00188519
SPIRE2	53.3	0.89	1.16	8.40242e-06	0.00188519
MAPK6	503.6	-0.53	-0.57	8.4116e-06	0.00188519
ENG	33.8	1.04	1.69	8.47283e-06	0.00188519
MIRLET7BHG	90.5	0.77	0.91	8.55966e-06	0.00188519
CNNM1	27.5	1	1.51	9.06412e-06	0.00196246
LRP1	223.4	0.83	1.04	1.02697e-05	0.00218498
JAKMIP2	92.5	0.76	0.9	1.06024e-05	0.00218498
IL21R	172.8	0.57	0.62	1.0605e-05	0.00218498
SCAI	271.7	0.48	0.51	1.17345e-05	0.0023793
NCRUPAR	76.9	0.82	1.03	1.20885e-05	0.00241279
RPS25	3261.2	-0.41	-0.43	1.25486e-05	0.00243849
GPR82	232.3	0.82	1.04	1.2599e-05	0.00243849
TXNIP	2157.1	-0.49	-0.53	1.31291e-05	0.00250314
LOC101928936	572.4	0.42	0.44	1.44978e-05	0.00270345
SNX22	477.7	0.64	0.71	1.4859e-05	0.00270345
MTPAP	289.4	0.55	0.6	1.4893e-05	0.00270345
LINC00514	64.7	0.72	0.85	1.51101e-05	0.00270345
AKAP5	82.4	0.74	0.86	1.52379e-05	0.00270345
DNTTIP2	432.4	-0.37	-0.38	1.57658e-05	0.0027588
GDF15	250.9	0.88	1.17	1.6535e-05	0.0028543
KCTD18	23	-0.94	-1.31	1.84488e-05	0.0031422
PYGL	364.4	-0.63	-0.7	1.87069e-05	0.00314423
PSMA6	188.1	-0.58	-0.64	1.9264e-05	0.00319583
HIST1H1C	498.7	-0.65	-0.74	2.03392e-05	0.00333093
IST1	330.9	-0.47	-0.49	2.0858e-05	0.00337006
RING1	179.4	0.63	0.7	2.11057e-05	0.00337006
JDP2	59.4	0.82	1.03	2.38247e-05	0.00372307
RNY5	477.6	1	1.85	2.49847e-05	0.00372307
ZNF2	116.9	0.68	0.79	2.50365e-05	0.00372307
PCDH11Y	221.9	0.66	0.76	2.53694e-05	0.00372307
PLXND1	21	1	1.84	2.54135e-05	0.00372307
GNA11	171.6	0.56	0.61	2.55865e-05	0.00372307
VASN	101.7	0.72	0.85	2.55928e-05	0.00372307
C21orf2	19.5	0.93	1.35	2.565e-05	0.00372307
LOC101929259	143.5	0.59	0.66	2.59396e-05	0.00372307
GTF2H2B	264.5	0.56	0.61	2.6432e-05	0.00375158
LINC00934	19.7	0.97	1.59	2.68935e-05	0.00377514
TNFRSF9	190.4	0.47	0.5	2.83797e-05	0.00387963
CD209	42.4	0.83	1.08	2.85399e-05	0.00387963
FAM20C	101.3	0.89	1.23	2.8549e-05	0.00387963
MGC27345	269.5	0.46	0.49	2.90058e-05	0.00390021
PIK3CD	135.8	0.69	0.8	2.95683e-05	0.00393443
TMEM63A	63.2	0.82	1.04	2.99779e-05	0.00394781
NFIC	941.3	0.46	0.48	3.22232e-05	0.0042002
GPSM2	54.9	-0.81	-1.01	3.27683e-05	0.00422811
SYNE2	2038.4	-0.46	-0.49	3.46084e-05	0.00442088
TRMT2B	91.5	0.6	0.67	3.53211e-05	0.00446724
HSPB6	40.3	0.97	1.56	3.64658e-05	0.00454172
HNRNPA1P10	21.7	-0.98	-1.59	3.66211e-05	0.00454172
TTC1	272.1	-0.44	-0.46	3.70979e-05	0.00455662
UCKL1-AS1	48.3	0.81	1.04	3.8221e-05	0.00460463
FAM157C	40.5	0.74	0.9	3.83925e-05	0.00460463
DSC3	2141.1	-0.57	-0.62	3.85832e-05	0.00460463
MTFMT	284.3	0.73	0.87	3.89307e-05	0.00460463
SLC7A14	113	0.61	0.68	3.96907e-05	0.00465146
CKAP2	142.1	-0.59	-0.65	4.1096e-05	0.00477236
PLAC8	170.3	0.72	0.86	4.26217e-05	0.00490495
COL6A2	1349	0.79	0.98	4.42236e-05	0.0050047
ECE1	231.7	0.67	0.77	4.42721e-05	0.0050047
SPIB	135.2	0.57	0.63	4.47171e-05	0.00501067
NINJ1	102.6	0.64	0.73	4.61309e-05	0.00512414
GCM1	59.3	0.77	0.96	4.67151e-05	0.0051443
FGFBP1	427.2	-0.71	-0.83	4.86583e-05	0.00529703
TPR	1379.4	-0.28	-0.28	4.89314e-05	0.00529703
LEO1	177.3	-0.51	-0.55	4.98162e-05	0.0053475
PLTP	656.7	0.51	0.54	5.06161e-05	0.00538809
PTPN13	585.5	-0.48	-0.51	5.1335e-05	0.00541945
GRN	982.9	0.48	0.51	5.20823e-05	0.00545327
IKZF3	362.6	0.46	0.49	5.31717e-05	0.00552208
PAGR1	109.3	0.55	0.6	5.46464e-05	0.00562946
ZNF492	80.1	0.55	0.61	5.52528e-05	0.00563666
EP300-AS1	302	0.6	0.68	5.55988e-05	0.00563666
TRABD2A	108.4	0.74	0.89	5.66002e-05	0.005693
EXOC6B	111.5	-0.62	-0.69	5.75904e-05	0.00569488
RNF24	104.2	0.72	0.86	5.77919e-05	0.00569488
ZNF638	661.4	-0.34	-0.35	5.79564e-05	0.00569488
ASB6	160.7	0.54	0.6	5.88603e-05	0.00573955
ADAM33	169.1	0.84	1.13	6.0119e-05	0.00581788
ZCCHC24	104.9	0.8	1.02	6.10987e-05	0.00586823
NOL9	727.7	0.45	0.47	6.3e-05	0.00600569
PTGES	530.4	0.78	0.99	6.47723e-05	0.00609726
XRCC5	760.7	-0.34	-0.35	6.56148e-05	0.00609726
PRMT1	186.4	0.55	0.61	6.57312e-05	0.00609726
HIF3A	225.8	0.56	0.61	6.58699e-05	0.00609726
PLA2R1	302.7	-0.5	-0.54	6.87247e-05	0.00631575
ATP5E	1203.3	-0.48	-0.52	7.0527e-05	0.00643509
GTF2H5	333.5	0.49	0.53	7.44605e-05	0.0066773
LIMA1	918	-0.33	-0.34	7.53812e-05	0.0066773
LOC100506472	107.8	0.58	0.65	7.55959e-05	0.0066773
ORAI2	596.6	0.48	0.52	7.59606e-05	0.0066773
PPM1K	189.9	0.47	0.5	7.64815e-05	0.0066773
CARD18	696.8	-0.5	-0.54	7.66456e-05	0.0066773
ITGA6	1524.4	-0.68	-0.8	7.68407e-05	0.0066773
LOC102724612	20.9	0.93	1.71	8.01677e-05	0.00691934
CASC5	40.1	-0.75	-0.91	8.09703e-05	0.00694171
MEG3	753.2	0.87	1.27	8.24357e-05	0.00702023
PARG	93	-0.54	-0.6	8.69659e-05	0.00735697
LINC00260	71.3	0.81	1.07	8.84022e-05	0.00742927
FLRT2	187.8	-0.43	-0.45	8.97777e-05	0.00745819
PLS3	547.9	-0.53	-0.58	9.10622e-05	0.00745819
FADS1	136.8	0.64	0.74	9.20109e-05	0.00745819
SIGLEC14	53.9	0.9	1.47	9.21576e-05	0.00745819
ARHGEF12	563.8	-0.38	-0.4	9.2287e-05	0.00745819
CCT5	447.1	-0.41	-0.43	9.23955e-05	0.00745819
UTP6	57.9	-0.63	-0.72	9.28332e-05	0.00745819
SCN3B	57.8	0.74	0.93	9.34363e-05	0.00745972
TNFRSF1B	74.5	0.64	0.75	9.48967e-05	0.00749871
NDUFAF2	249.7	-0.42	-0.45	9.50987e-05	0.00749871
IKZF2	63.9	-0.64	-0.74	9.71473e-05	0.00761325
TMCC3	80.9	-0.59	-0.66	9.85702e-05	0.00767766
PARD3	368.4	-0.43	-0.45	0.000100468	0.00772156
ST6GALNAC4	42.3	0.8	1.04	0.000100839	0.00772156
MAP4K3	130.3	-0.49	-0.53	0.000101561	0.00772156
SSFA2	510.3	-0.5	-0.54	0.00010185	0.00772156
HTATSF1	244.3	-0.39	-0.4	0.000102431	0.00772156
TTPA	51.3	0.71	0.85	0.000102761	0.00772156
PCF11	377.2	-0.4	-0.42	0.000106538	0.00791364
CHST6	186.6	0.6	0.67	0.000106556	0.00791364
VEZT	230.1	-0.44	-0.47	0.000107599	0.00794494
PPIEL	232.2	0.61	0.69	0.000108908	0.00799534
TMEM176A	75.9	0.85	1.19	0.000116113	0.00847558
BMS1	549.3	-0.33	-0.34	0.000118533	0.00856065
ZNF99	84.4	0.61	0.7	0.000118619	0.00856065
LOC400661	46.6	0.77	0.98	0.000121446	0.00869405
PPP4R1	254.5	-0.49	-0.53	0.000121828	0.00869405
ATP5H	433.8	-0.36	-0.37	0.00012392	0.00879416
PAFAH1B1	333.4	-0.44	-0.47	0.000125599	0.00886335
MLXIP	359.6	0.4	0.42	0.000126282	0.00886335
BNC1	107	-0.51	-0.56	0.000128296	0.00895546
ERCC6	108	-0.5	-0.54	0.000133288	0.00925337
DENND2C	258.7	-0.53	-0.59	0.000135233	0.00931055
LINC00311	120	0.66	0.78	0.000135922	0.00931055
FKBP10	295.8	0.77	1.01	0.000136298	0.00931055
F2RL3	108.6	0.48	0.53	0.00013828	0.0093957
PGPEP1	319.4	0.46	0.49	0.000139193	0.00940771
IPO9	327.3	0.41	0.44	0.000141747	0.00943729
IRGQ	287.9	0.41	0.44	0.000142192	0.00943729
LIMS3	104.1	0.77	1.03	0.000143498	0.00943729
LIMS3L	104.1	0.77	1.03	0.000143498	0.00943729
PRKCI	256.3	-0.49	-0.53	0.000144504	0.00943729
TBC1D22A-AS1	253.3	0.51	0.56	0.000144999	0.00943729
CCL22	62.8	0.61	0.7	0.000145538	0.00943729
LOC101929372	82.7	0.65	0.78	0.000145541	0.00943729
CLCN7	59.3	0.65	0.77	0.000147095	0.00948983
TOP2B	288.6	-0.38	-0.4	0.000148008	0.00950076
INTS6	167.5	-0.51	-0.56	0.00015005	0.00958368
AHRR	42.7	0.84	1.28	0.000152015	0.00966087
LAX1	25.2	0.79	1.05	0.000154536	0.00977251
LINC00106	21.2	0.86	1.3	0.000155735	0.00979081
TAPBP	511.2	0.58	0.65	0.000157778	0.00979081
LINC01492	66.9	0.73	0.94	0.000159777	0.00979081
YWHAZ	1899.7	-0.38	-0.4	0.000160092	0.00979081
HTR5A-AS1	44.4	0.75	0.98	0.000160393	0.00979081
APBA2	28.2	0.88	1.46	0.00016041	0.00979081
PAPLN	62.6	0.68	0.82	0.000160658	0.00979081
MFGE8	347.1	0.56	0.63	0.000160957	0.00979081
LTN1	252.6	-0.36	-0.38	0.000166155	0.0100591
PLEKHG1	104.6	-0.55	-0.62	0.000170728	0.0102608
LONRF2	83.2	0.64	0.76	0.000171193	0.0102608
KIF5B	1592.1	-0.3	-0.31	0.000171897	0.0102608
ACTR3	452.9	-0.38	-0.4	0.000178359	0.0105359
NOS1	162.9	0.52	0.57	0.000178721	0.0105359
BAZ1A	501.9	-0.33	-0.34	0.000178981	0.0105359
UACA	839.2	-0.38	-0.4	0.000181485	0.0106343
ITGA2	468.8	-0.38	-0.39	0.000183016	0.0106492
CPSF1	122.8	0.52	0.57	0.000183406	0.0106492
ZNF850	213.3	0.69	0.84	0.000184872	0.0106857
AIG1	133	-0.49	-0.53	0.000195523	0.0112368
AQR	134.3	-0.44	-0.46	0.000196164	0.0112368
PPP6R3	146.6	-0.43	-0.46	0.000197945	0.0112881
CEACAM8	142	0.62	0.73	0.000202742	0.0115103
PLEK2	97.3	-0.6	-0.68	0.000205995	0.0116433
KCNK3	64.4	0.66	0.79	0.000207629	0.0116839
SLC26A6	56.3	0.79	1.06	0.000210339	0.0117845
MIR202HG	138.8	0.6	0.69	0.000211706	0.0117893
FDXACB1	73	0.76	1	0.000212473	0.0117893
TAF1C	70.5	0.62	0.72	0.000213192	0.0117893
CEP41	271.1	0.47	0.51	0.000215087	0.0118427
ING5	131.7	0.45	0.48	0.000218971	0.0119849
NOX4	174.2	0.6	0.69	0.000219545	0.0119849
TNC	209.4	0.49	0.54	0.000224286	0.0121578
C7orf55	100.7	0.73	0.94	0.000224826	0.0121578
POU5F1	107.3	0.66	0.8	0.0002263	0.0121578
SPECC1	248.9	-0.49	-0.54	0.000226519	0.0121578
LOC100287015	155.7	0.65	0.79	0.000231327	0.0122911
CLINT1	519.4	-0.37	-0.38	0.000231742	0.0122911
TTC37	328.8	-0.38	-0.39	0.00023189	0.0122911
IFNK	49.6	-0.86	-1.36	0.000238098	0.012568
RALGAPA2	398.6	-0.4	-0.43	0.00023996	0.0126142
FBXW5	124.7	0.61	0.71	0.000246148	0.0128859
SPG7	129	0.45	0.48	0.000247147	0.0128859
PSMA2	146	-0.52	-0.57	0.000254943	0.0132384
NDUFS5	364	-0.34	-0.36	0.000256879	0.0132496
C1orf21	289.5	-0.44	-0.47	0.000257234	0.0132496
KPNA3	387.9	-0.34	-0.35	0.000265211	0.013594
SLC38A1	421.7	-0.45	-0.48	0.000267048	0.013594
EGR1	283.8	0.45	0.48	0.000267112	0.013594
ZNF280C	46	0.81	1.17	0.00026909	0.0136403
NDUFB2-AS1	110.5	0.56	0.63	0.000272782	0.0137728
LINC01224	163.9	0.77	1.07	0.000275816	0.0138712
STX11	98.2	0.58	0.66	0.00027988	0.0139919
HNRNPC	1381.5	-0.27	-0.28	0.000280562	0.0139919
BDP1	1114.4	-0.27	-0.27	0.000282644	0.0139919
COA6	45.5	-0.7	-0.88	0.000284256	0.0139919
ZBTB20-AS4	17.9	0.84	1.45	0.000286299	0.0139919
LRRC74B	177.2	0.48	0.52	0.000286637	0.0139919
POF1B	2094.4	-0.48	-0.52	0.000286656	0.0139919
ANKRD16	160.1	0.65	0.77	0.00028698	0.0139919
LOC90784	165.4	0.55	0.61	0.000288982	0.014036
TIPARP	127	-0.53	-0.59	0.000291575	0.0140888
ZNF491	41.3	0.69	0.84	0.000292673	0.0140888
ZSCAN29	171.2	0.49	0.54	0.000293423	0.0140888
HP09025	356.5	0.47	0.52	0.000294482	0.0140888
NSUN5P1	88.7	0.73	0.97	0.000295884	0.0141031
PAPPA	327.8	0.65	0.79	0.00029741	0.0141231
SCEL	1253.3	-0.49	-0.54	0.000306933	0.0145163
CUL2	71.2	-0.62	-0.72	0.000307964	0.0145163
U2AF1L4	36.7	0.72	0.94	0.000313532	0.0146924
COL6A1	1696	0.67	0.81	0.000314	0.0146924
DSTN	2955.8	-0.25	-0.25	0.000332718	0.0154655
RANBP2	550.2	-0.3	-0.31	0.000332943	0.0154655
MEIS3P1	58.9	0.72	0.92	0.000337834	0.0156073
DDX5	1180.5	-0.29	-0.3	0.000338439	0.0156073
PIAS1	139.1	-0.54	-0.6	0.000342531	0.0157392
ROR2	37.3	0.84	1.42	0.000348119	0.0159386
BRWD1	524.3	-0.34	-0.36	0.000349687	0.0159415
ARRDC4	296.9	-0.51	-0.57	0.000351035	0.0159415
LOC101927415	163.5	0.55	0.63	0.000352021	0.0159415
HERC2P7	128.4	0.53	0.6	0.000353413	0.0159415
GRINA	257.9	0.54	0.61	0.000355547	0.0159415
IL17RA	288.3	0.39	0.42	0.00035567	0.0159415
MED4	235.2	-0.4	-0.42	0.000357471	0.0159662
FLNA	1063.5	0.46	0.5	0.000359107	0.0159834
HIST1H2AJ	28.7	-0.79	-1.09	0.000366402	0.0162514
MYOF	541.2	-0.33	-0.35	0.000370815	0.0163903
GDPD1	199.7	0.63	0.76	0.000376148	0.0165687
LINC00671	113.2	0.8	1.25	0.000383297	0.0168255
TEDDM1	26.4	0.79	1.28	0.000391717	0.0171363
GP1BB	67.5	0.75	1.01	0.000400793	0.0174686
NXPE3	351.5	0.4	0.43	0.000403005	0.0174686
ZNF490	230.1	0.52	0.59	0.000403417	0.0174686
CROCCP3	128	0.59	0.69	0.000408027	0.0176086
TRIM52-AS1	72.5	0.63	0.78	0.000410091	0.017638
GNAL	224.6	-0.42	-0.45	0.000412418	0.0176786
ACER3	502.2	0.67	0.83	0.000414751	0.0177191
NDUFS4	171.9	-0.47	-0.51	0.000423562	0.0180111
PLOD3	83	0.6	0.7	0.000424405	0.0180111
ZNRF3	43.3	0.62	0.73	0.000435132	0.018356
GOLGA1	107.8	-0.51	-0.56	0.000435405	0.018356
APOD	278	0.72	0.94	0.000437207	0.0183713
AKR1B1	344.1	0.7	0.89	0.000440648	0.0184552
SAP30L-AS1	35	0.69	0.89	0.000443216	0.0185021
ZNF667	93.4	0.6	0.71	0.000450752	0.0187259
ZNF747	36.8	0.73	1	0.000451509	0.0187259
CLMP	177.9	0.68	0.86	0.000454335	0.0187821
SYT11	86.4	0.61	0.72	0.000463355	0.0190932
ORC1	92.4	0.62	0.76	0.000466585	0.0191395
SMAD9	50.7	0.79	1.25	0.000467476	0.0191395
USP25	161.9	-0.44	-0.48	0.000469267	0.0191515
ZNF316	118	0.43	0.47	0.000474465	0.0191548
FRYL	256.1	-0.43	-0.46	0.000474551	0.0191548
LMF2	69.5	0.63	0.76	0.00047522	0.0191548
ANKS4B	102.7	0.53	0.59	0.000475345	0.0191548
MTG2	158.2	0.54	0.62	0.000477587	0.0191838
RPS6	7923.9	-0.23	-0.24	0.000480664	0.0191838
CCDC130	80.7	0.62	0.73	0.000481438	0.0191838
SLK	1211	-0.29	-0.3	0.000482072	0.0191838
SUFU	40.4	0.66	0.81	0.000484536	0.0192219
ASNA1	117.5	0.59	0.67	0.000495951	0.0196139
IL12RB1	84.5	0.53	0.6	0.00049961	0.0196976
ACBD7	166.8	0.38	0.4	0.000511094	0.0200884
PSMC2	133.1	-0.49	-0.54	0.000522986	0.0204927
FAAP20	247.8	0.45	0.49	0.000530982	0.0207424
GALNT1	686	-0.38	-0.4	0.000536314	0.0207809
GLIS1	45.3	0.72	0.98	0.000536712	0.0207809
ADK	121.1	-0.53	-0.59	0.000536847	0.0207809
CCNL1	375.5	-0.39	-0.41	0.000541049	0.0208802
CENPQ	48	-0.57	-0.65	0.000546485	0.0210265
MACF1	2509.4	-0.33	-0.34	0.000553955	0.0212499
TMEM120B	256.3	0.51	0.57	0.000556045	0.0212662
SENP3	42.5	0.69	0.87	0.000560037	0.021355
C18orf61	88.3	0.53	0.6	0.000565557	0.0214109
RASA4	196.2	0.39	0.42	0.000566374	0.0214109
PTGIS	156.8	0.6	0.72	0.000566532	0.0214109
LILRA5	60.3	0.61	0.73	0.000573685	0.0216173
CMAS	158.6	-0.5	-0.56	0.000575401	0.0216182
RAB38	66.4	-0.68	-0.87	0.000580838	0.0217584
RBBP4	485.7	0.35	0.36	0.000582747	0.0217661
CSTA	10391.1	-0.52	-0.58	0.000586801	0.0218387
ASCC3	352.6	-0.37	-0.39	0.000589209	0.0218387
NWD1	74.9	0.62	0.76	0.00058982	0.0218387
LZTS3	23.1	0.76	1.13	0.000596001	0.0220038
SLC22A17	30.2	0.81	1.29	0.000599783	0.0220796
KLF3	599.4	-0.42	-0.45	0.000614695	0.0225601
PRELP	252	0.61	0.73	0.000616366	0.0225601
SLC35E1	348.5	0.37	0.39	0.000633048	0.0230487
PIK3C3	181.3	-0.42	-0.46	0.000633325	0.0230487
CAPRIN1	370.8	-0.31	-0.32	0.000635596	0.0230656
DCHS1	22.8	0.74	1.03	0.000638673	0.0231117
CKMT2-AS1	178.3	0.51	0.58	0.00064524	0.0232341
PRRX1	308.4	0.74	1.05	0.000645694	0.0232341
SPATC1L	15.1	0.81	1.42	0.000650608	0.023273
BAIAP2L1	125.4	-0.5	-0.56	0.000652212	0.023273
MTRNR2L1	27255.9	-0.55	-0.62	0.000652241	0.023273
LOC100507537	451.9	0.49	0.54	0.000657386	0.0233912
LCAT	32.5	0.73	1.01	0.000664564	0.0235809
ARGFX	273.7	0.38	0.4	0.000667625	0.0236234
ARL4A	529.1	-0.41	-0.44	0.000669459	0.0236234
UBB	1259.8	-0.32	-0.33	0.000673865	0.0237134
PDDC1	338.7	0.42	0.46	0.000681909	0.0239305
TBC1D16	122.5	0.58	0.68	0.000692278	0.0241919
LOC102467081	109.3	0.61	0.74	0.000693144	0.0241919
ARAP2	384.9	-0.44	-0.48	0.000697876	0.0242433
ICAM1	67.9	0.72	0.99	0.000700225	0.0242433
LINC01207	91.1	0.67	0.87	0.000701296	0.0242433
DHX9	275.3	-0.35	-0.36	0.00070221	0.0242433
LOC101929057	36.7	0.66	0.85	0.000707731	0.0243681
KIF1B	693.7	-0.33	-0.34	0.000710567	0.0244
MARVELD1	140.7	0.59	0.69	0.000717962	0.0245627
HNMT	51.1	0.66	0.83	0.000719962	0.0245627
EPB41L1	61.6	0.65	0.8	0.000721074	0.0245627
SPTLC3	174.2	-0.54	-0.62	0.000736877	0.0249499
SCAND2P	48.9	0.66	0.87	0.000741328	0.0249499
PPP1R21	118.1	-0.46	-0.51	0.000742005	0.0249499
FAM20A	168.9	0.68	0.87	0.000743682	0.0249499
TGOLN2	410	0.4	0.43	0.000744335	0.0249499
ZNF578	138.2	0.47	0.52	0.000747224	0.0249499
LINC00476	238.6	0.46	0.51	0.000747756	0.0249499
NYAP2	22.6	0.79	1.43	0.000748067	0.0249499
ARAF	40.8	0.69	0.92	0.000751017	0.0249831
RFC1	442.6	-0.28	-0.29	0.00075714	0.0251087
SLC35E2	274.1	0.41	0.43	0.000758726	0.0251087
FLCN	136.2	0.49	0.56	0.000763653	0.0252065
FMOD	121.4	0.71	0.94	0.000769707	0.0253408
COL23A1	35.6	0.79	1.33	0.000778251	0.025483
IER3	2303.7	0.69	0.94	0.000778344	0.025483
LOC100506127	364.8	0.47	0.52	0.000780012	0.025483
C7orf69	18.3	0.74	1.06	0.000787393	0.0256586
SERPINB2	240.2	-0.64	-0.79	0.000794327	0.0257589
QTRT1	26.9	0.73	1.03	0.000795286	0.0257589
PTGES2	44.6	0.67	0.85	0.00079652	0.0257589
TACC1	274.4	0.52	0.59	0.000805907	0.0259966
LOC101927018	49.2	0.59	0.7	0.000807987	0.025998
LINC00471	122.1	0.55	0.63	0.000814361	0.0261373
WDR1	250.4	-0.37	-0.39	0.000831052	0.0264714
LL22NC03-63E9.3	53.9	0.61	0.75	0.000831477	0.0264714
AEBP1	293.7	0.76	1.15	0.000832215	0.0264714
AQP9	148.2	-0.5	-0.56	0.00083306	0.0264714
ELMSAN1	232.8	0.42	0.46	0.000836321	0.0265016
PHF11	132.1	-0.49	-0.54	0.000838159	0.0265016
ZBTB3	157.5	0.63	0.79	0.000843215	0.0265913
TTK	19.9	-0.7	-0.92	0.00084516	0.0265913
TCEA1	373.2	-0.31	-0.32	0.000847743	0.026607
NDST3	35.4	0.7	0.92	0.000862207	0.0269947
PLCXD1	628.1	0.33	0.35	0.000865064	0.0270179
RBM27	349.8	-0.26	-0.27	0.000869077	0.0270771
FGFR1	381.5	0.72	1	0.000871917	0.0270951
GJC1	201	0.42	0.46	0.000875697	0.0270951
TBX2	55.2	0.74	1.08	0.000876885	0.0270951
CRYBG3	500.9	-0.37	-0.39	0.00087814	0.0270951
C3orf33	57.2	0.73	1.08	0.000884025	0.0272101
IGDCC4	18.7	0.78	1.24	0.000886128	0.0272101
HDAC7	407.8	0.54	0.62	0.000890542	0.0272801
ITSN1	433.9	0.41	0.44	0.000894591	0.0273385
SPATA5	307	0.36	0.38	0.000903614	0.0274757
TPTE2P5	103.9	0.53	0.61	0.000906501	0.0274757
SETD2	517.5	-0.25	-0.26	0.000906537	0.0274757
CALM1	1660.8	-0.33	-0.35	0.000908431	0.0274757
HEATR3	76.6	0.57	0.67	0.000909833	0.0274757
CERCAM	63	0.64	0.81	0.000912201	0.0274822
ACTL6A	72.1	-0.55	-0.63	0.000914451	0.0274852
COX17	86.5	-0.68	-0.87	0.000918385	0.0274958
EHF	461.9	-0.46	-0.5	0.000919111	0.0274958
TBL1X	365.2	0.35	0.37	0.000921775	0.0275111
ADRA1A	20.7	0.79	1.44	0.000924661	0.0275329
HDAC10	23.9	0.79	1.48	0.000927596	0.0275561
FGD5P1	22.4	0.78	1.36	0.000933812	0.0276764
ABCA12	1029.6	-0.41	-0.45	0.000939129	0.0277695
BACH1	322.8	-0.49	-0.54	0.000952913	0.028107
DCAF16	273.9	0.56	0.65	0.000954944	0.028107
H6PD	353	0.36	0.38	0.000959869	0.0281657
BAX	50.9	0.63	0.77	0.000961348	0.0281657
SEMA5A	455.2	0.58	0.69	0.000969342	0.0282773
CRYM-AS1	55.6	0.59	0.7	0.000970615	0.0282773
BTAF1	241.8	-0.38	-0.4	0.000974891	0.0282773
ARHGEF17	54.2	0.66	0.87	0.000976134	0.0282773
STK17A	181.3	-0.44	-0.48	0.000976226	0.0282773
COL4A2	373.7	0.64	0.8	0.000981278	0.0283594
HNRNPA3	702.9	-0.3	-0.31	0.000983976	0.0283732
LRPAP1	407.9	0.32	0.33	0.000986986	0.0283958
CTNND1	529.9	-0.37	-0.39	0.000995626	0.0284501
ATP13A1	47.4	0.61	0.75	0.000996125	0.0284501
INPPL1	113.6	0.61	0.73	0.000997245	0.0284501
MFN1	168.3	-0.47	-0.51	0.000997779	0.0284501
BCAS2	59	-0.59	-0.7	0.00100226	0.0285143
OPA3	275.6	0.39	0.41	0.00100738	0.0285961
SGK494	208.2	0.56	0.66	0.00101802	0.0288068
SEMA3C	151.2	-0.62	-0.75	0.00101931	0.0288068
TSG101	203.7	-0.35	-0.37	0.00102586	0.0289279
MEX3A	33.5	0.66	0.89	0.00103273	0.0290574
PALM2	142.8	0.5	0.56	0.00103634	0.029095
MRPL51	230.2	-0.37	-0.39	0.00104238	0.0292003
ERGIC2	242.4	-0.44	-0.48	0.00106645	0.0298094
ZNF773	317.3	0.47	0.52	0.00107683	0.0300337
PCYOX1L	17.7	-0.74	-1.07	0.00108456	0.0301835
ASB1	42.4	0.64	0.84	0.00109277	0.0303456
MYO1C	285.6	0.42	0.46	0.00110268	0.0304535
DNM1	41.9	0.75	1.14	0.00110575	0.0304535
POSTN	123.6	-0.62	-0.77	0.00110592	0.0304535
SHANK2-AS3	184.5	0.53	0.62	0.00111019	0.0304535
S100A4	259.6	0.63	0.77	0.00111073	0.0304535
ZNF321P	76.7	0.59	0.72	0.00111095	0.0304535
BIVM	119.4	0.52	0.59	0.00111677	0.0305475
MTRNR2L8	228790	-0.45	-0.5	0.00112412	0.0306826
RUNDC3A-AS1	151.2	0.46	0.52	0.00115751	0.0314601
BTN3A2	245.3	0.46	0.5	0.00115753	0.0314601
SAT2	85.3	0.52	0.61	0.00116729	0.0316581
SLC24A2	72.7	0.55	0.65	0.00118163	0.031979
BVES	57	0.51	0.58	0.00118638	0.0319892
TJP1	408.3	-0.32	-0.34	0.00118921	0.0319892
SP100	776.4	-0.39	-0.42	0.00118952	0.0319892
ZNF675	72.1	-0.63	-0.79	0.00119922	0.0321787
TBCD	77.3	0.48	0.53	0.001203	0.0321787
BCL9L	248.2	0.47	0.52	0.00120633	0.0321787
CTNS	133.9	0.47	0.52	0.00120669	0.0321787
C12orf29	144.1	-0.52	-0.59	0.00121035	0.0321787
LTBR	205.7	0.42	0.46	0.00121168	0.0321787
ZNF566	97.4	0.56	0.66	0.00121474	0.0321932
INMT	175.3	0.46	0.51	0.00121824	0.032219
C19orf24	82.4	0.56	0.66	0.00122379	0.0322988
MRPS27	169.3	0.41	0.45	0.00122835	0.0323142
ACOT13	317.2	-0.37	-0.39	0.00122943	0.0323142
LRRC32	135.1	0.68	0.95	0.00123599	0.0324201
XPOT	47.2	-0.63	-0.79	0.00124269	0.0324232
BMP1	57.4	0.62	0.77	0.00124273	0.0324232
RUNX1	89.7	0.61	0.76	0.00124373	0.0324232
VSTM1	74.6	0.69	0.96	0.00124814	0.032472
DLEU2	71.2	0.56	0.65	0.0012648	0.0328245
GIMAP1	31.9	0.67	0.92	0.00126683	0.0328245
DDX42	227.7	-0.34	-0.36	0.00127211	0.0328945
ZNF264	493.5	0.41	0.45	0.0012766	0.0329441
IFI44	64.4	-0.71	-0.98	0.00128884	0.0330334
SLC26A4	44.6	0.77	1.45	0.00129081	0.0330334
NR2F2	387	0.52	0.6	0.0012926	0.0330334
PLEKHM2	295.9	0.35	0.37	0.00129408	0.0330334
LOC100506321	23.5	0.74	1.16	0.00129489	0.0330334
BST2	36.6	-0.78	-1.51	0.00130239	0.0330334
STAT1	609.3	-0.46	-0.52	0.0013041	0.0330334
LPIN1	142.9	0.53	0.61	0.00130416	0.0330334
ZNF112	18.3	-0.72	-1.04	0.00130545	0.0330334
DBNDD1	30.2	0.66	0.86	0.00130592	0.0330334
SH3BP2	225.7	0.38	0.41	0.00132047	0.0332912
MKI67	322.7	-0.5	-0.56	0.00132308	0.0332912
PRR14L	306.8	-0.32	-0.33	0.00132653	0.0332912
LOC101927770	82.8	0.58	0.72	0.00132685	0.0332912
FZD6	133.1	-0.55	-0.64	0.00133042	0.0332912
KCNE3	57	0.57	0.69	0.00133175	0.0332912
AP3S2	185	0.43	0.47	0.00133722	0.0333626
SLC25A25-AS1	183.5	0.66	0.9	0.00134647	0.0334684
ARL6IP1	249.9	-0.36	-0.38	0.0013467	0.0334684
EMB	140.1	-0.6	-0.73	0.0013502	0.0334901
DCAF13	59.1	-0.53	-0.61	0.00136771	0.0338117
NCKAP1	225.1	-0.32	-0.34	0.00136845	0.0338117
LOC643770	26.4	0.78	1.72	0.00138644	0.0340807
LINC01443	56.9	0.59	0.73	0.001387	0.0340807
VHL	576.1	0.39	0.41	0.00138735	0.0340807
TMEM53	120.8	0.58	0.71	0.00139457	0.0341305
ZNF428	151.9	0.54	0.62	0.00139472	0.0341305
PXDC1	23	-0.72	-1.05	0.0013976	0.0341356
GLB1L	82.1	0.56	0.66	0.00140134	0.0341555
RGS4	62.6	0.74	1.23	0.00140621	0.0341555
ZNF101	226.4	0.46	0.51	0.00140644	0.0341555
OVCA2	167.4	0.46	0.5	0.00140922	0.0341582
AHCTF1	256.7	-0.34	-0.36	0.00141905	0.0343313
SHOX2	198.5	0.66	0.88	0.00142323	0.0343674
TIMP2	1276.6	0.66	0.87	0.00143003	0.0344664
RAPGEF5	45	-0.66	-0.86	0.00143451	0.0345094
MIDN	496.1	0.45	0.5	0.00144424	0.0346779
UBC	2167.2	-0.38	-0.41	0.00145061	0.0347261
UBR4	1228.2	0.35	0.37	0.00145586	0.0347261
CENPU	48.3	-0.51	-0.58	0.00145604	0.0347261
NRIP1	221.5	-0.45	-0.5	0.00145711	0.0347261
ALCAM	466.2	-0.41	-0.44	0.00146636	0.0348627
GFOD1	41.8	-0.64	-0.83	0.00146831	0.0348627
EPRS	477.4	-0.3	-0.31	0.00147454	0.0349457
AGTPBP1	43.2	-0.56	-0.67	0.00147729	0.0349462
SPON2	238.6	0.55	0.63	0.00148908	0.0350975
THOC7	244.5	-0.38	-0.4	0.00148918	0.0350975
KCNIP3	59.1	0.7	1	0.00151312	0.0355959
CRTAM	54.3	0.64	0.85	0.00152734	0.0358645
COL27A1	341.9	0.34	0.36	0.00153773	0.0360422
TMEM223	63.6	0.57	0.67	0.00154113	0.0360558
TKFC	93.9	0.47	0.53	0.00154835	0.0360668
STAC2	22.3	0.65	0.84	0.00154875	0.0360668
ZNF865	104.7	0.56	0.66	0.00155189	0.0360668
TCF25	557.8	0.33	0.34	0.00155532	0.0360668
SORL1	59.2	-0.71	-1.02	0.00155572	0.0360668
RAB34	102.9	0.53	0.62	0.00156854	0.0362298
EPS15	148.7	-0.4	-0.44	0.00156902	0.0362298
ARF6	394.2	-0.35	-0.37	0.00157126	0.0362298
VSNL1	63.4	-0.58	-0.7	0.00159049	0.036607
NUDT19	247.7	0.45	0.5	0.00159507	0.0366465
NBPF14	991.1	-0.47	-0.53	0.00161328	0.0369983
NRP2	240.3	0.57	0.68	0.00162072	0.0370959
SLC1A2	156.1	0.4	0.44	0.00162334	0.0370959
DTYMK	31.2	-0.64	-0.82	0.00164672	0.0373775
SMC5	355.1	-0.32	-0.34	0.00165005	0.0373775
XPO1	204.7	-0.35	-0.37	0.00165023	0.0373775
MYO5A	447.6	-0.31	-0.32	0.00165024	0.0373775
SLC35F5	98.6	-0.45	-0.49	0.00165279	0.0373775
BGN	189.1	0.62	0.79	0.00165322	0.0373775
HSDL2	650	-0.34	-0.35	0.00166656	0.0375936
AP1AR	77.3	-0.46	-0.51	0.00166867	0.0375936
BEND2	52.1	0.72	1.16	0.00167864	0.0377517
SGSM3	95.1	0.44	0.49	0.0016844	0.0378052
AFTPH	244.7	-0.38	-0.41	0.00168829	0.0378052
ADAT3	24.2	0.7	1.05	0.0016899	0.0378052
ALDH1B1	64.5	0.59	0.72	0.00169481	0.0378488
CARM1	201.5	0.32	0.34	0.00170268	0.0379243
SOAT1	163.6	0.39	0.41	0.00170413	0.0379243
FKBP5	506.4	-0.34	-0.36	0.0017073	0.0379287
ATP10B	72.8	-0.57	-0.69	0.00172754	0.0382303
KDM1A	85.9	-0.46	-0.51	0.00173029	0.0382303
ZSCAN4	104.9	0.64	0.81	0.0017316	0.0382303
RABL6	256.9	0.31	0.33	0.00173303	0.0382303
TXNRD2	87.7	0.69	1.02	0.00173792	0.0382303
TSTA3	242.4	0.58	0.71	0.00173883	0.0382303
CLCA2	689.9	-0.51	-0.58	0.00174625	0.0382486
RIPPLY3	183	0.56	0.67	0.00174781	0.0382486
LIPM	44.4	-0.64	-0.83	0.00174865	0.0382486
DNAJA1	245.7	-0.38	-0.41	0.00175403	0.0382995
PBOV1	17.9	0.73	1.38	0.00175697	0.0382995
EIF2AK1	392.9	-0.24	-0.25	0.00176904	0.0384969
PSMD12	155.7	-0.39	-0.41	0.00178194	0.0387118
PIGX	220.5	0.48	0.55	0.00179056	0.038822
TRAFD1	36.2	-0.61	-0.76	0.00179745	0.038822
PIBF1	136.5	-0.38	-0.4	0.001802	0.038822
AKAP17A	131.4	0.43	0.47	0.00180219	0.038822
FLJ37453	79.8	0.53	0.63	0.00180221	0.038822
FBXO34	58.2	-0.57	-0.69	0.00180623	0.038843
AR	80.2	0.65	0.87	0.00181276	0.0389178
MROH6	54.8	0.61	0.79	0.0018158	0.0389178
PHKB	165.2	0.47	0.53	0.0018215	0.0389747
GFM2	45.2	-0.66	-0.88	0.00182975	0.0390856
TCEA2	31.1	0.65	0.87	0.00183744	0.0391843
FAM110B	18.7	0.74	1.28	0.00184354	0.0392171
KIAA1456	427.1	0.48	0.54	0.00184511	0.0392171
D2HGDH	71.4	0.59	0.75	0.0018577	0.0394191
LINC01005	16.6	0.76	2.17	0.00187057	0.0396263
ANKRD36C	247.2	-0.36	-0.39	0.00189452	0.040007
OAS1	180.2	-0.6	-0.74	0.00189918	0.040007
N4BP2L2	636.8	-0.29	-0.3	0.00190195	0.040007
SHISA2	41.1	0.64	0.88	0.0019041	0.040007
CHMP2B	332.2	-0.4	-0.44	0.0019042	0.040007
MRC2	202.3	0.66	0.9	0.00191496	0.0401256
MEAF6	475.4	0.34	0.35	0.001918	0.0401256
XIAP	533.5	0.38	0.41	0.00191927	0.0401256
TMEM132B	127.3	0.67	0.96	0.0019304	0.0402925
CCDC6	419	-0.35	-0.37	0.00193769	0.0403785
TMLHE	23.6	-0.7	-1.01	0.00194334	0.0404304
ZNF551	68	0.57	0.68	0.00195259	0.0404947
NMRAL1	53.1	0.59	0.73	0.00195277	0.0404947
HSPA9	424	-0.28	-0.29	0.00195732	0.0405233
PWARSN	85.3	0.61	0.79	0.00196989	0.0407175
ATP2C1	165.1	-0.4	-0.43	0.00198915	0.0410492
C4orf48	16.1	0.73	1.18	0.00199367	0.041076
MLLT6	143.3	0.47	0.54	0.00200006	0.0410968
DHCR7	110.5	-0.5	-0.57	0.00200319	0.0410968
POM121	190.7	0.51	0.59	0.00200433	0.0410968
TMOD3	521.9	-0.4	-0.43	0.00200917	0.0411299
MRPS26	121.6	0.54	0.63	0.00201565	0.0411655
GCLM	166.2	0.42	0.46	0.00201735	0.0411655
CD28	26.7	0.68	1.01	0.00202555	0.04121
CRAMP1L	65.3	0.51	0.59	0.00202598	0.04121
NCOA4	354.8	-0.3	-0.32	0.00203965	0.0414221
RBM34	438.4	-0.4	-0.43	0.00204772	0.0415199
CDKN2B-AS1	200.6	-0.43	-0.48	0.00205225	0.0415459
MTRNR2L7	21.7	-0.68	-0.96	0.00205733	0.0415828
MAN2B1	75.8	0.51	0.59	0.00206966	0.0417079
FEM1C	77.8	-0.51	-0.59	0.00207005	0.0417079
ARRB2	34	-0.63	-0.82	0.00207724	0.041787
ABCA13	36.8	0.62	0.79	0.0020838	0.0417912
MXRA7	385.6	0.44	0.49	0.002084	0.0417912
HPS1	56.6	0.58	0.72	0.00210146	0.0420754
ERCC6-PGBD3	45.5	-0.62	-0.78	0.00211205	0.0422211
AKR1D1	47	0.54	0.64	0.00211722	0.0422396
STAT5B	75.2	0.47	0.53	0.00211959	0.0422396
CIRBP	280.5	0.41	0.45	0.00212562	0.0422938
ATP11B	207.4	-0.45	-0.5	0.00213279	0.0423705
ADM2	41.6	0.64	0.87	0.00217361	0.0431144
AICDA	67.1	0.52	0.6	0.00218535	0.0432547
GSTM3	124	0.47	0.53	0.00218745	0.0432547
FECH	121	0.42	0.46	0.00220076	0.0434506
PPP6R1	103.5	0.48	0.54	0.00222921	0.0439264
LOC101927550	74.7	0.62	0.85	0.00223174	0.0439264
IPO7	652.6	-0.29	-0.3	0.00223675	0.0439573
C14orf119	227.1	0.29	0.3	0.00224989	0.0441477
IAPP	43.5	0.61	0.79	0.00225651	0.0442096
CTSZ	154	0.61	0.78	0.00229601	0.04486
FAM135A	238.7	-0.34	-0.36	0.00229673	0.04486
LOC403312	90.4	0.53	0.63	0.00230707	0.044902
CCDC77	36.7	-0.55	-0.65	0.00230891	0.044902
ANKIB1	300.3	-0.34	-0.36	0.00230943	0.044902
TNFAIP3	181.2	0.59	0.77	0.00231756	0.0449917
CEP126	118.7	0.47	0.52	0.00232342	0.045037
STRN	308.9	-0.38	-0.41	0.00232756	0.0450488
MYL12B	528.2	-0.32	-0.34	0.00233195	0.0450655
NMNAT1	238.3	0.48	0.54	0.00237443	0.0458172
OCIAD1	247.7	-0.38	-0.41	0.00238184	0.0458226
C15orf41	28.1	-0.69	-1	0.00238268	0.0458226
IL12B	48	0.58	0.74	0.00238672	0.0458226
ULK4	37.8	-0.6	-0.75	0.00238906	0.0458226
FRS2	71.9	-0.48	-0.55	0.00243066	0.0464844
SRRM2	1652.8	0.33	0.35	0.00243084	0.0464844
HMCES	16.1	-0.74	-1.47	0.00243888	0.046524
RDH12	130.9	-0.47	-0.53	0.00244195	0.046524
RRN3	57.2	-0.49	-0.56	0.00244587	0.046524
HNRNPA2B1	628.8	-0.34	-0.36	0.00244748	0.046524
MRO	56.5	0.62	0.83	0.00245543	0.04655
MORC4	203.7	-0.35	-0.38	0.002458	0.04655
GBP3	101.5	-0.51	-0.6	0.00245978	0.04655
GALNT3	69.2	-0.57	-0.7	0.00246901	0.0466555
PDP2	461.5	0.52	0.61	0.00247581	0.0467149
ICAM4	32	0.63	0.84	0.00248412	0.0468026
RNF113A	26.9	-0.63	-0.82	0.0024884	0.0468142
SYDE1	39.2	0.67	0.99	0.00249716	0.046857
MOSPD2	51.8	-0.57	-0.69	0.00249801	0.046857
TNFRSF14	36.2	0.62	0.84	0.002505	0.0469192
SH3RF3	38.1	0.65	0.92	0.00251241	0.046989
YIPF1	44.7	-0.54	-0.65	0.0025228	0.0471145
AP5S1	56.7	0.58	0.74	0.00253427	0.0472595
STEAP2	198	0.57	0.72	0.00254315	0.0473559
PRELID2	128.3	0.49	0.57	0.00254857	0.0473878
ENY2	240.6	-0.35	-0.37	0.00256062	0.0474668
CLDN1	991.7	-0.44	-0.49	0.00256506	0.0474668
SRPK1	557.7	-0.28	-0.29	0.00256684	0.0474668
NCAPH	55.4	-0.52	-0.61	0.00256768	0.0474668
ZSWIM8	118.9	0.57	0.72	0.00258144	0.0476522
COL1A1	1628.8	0.58	0.72	0.00258862	0.0476808
DIDO1	173.5	-0.37	-0.4	0.00259443	0.0476808
DNM1P35	64.6	0.59	0.76	0.00259598	0.0476808
FAM192A	219.9	-0.34	-0.36	0.00259792	0.0476808
SLF2	122.7	-0.4	-0.44	0.00262628	0.0481208
MCPH1	82.1	-0.48	-0.55	0.00262943	0.0481208
PSMB8-AS1	21.4	0.65	0.94	0.00263338	0.0481241
BMS1P6	133.6	-0.43	-0.48	0.00265627	0.0484732
ATP6V0D2	51.1	0.58	0.73	0.00266025	0.0484766
SLITRK6	58.2	-0.66	-0.91	0.00266529	0.0484992
ZBTB41	62.7	-0.47	-0.54	0.00268679	0.0488209
WTAP	354.4	0.5	0.58	0.00269421	0.048886
PFDN1	201.6	-0.33	-0.35	0.00270059	0.0489324
TNFAIP8L1	183.9	0.44	0.5	0.00274203	0.0495953
PLEKHG2	152.4	0.41	0.45	0.00274865	0.0495953
LAGE3	29.1	-0.6	-0.76	0.00274882	0.0495953
DGKZ	51.3	0.6	0.76	0.00276196	0.049713
ALMS1-IT1	41.9	0.62	0.81	0.00276313	0.049713
MAPRE1	44.5	-0.58	-0.72	0.00278732	0.0500436
HAS3	23.6	-0.67	-0.98	0.00279051	0.0500436
GLUD1	185.7	-0.36	-0.39	0.00279834	0.0500436
GAB1	79.3	-0.46	-0.52	0.00280465	0.0500436
ATP5O	346.6	-0.29	-0.3	0.00280841	0.0500436
TRPV1	51.8	0.54	0.67	0.00280934	0.0500436
MGRN1	73.5	0.49	0.56	0.00281088	0.0500436
VENTX	62	0.55	0.67	0.00281672	0.0500436
SEC11C	89.3	-0.47	-0.53	0.00281676	0.0500436
NUP133	72.7	-0.46	-0.52	0.00282713	0.050158
ABCB5	68.7	0.52	0.62	0.00285335	0.050553
RSL1D1	631.8	-0.23	-0.24	0.0028638	0.0506184
SEPSECS	28.7	-0.63	-0.83	0.00286497	0.0506184
TCF7	74	0.59	0.76	0.00287003	0.0506377
PLD6	34.1	0.6	0.77	0.00287774	0.0506459
GDI2	432.9	-0.29	-0.3	0.00287842	0.0506459
ZFYVE16	184.6	-0.41	-0.45	0.00288387	0.050672
RAD21	604.3	-0.26	-0.27	0.00290113	0.0509053
WAPL	472	-0.28	-0.29	0.00291394	0.05106
ZNF619	67.8	0.5	0.58	0.00292887	0.0512513
MED16	20.2	0.68	1.02	0.00294095	0.0512637
TMEM130	33.9	0.58	0.72	0.00294298	0.0512637
ZNF713	193.2	0.41	0.46	0.00294357	0.0512637
COL13A1	36.7	0.68	1.1	0.002946	0.0512637
PDE7A	290.3	0.41	0.45	0.00294965	0.0512637
SMIM12	160.5	0.34	0.37	0.00296097	0.051332
LOC101927468	33.9	0.61	0.81	0.00296509	0.051332
ASPM	196	-0.44	-0.49	0.00296564	0.051332
CPPED1	106.7	0.5	0.58	0.00297067	0.0513476
RAB36	26.4	0.64	0.92	0.00297613	0.0513476
UST	61.1	0.52	0.62	0.00297859	0.0513476
DSCAM-AS1	19.1	0.7	1.17	0.00298894	0.0514566
DNAJC9	107.7	-0.39	-0.43	0.00300114	0.051597
SLC35D2	94.8	-0.41	-0.45	0.00302276	0.0517995
CTTN	406.8	-0.34	-0.36	0.00302456	0.0517995
TMPRSS11D	106.6	-0.51	-0.59	0.00302508	0.0517995
TWIST2	285.1	0.61	0.79	0.00303917	0.0518883
GATAD1	301	0.38	0.41	0.00303923	0.0518883
FARSA	105.2	0.49	0.56	0.00304689	0.0518883
NBEA	44.1	0.68	1.08	0.00305237	0.0518883
TEX2	169.9	-0.36	-0.39	0.00305335	0.0518883
RPS8	12101.7	-0.25	-0.25	0.00305464	0.0518883
OLAH	47.1	0.61	0.83	0.00307667	0.0520892
PBLD	45.1	0.57	0.72	0.00308188	0.0520892
LINC01000	152.8	0.4	0.45	0.00308234	0.0520892
SLC25A24	98.4	-0.47	-0.53	0.00308278	0.0520892
ST3GAL1	167.7	0.55	0.68	0.00309991	0.0523095
LOC284454	271.6	0.38	0.41	0.00312609	0.0526817
NCMAP	109.4	0.53	0.65	0.00313643	0.0527862
CYP1A2	134.1	0.43	0.48	0.00317052	0.0532051
FAM104B	39.8	-0.54	-0.65	0.00317354	0.0532051
FIP1L1	246.6	0.34	0.36	0.00317381	0.0532051
CIC	77.7	0.5	0.58	0.00318967	0.0534009
NID1	423.5	0.6	0.77	0.0031962	0.0534042
RRBP1	954.6	0.37	0.39	0.00319928	0.0534042
MAP2	602	-0.47	-0.54	0.00320241	0.0534042
ASPSCR1	16.4	0.7	1.27	0.00321408	0.0535289
ERGIC3	298	0.36	0.39	0.00322378	0.0535814
CTNNAL1	201.9	-0.34	-0.36	0.00322562	0.0535814
CLASRP	100.3	0.51	0.6	0.00323644	0.0536912
GLO1	370.3	-0.5	-0.58	0.00324982	0.053801
ALDH16A1	74.3	0.5	0.59	0.00325148	0.053801
A4GALT	29.6	0.61	0.81	0.00327745	0.0541143
ATXN1L	20.9	-0.68	-1.03	0.00327888	0.0541143
SNHG18	17.2	0.7	1.24	0.00329079	0.0542393
GPS1	84.6	0.5	0.57	0.00329619	0.0542393
ARMC9	124.5	0.56	0.7	0.00330334	0.0542393
CHRNB1	128.9	0.47	0.54	0.00330344	0.0542393
PKN2	404.6	-0.24	-0.25	0.00331202	0.0542757
CSNK1G3	274.7	-0.32	-0.33	0.00331416	0.0542757
RMDN1	166.8	-0.35	-0.37	0.00332594	0.054399
TRAPPC2B	17.6	-0.68	-1.01	0.00333165	0.0544144
UBXN6	223.2	0.33	0.35	0.00333541	0.0544144
R3HCC1L	71.7	-0.44	-0.49	0.00335142	0.0545018
ZCCHC6	1176.2	-0.34	-0.36	0.00335194	0.0545018
COPS2	338.7	-0.36	-0.39	0.00335356	0.0545018
SEPT10	309	-0.39	-0.42	0.00336766	0.0546614
ZNF417	159.7	0.55	0.69	0.00338704	0.0549062
COL7A1	259.3	0.43	0.48	0.00340179	0.0549602
CTSV	349.7	-0.46	-0.52	0.00340242	0.0549602
RPL19	3313.9	-0.24	-0.25	0.00340328	0.0549602
HDAC6	61	0.45	0.51	0.00342162	0.0551257
RALBP1	1339.3	-0.22	-0.23	0.00342216	0.0551257
PNPLA2	84.9	0.46	0.52	0.00343011	0.0551842
RNGTT	31.5	-0.55	-0.67	0.00345458	0.0555079
ZNF215	17.8	-0.65	-0.93	0.00347163	0.0557118
GOLGA3	590.5	0.46	0.52	0.00348388	0.0558382
SMAD5	560.4	-0.22	-0.23	0.0034921	0.0558624
CHMP4A	55.9	-0.52	-0.61	0.00349413	0.0558624
GGH	152.1	-0.54	-0.66	0.00351111	0.0560637
SQSTM1	812.6	0.38	0.42	0.00353349	0.0563186
NOA1	65.5	-0.45	-0.51	0.0035359	0.0563186
GNAI1	124	-0.54	-0.65	0.00355426	0.0564871
ASB16-AS1	351.6	0.47	0.54	0.00355796	0.0564871
HAGHL	28.8	0.61	0.83	0.00356589	0.0564871
DHX32	99.5	-0.46	-0.52	0.00356713	0.0564871
LOC101928401	50.3	0.61	0.86	0.00357248	0.0564871
THUMPD3	160.8	-0.35	-0.38	0.00358193	0.0564871
KLF8	41.5	-0.57	-0.72	0.00358498	0.0564871
TREM2	38.7	-0.59	-0.76	0.00358729	0.0564871
SUGP2	135.1	0.4	0.44	0.00358982	0.0564871
NDUFB9	376.6	-0.36	-0.39	0.00359069	0.0564871
KMT2B	115.8	0.47	0.54	0.00361224	0.0567561
ANKLE2	319.4	-0.4	-0.43	0.00362923	0.056953
SPHK1	35.2	0.64	0.92	0.00364977	0.0571417
LDAH	25	-0.63	-0.86	0.00365378	0.0571417
LRRC19	135	0.49	0.57	0.00365467	0.0571417
LOC100506860	20.6	0.68	1.1	0.00366968	0.0573063
PUS10	19.5	-0.63	-0.87	0.00367758	0.0573207
SCAND1	45.1	0.57	0.73	0.00367958	0.0573207
LOC100129461	50.8	0.55	0.69	0.00369643	0.057513
ADSS	128.4	-0.4	-0.44	0.00370459	0.0575699
PAMR1	20.1	0.69	1.13	0.00371485	0.0576592
EIF5A2	98.9	0.48	0.56	0.00372125	0.0576884
CACNG8	126.9	0.47	0.54	0.00373223	0.0577778
PDCD6IP	375.7	-0.39	-0.42	0.00373809	0.0577778
SBSPON	60.4	0.52	0.63	0.00374058	0.0577778
IVD	146.9	0.39	0.42	0.00374857	0.0578312
CEP164	131.3	0.36	0.39	0.00375746	0.0578582
PDE7B	32	0.58	0.77	0.00375938	0.0578582
KRI1	170.6	0.36	0.38	0.00378153	0.0580939
L2HGDH	342.5	-0.37	-0.41	0.00378379	0.0580939
DIS3L	87.7	0.49	0.58	0.0037895	0.0581118
GPR78	19.1	0.65	0.92	0.00380696	0.0583078
CRAT	28	0.66	0.97	0.00381141	0.0583078
NTN1	23.4	0.66	1	0.00382232	0.0584047
BRD4	731.7	0.24	0.25	0.00383285	0.0584677
TCF7L2	172.5	0.44	0.49	0.0038356	0.0584677
COL4A3BP	309	-0.28	-0.29	0.00384202	0.0584958
FKBP15	411.1	-0.36	-0.39	0.00386788	0.0588194
LINC00691	179	0.52	0.61	0.00388106	0.0589496
CDC42SE1	105.9	-0.47	-0.54	0.00390029	0.0590713
CERS3	471.8	-0.4	-0.44	0.00390125	0.0590713
EMX2OS	195.1	0.39	0.43	0.00390294	0.0590713
OR7E12P	25.9	0.65	0.99	0.00391358	0.0590825
IQCA1	20.9	-0.64	-0.91	0.00391618	0.0590825
CA2	61.6	-0.54	-0.66	0.00391756	0.0590825
NRIP3	78.1	0.56	0.7	0.0039312	0.0591534
VPS13A	571.9	-0.29	-0.31	0.00393326	0.0591534
ZNF286B	61.7	0.59	0.77	0.00394324	0.0591534
TBXA2R	115.8	0.53	0.64	0.00394858	0.0591534
AES	357.4	0.36	0.38	0.00395065	0.0591534
DCAF7	459.4	0.31	0.32	0.00395107	0.0591534
SBDS	449.5	-0.3	-0.32	0.00395946	0.0591534
DNAH17-AS1	26.4	0.64	0.89	0.00396071	0.0591534
RAP2C	56.8	-0.54	-0.66	0.00396393	0.0591534
SHISA9	660.8	-0.48	-0.56	0.00397935	0.0592436
DNAJC5G	17.6	0.68	1.1	0.00398331	0.0592436
MAPKBP1	251.5	0.33	0.35	0.00398389	0.0592436
ZFP42	101.6	0.45	0.51	0.00401976	0.0594624
GPR1-AS	70.6	0.47	0.54	0.00401993	0.0594624
SVBP	44.9	-0.54	-0.66	0.004026	0.0594624
SGMS1-AS1	49.5	0.61	0.85	0.00402799	0.0594624
RPL4	3285	-0.23	-0.24	0.00402833	0.0594624
ADRBK2	114.5	0.56	0.72	0.00403017	0.0594624
LOC101927069	126	0.46	0.53	0.00403559	0.0594624
PECAM1	43.8	0.54	0.66	0.00403585	0.0594624
TPD52L1	103.7	-0.58	-0.74	0.00404316	0.0595015
ARF5	573.7	0.41	0.45	0.00404846	0.059511
ANXA1	489.7	-0.53	-0.65	0.00407304	0.0596794
TMEM119	70.2	0.55	0.67	0.00408	0.0596794
RRAD	59.3	-0.59	-0.77	0.00408119	0.0596794
FAM134A	190.4	0.32	0.34	0.00408174	0.0596794
KIAA1324	102.7	0.41	0.46	0.00408328	0.0596794
CD44	1064	-0.2	-0.2	0.00409557	0.0597906
PSMB7	404.1	-0.28	-0.29	0.00410323	0.0598341
LOC284379	43.2	0.54	0.66	0.00412804	0.0601273
RNF157	69.9	0.59	0.77	0.00413398	0.0601451
DPY30	91.7	-0.42	-0.47	0.00414396	0.0602049
ADI1	323.1	-0.29	-0.31	0.00414751	0.0602049
PLCG1	77.1	0.45	0.5	0.00416906	0.0602958
SKP1	533.9	-0.3	-0.32	0.00417165	0.0602958
ALDH3B1	37.1	0.64	0.91	0.00417609	0.0602958
RFNG	96.5	0.44	0.49	0.00417701	0.0602958
SPON1	123.8	0.53	0.65	0.00417738	0.0602958
PGM2	149.2	-0.52	-0.63	0.00418467	0.0603256
HSPA8	896.9	-0.4	-0.44	0.00419571	0.0603256
ZNF430	190.9	0.37	0.4	0.00419591	0.0603256
ADAMTS2	76.9	0.56	0.71	0.00419833	0.0603256
SLC12A4	45.8	0.54	0.67	0.00420998	0.0604251
SHISA4	18.6	0.69	1.18	0.00422694	0.0606004
HLX-AS1	18.1	0.67	1.1	0.00423647	0.0606637
MXRA8	441.3	0.68	1.13	0.00424577	0.0606637
ZNF69	56.6	0.51	0.6	0.00424623	0.0606637
KSR2	28.4	0.58	0.76	0.00425035	0.0606637
S1PR5	39.2	-0.56	-0.71	0.00425565	0.0606715
LMNB1	23.2	-0.6	-0.8	0.00428127	0.0609687
DYDC1	44.5	0.64	0.97	0.00428933	0.0610155
DDX52	678.7	0.29	0.3	0.00432487	0.0614187
DNASE2	96.3	0.4	0.45	0.00432729	0.0614187
CTBP1-AS	32.2	0.61	0.87	0.00433704	0.0614888
JOSD1	153.6	0.38	0.42	0.0043485	0.0615421
CLEC11A	97.6	0.58	0.76	0.00435044	0.0615421
XXYLT1	54.3	0.57	0.73	0.00436162	0.061632
MYL10	38.2	0.56	0.73	0.00441657	0.0623395
CAND1	167.4	-0.31	-0.33	0.00442733	0.0624224
GGA1	91.1	0.39	0.43	0.00444107	0.0625247
PRR29-AS1	38.4	0.56	0.71	0.00444572	0.0625247
GRHL2	84.7	-0.43	-0.48	0.00445092	0.0625247
ZNF785	168.3	0.42	0.46	0.00445804	0.0625247
UPF1	196	0.43	0.48	0.00445906	0.0625247
DDX51	73.1	0.56	0.71	0.00447045	0.0626157
GABARAPL1	181.2	0.44	0.5	0.0044783	0.062657
GGA3	73.6	0.47	0.55	0.00448332	0.0626586
MYO3B	119.1	0.42	0.48	0.00451573	0.0630042
LYRM7	499.9	0.24	0.25	0.00451832	0.0630042
IDI1	141.6	-0.51	-0.61	0.00453216	0.0630042
CNDP2	118.1	-0.38	-0.41	0.00453462	0.0630042
KIF21A	412.4	-0.4	-0.44	0.00453754	0.0630042
C3	397	0.64	0.94	0.00453764	0.0630042
CIAO1	365.5	0.27	0.28	0.00456431	0.0633057
TUG1	410.7	-0.28	-0.29	0.00457047	0.0633224
NUP153	71.6	-0.43	-0.48	0.00457591	0.063329
FFAR4	87.7	0.42	0.46	0.00458547	0.0633927
IFIH1	149.1	-0.51	-0.6	0.00459305	0.0634288
ZNF738	178.6	0.4	0.45	0.00463216	0.0638989
FILIP1L	307	-0.38	-0.41	0.0046371	0.0638989
MRPS31	139.6	-0.36	-0.39	0.00466271	0.0641827
PPEF2	30.6	0.56	0.74	0.00470301	0.0646677
TMTC3	302.7	-0.36	-0.39	0.0047348	0.0650348
CYP21A1P	26.9	0.59	0.77	0.00474937	0.0651331
FAM92A1P2	36.8	0.69	1.64	0.00475604	0.0651331
CERS5	121.9	0.38	0.41	0.00476049	0.0651331
FCF1	420.8	0.31	0.32	0.00476607	0.0651331
MAGEH1	30	0.6	0.83	0.00476745	0.0651331
KIF20B	276.5	-0.38	-0.42	0.00478415	0.0652914
ITPRIPL2	622.7	0.31	0.33	0.00480139	0.0654081
NDUFA12	192.4	-0.42	-0.47	0.00480294	0.0654081
FYTTD1	144.4	-0.36	-0.39	0.00481698	0.0655294
MEMO1	48.1	-0.69	-1.32	0.00482573	0.0655786
LSM3	156.6	-0.33	-0.35	0.00483307	0.0656085
KCTD9	160.6	-0.39	-0.43	0.0048481	0.0657272
LINC00508	26.5	0.64	1	0.00485293	0.0657272
ATM	242.8	0.35	0.38	0.00485724	0.0657272
LOC101928280	48	0.58	0.78	0.00487303	0.0658043
C11orf68	52.4	0.59	0.78	0.00487325	0.0658043
BLOC1S3	101.7	0.37	0.4	0.00489957	0.0660899
ANTXR1	268.9	0.5	0.6	0.00495984	0.0668323
PRMT2	433.7	0.33	0.35	0.00498379	0.0669831
TRAPPC2	180.6	0.45	0.53	0.0049845	0.0669831
GOLGB1	2561.9	-0.22	-0.23	0.00498676	0.0669831
ZNF800	205.1	-0.37	-0.41	0.00504592	0.0677066
KIF16B	247.5	-0.35	-0.37	0.00507098	0.0679713
PITX2	36.2	-0.6	-0.82	0.00508974	0.0681514
PAK1	112	-0.43	-0.48	0.00509665	0.0681724
ZC3H12D	105.1	0.45	0.52	0.0051112	0.0682954
LINC01502	49.2	0.57	0.79	0.00514315	0.0685682
DSP	24205.3	-0.4	-0.44	0.00514694	0.0685682
LUC7L2	230.9	-0.28	-0.29	0.00515292	0.0685682
VPS37C	98.2	0.4	0.45	0.00515309	0.0685682
MRPS18C	114.7	-0.43	-0.49	0.00516538	0.0685758
LINC01170	23.8	0.59	0.82	0.00517698	0.0685758
SGMS1	204	-0.35	-0.38	0.00517885	0.0685758
MFAP5	198.5	-0.58	-0.77	0.00517967	0.0685758
THBS2	666.1	0.48	0.57	0.0051805	0.0685758
MICAL2	137.4	-0.49	-0.57	0.00520601	0.0688261
WDR73	115	0.43	0.48	0.00521018	0.0688261
DSG1	5725.5	-0.42	-0.47	0.00524703	0.0692413
UCHL3	203.6	-0.46	-0.53	0.00525712	0.0693029
BHMT2	109.5	0.51	0.62	0.00527139	0.0694193
FRMD4B	587.4	-0.32	-0.34	0.00528382	0.0695113
BREA2	31.4	0.68	1.55	0.00529634	0.0695922
C9orf114	137.8	0.46	0.53	0.00530087	0.0695922
NTAN1	126	-0.42	-0.47	0.00534186	0.0700584
FAAP100	37.6	0.59	0.79	0.00535908	0.0702122
MMP14	226.3	0.55	0.7	0.00537916	0.0703647
CCP110	252.7	0.38	0.42	0.00538413	0.0703647
WTAPP1	43.2	0.65	1.07	0.00538936	0.0703647
PTPN21	120.5	-0.38	-0.42	0.00540384	0.0703647
ARHGEF39	71.9	0.49	0.59	0.00540424	0.0703647
SHTN1	168.5	-0.4	-0.45	0.00540846	0.0703647
LOC339803	78.8	0.42	0.47	0.00540928	0.0703647
ANO10	212.1	-0.36	-0.39	0.0054456	0.0707538
ZNF276	107.8	0.41	0.46	0.00545027	0.0707538
CRIM1	321.2	-0.37	-0.4	0.00545798	0.070782
UBXN4	680.9	-0.25	-0.26	0.00547744	0.0709623
ABR	45	0.53	0.66	0.00549689	0.0711421
HAVCR2	41.3	0.56	0.76	0.00551481	0.0712917
POLR1D	227.8	-0.45	-0.52	0.00551961	0.0712917
C1orf74	35.8	-0.56	-0.71	0.00553524	0.0714214
LOC101060542	42.5	0.55	0.71	0.00554384	0.0714522
DDX60	236.3	-0.55	-0.69	0.00554882	0.0714522
IARS2	136.8	-0.33	-0.35	0.00556647	0.0716073
LINC00970	86.9	0.54	0.69	0.00557856	0.0716906
TMEM106A	88.2	0.51	0.63	0.00558467	0.0716971
NUP205	46	-0.5	-0.59	0.00559049	0.0716998
CR1	45.4	0.54	0.69	0.00560283	0.0717859
C1orf122	121.1	0.42	0.47	0.00562666	0.072019
TTC28	60.7	0.51	0.63	0.0056421	0.0721076
IFI27	1120.8	-0.61	-0.86	0.00564487	0.0721076
COX6B1	423	-0.28	-0.3	0.0056907	0.0725221
CBFA2T2	141.8	0.38	0.42	0.00569393	0.0725221
NOL7	226.6	-0.29	-0.31	0.00569436	0.0725221
ZNF546	65.7	0.47	0.55	0.00570722	0.0726136
OXSR1	189.8	-0.41	-0.45	0.00571903	0.0726915
DISC2	106.1	0.5	0.61	0.00573667	0.0727308
NUGGC	225.8	0.39	0.43	0.00573764	0.0727308
LOC100128593	117	0.52	0.65	0.00573921	0.0727308
LRP2	98.7	0.46	0.54	0.0057602	0.0727489
PCBP2	873	0.27	0.28	0.00576131	0.0727489
NCK1	124.6	-0.36	-0.39	0.00576252	0.0727489
LOC101929660	54.3	0.61	0.93	0.00576342	0.0727489
PDPR	64.1	0.54	0.69	0.00580505	0.0732019
POMP	378	-0.29	-0.3	0.00581077	0.0732019
BBOX1	45.2	-0.56	-0.73	0.00581936	0.0732379
MRPS35	215	-0.32	-0.34	0.0058485	0.0734929
PIPOX	35.6	0.56	0.74	0.00585113	0.0734929
CCS	29	0.55	0.69	0.00587063	0.073647
ZNF483	129.2	0.47	0.55	0.00587492	0.073647
VGLL4	230.8	0.34	0.36	0.00588114	0.0736526
IGF2R	531.3	0.46	0.54	0.00590523	0.0738447
LETM2	72.5	0.46	0.53	0.00590804	0.0738447
CDC7	14.9	-0.61	-0.85	0.00592078	0.0739317
BCL2L15	52.1	0.47	0.56	0.00592828	0.073953
GRHL1	364.5	-0.38	-0.42	0.00595509	0.074215
SHE	70.7	0.51	0.62	0.00598398	0.074315
LOC101929698	67	0.56	0.74	0.00598822	0.074315
SRM	246.1	0.41	0.46	0.00599225	0.074315
C18orf21	32.4	-0.53	-0.66	0.00599235	0.074315
B3GNT5	142.3	-0.4	-0.44	0.00600389	0.074315
MGMT	88.8	0.52	0.64	0.00600466	0.074315
LPCAT2	135.6	-0.39	-0.44	0.00600509	0.074315
LOC101928303	67.1	0.54	0.69	0.0060115	0.074315
EPHA10	25.2	0.59	0.82	0.00601904	0.074315
MRPS34	163.8	-0.32	-0.34	0.00603812	0.074315
JMJD8	386.7	0.41	0.46	0.00603936	0.074315
PRRT3	86.4	0.47	0.55	0.00604177	0.074315
FANCM	31.4	-0.57	-0.76	0.00604386	0.074315
LOC100506022	24.7	0.59	0.82	0.00604545	0.074315
PALM2-AKAP2	123.9	0.54	0.7	0.00605039	0.074315
PIGT	141	0.54	0.67	0.0060705	0.0744384
USMG5	439.7	-0.47	-0.55	0.00607209	0.0744384
ATP5B	334.4	-0.33	-0.35	0.00608025	0.074467
LPAR6	108.5	-0.42	-0.47	0.0060984	0.0746177
SSH1	147.4	0.38	0.41	0.00612948	0.0748016
RSL24D1	218.8	-0.48	-0.57	0.00613667	0.0748016
EPHA3	48.5	0.6	0.81	0.00614226	0.0748016
DLG1	350.5	-0.35	-0.38	0.00614246	0.0748016
DOPEY1	97.1	-0.38	-0.42	0.00614271	0.0748016
SGK3	103.1	0.44	0.51	0.00615283	0.0748039
ABHD17C	241.1	0.31	0.32	0.0061546	0.0748039
RNF14	152.7	0.39	0.44	0.00616489	0.0748267
HRH4	43.3	0.59	0.81	0.00616894	0.0748267
PXK	148.7	0.45	0.51	0.00617405	0.0748267
UBOX5	56.5	0.49	0.58	0.00621068	0.0751993
XRCC1	56.8	0.49	0.58	0.00621817	0.0752187
ATG5	63.4	-0.42	-0.48	0.00622458	0.075225
DHX57	45.6	-0.49	-0.59	0.00625856	0.0754935
DLGAP1-AS2	48.8	0.55	0.75	0.00625862	0.0754935
TNNI1	32.9	0.58	0.83	0.00626908	0.0755483
GYG2P1	39.8	0.53	0.66	0.00629638	0.0758058
SDF2L1	84.5	0.51	0.61	0.00630692	0.0758367
MRPL45	68.1	-0.48	-0.57	0.00631733	0.0758367
GALNT15	74.4	0.59	0.85	0.00632194	0.0758367
LOXL1	68	0.6	0.84	0.00632269	0.0758367
DDX1	486.1	-0.28	-0.29	0.00636114	0.0762263
SPPL2B	46.3	0.49	0.57	0.00641142	0.0767567
ADAR	287.2	-0.33	-0.35	0.00642888	0.076812
ARPC3	308.9	-0.49	-0.59	0.00643055	0.076812
SSX2IP	43.4	-0.57	-0.77	0.00643526	0.076812
PVR	244.4	0.43	0.49	0.00644009	0.076812
PDCL3	48.7	-0.5	-0.6	0.00645381	0.0768496
EEF2K	192.5	0.31	0.33	0.00645527	0.0768496
LOC100506603	135.2	0.37	0.41	0.00646989	0.0769519
TOR4A	109.3	0.35	0.38	0.00649866	0.0772222
MOXD1	154.8	0.52	0.65	0.00653072	0.0773839
STAT2	286.6	0.41	0.46	0.00653306	0.0773839
PBXIP1	72.3	0.47	0.55	0.00653454	0.0773839
ZNF557	157.9	0.4	0.45	0.00654094	0.0773839
ZNF687	67	0.48	0.57	0.0065438	0.0773839
OSTM1	280.8	0.33	0.35	0.0065516	0.0773839
ARID3A	34.8	0.61	0.95	0.00655768	0.0773839
ZNF532	149.6	-0.39	-0.43	0.00656073	0.0773839
YBX3	1939.3	-0.23	-0.24	0.00658457	0.0775263
NGLY1	51.2	-0.47	-0.55	0.00659749	0.0775263
C6orf106	297.4	-0.24	-0.25	0.00660016	0.0775263
SNRPA1	56.6	-0.51	-0.62	0.00660291	0.0775263
LZIC	132.9	-0.35	-0.38	0.00660418	0.0775263
PLIN5	103.4	0.39	0.44	0.00661462	0.0775263
PLAC9	36.1	0.65	1.03	0.00661763	0.0775263
F10-AS1	47.4	0.54	0.68	0.00662146	0.0775263
LRCH4	17.2	0.6	0.84	0.00662742	0.0775263
RASSF2	81.2	0.48	0.57	0.00665259	0.0776647
UBE2D1	51.9	-0.53	-0.67	0.00665283	0.0776647
ARFGEF1	440.5	-0.28	-0.29	0.00666115	0.0776647
FARSB	110.5	-0.37	-0.4	0.00666358	0.0776647
HERC6	40.8	-0.62	-0.9	0.00668705	0.0778672
FAM133CP	175.6	0.66	1.85	0.00670014	0.0779486
CNIH4	181.5	-0.4	-0.44	0.00670751	0.0779634
MMP19	83	0.5	0.62	0.0067181	0.0780147
MPV17L	120	0.49	0.58	0.00672652	0.0780147
VCL	292.7	0.33	0.35	0.00673118	0.0780147
SLC24A4	92.8	0.49	0.58	0.00673636	0.0780147
PRADC1	21.1	-0.59	-0.8	0.00677955	0.0782621
CCR6	43.7	0.6	0.88	0.00678059	0.0782621
CNTN1	45.5	-0.57	-0.75	0.00678557	0.0782621
TPM3	1320.9	-0.26	-0.27	0.00678755	0.0782621
AMER3	116.1	0.41	0.47	0.00678835	0.0782621
SMC3	689.8	-0.23	-0.24	0.00679561	0.0782751
NPIPA1	315.6	0.45	0.53	0.00681377	0.078396
TWIST1	85.1	0.58	0.79	0.00681838	0.078396
ADCY1	49.3	0.62	1.04	0.00682664	0.0784204
NR2F1	298.8	0.62	0.95	0.00683371	0.0784311
PTBP1	373.8	0.32	0.34	0.0068406	0.0784397
RAX2	16.1	0.63	1.07	0.0068555	0.0785401
TOMM70A	206.1	-0.3	-0.32	0.00686339	0.07856
NR2F1-AS1	52.1	0.54	0.7	0.00688312	0.0786581
LINC01099	17.7	0.65	1.31	0.00688428	0.0786581
DOPEY2	74	0.51	0.63	0.00689545	0.0787153
ADAM12	84.2	0.53	0.67	0.00691669	0.0788873
DENND5B	98.5	0.43	0.48	0.00692827	0.0789093
SNRPG	187.9	-0.45	-0.52	0.00693379	0.0789093
RUNDC1	220.1	0.51	0.63	0.00693715	0.0789093
PTGR1	97.3	-0.43	-0.49	0.00695063	0.0789923
SEC1P	16.7	0.63	1.04	0.00696142	0.0790446
FAM65B	243.2	0.45	0.52	0.00696917	0.0790624
PAPPA-AS1	237.1	0.53	0.68	0.00697558	0.0790648
GYPC	192.6	0.62	0.95	0.00698228	0.0790706
TTC33	20.7	-0.59	-0.83	0.00699525	0.0791474
H1FX	234.3	0.33	0.35	0.00701115	0.079257
HTATSF1P2	166.4	0.34	0.36	0.0070397	0.079494
ARHGAP6	17.4	0.65	1.32	0.00704456	0.079494
GNL3	444.2	-0.23	-0.23	0.00705329	0.0795223
TM9SF2	146.5	-0.48	-0.58	0.00708088	0.0797629
CCDC122	193	0.44	0.51	0.0070889	0.0797829
MFSD4	41.4	-0.51	-0.62	0.00710767	0.0799238
DYNC1I2	1009.6	-0.19	-0.2	0.00712249	0.08002
KLF7	125.5	-0.49	-0.59	0.00715007	0.08024
LINC00114	69.8	0.5	0.63	0.00715464	0.08024
IL20RB	319	-0.39	-0.43	0.00717645	0.0804141
ARHGEF11	80.1	0.44	0.5	0.00720038	0.0804979
HSPA4L	250.2	-0.37	-0.4	0.00720279	0.0804979
IRAK3	134.1	0.53	0.69	0.00720284	0.0804979
ANK3	394.7	-0.36	-0.4	0.00723677	0.0808064
SPINT1	35.2	-0.57	-0.77	0.00724575	0.0808359
HS3ST3A1	46.5	0.58	0.81	0.00727086	0.0810453
MLLT4	583.7	-0.3	-0.32	0.00732573	0.0815664
KIAA0586	126.1	-0.41	-0.46	0.00733477	0.0815664
WNT3	21.2	0.62	1.03	0.00733676	0.0815664
ANKRD50	141.6	-0.3	-0.32	0.00735168	0.0816561
SOD1	365	-0.23	-0.24	0.00736772	0.0816561
FGF2	51.2	0.62	1.01	0.00737335	0.0816561
SERPINB12	222.7	-0.43	-0.49	0.00737396	0.0816561
IGFL2	245	-0.52	-0.65	0.00737956	0.0816561
KTN1	2930.2	-0.19	-0.19	0.00738318	0.0816561
TLN1	530.4	0.38	0.42	0.00744399	0.0822124
ZNF358	53.9	0.53	0.67	0.00744672	0.0822124
ZNF429	56.4	0.59	0.88	0.00745279	0.0822124
MTRNR2L4	1308.6	0.43	0.48	0.00748008	0.0824422
URGCP	54.4	0.5	0.61	0.00749318	0.0824984
ERCC3	93.7	-0.41	-0.46	0.00750169	0.0824984
MCTP2	43.9	-0.53	-0.68	0.00750455	0.0824984
MEIS1	114.3	0.43	0.49	0.00751539	0.0825465
SERPINB7	313.8	-0.55	-0.7	0.00752417	0.0825719
ZNF644	195.1	-0.3	-0.32	0.00755302	0.0828174
LRRC47	213.8	0.28	0.29	0.00758108	0.0830538
GATSL2	123.1	0.34	0.37	0.00761375	0.0833403
KHSRP	733.7	0.29	0.3	0.0076251	0.083393
PDCD4-AS1	53.9	0.49	0.59	0.00763846	0.0834677
IFNLR1	57.3	0.47	0.58	0.00764706	0.0834902
IRF7	49.1	-0.55	-0.71	0.00766683	0.0835638
SPATS2	260.2	0.28	0.3	0.00766689	0.0835638
SCIMP	19.2	0.59	0.87	0.00767613	0.0835932
TRMT10B	100.9	0.43	0.5	0.0076847	0.083612
DYNLL1	1409.6	-0.33	-0.36	0.00769867	0.083612
ANXA2P2	42.7	0.63	1.15	0.00770393	0.083612
HNRNPU	626.6	-0.24	-0.25	0.00770641	0.083612
CARD14	17.2	-0.63	-0.99	0.00771058	0.083612
GNS	215.1	0.36	0.4	0.0077338	0.0837927
PSAP	1123.9	0.32	0.35	0.00775045	0.083902
PPP1CA	156.7	0.34	0.37	0.00776408	0.0839719
TFDP2	631.5	0.34	0.36	0.00777153	0.0839719
WNT7B	48.5	0.51	0.63	0.00777664	0.0839719
FAM206A	22.1	-0.59	-0.83	0.00780041	0.0841575
CHAC1	67.7	0.57	0.83	0.007809	0.0841791
CAPZA2	122.7	-0.36	-0.39	0.00784551	0.0844358
RPP14	365.4	0.38	0.42	0.00784907	0.0844358
DGKD	26.5	0.54	0.69	0.00787107	0.0844358
CASP4	486.4	-0.27	-0.28	0.00788113	0.0844358
FXYD3	535.1	-0.37	-0.41	0.00788222	0.0844358
RHOBTB3	343.2	0.47	0.55	0.00788384	0.0844358
ARHGAP5	620.9	-0.28	-0.29	0.00788584	0.0844358
ZHX1	218.7	-0.32	-0.34	0.00788731	0.0844358
YIF1A	122.4	0.35	0.38	0.00789241	0.0844358
FBXL20	277.8	0.29	0.31	0.00789892	0.0844358
CUL9	84.5	0.46	0.54	0.00791284	0.0845139
CCNL2	394.9	-0.21	-0.22	0.0079414	0.0847481
FTL	3098.5	0.46	0.54	0.00796814	0.0849258
C2orf15	26.4	0.61	0.96	0.00797327	0.0849258
PANK3	105.8	-0.4	-0.44	0.00797945	0.0849258
ARHGAP10	154	-0.32	-0.34	0.00798464	0.0849258
ZDHHC8P1	60	0.42	0.47	0.00800268	0.0850468
SLC9A3R2	34.5	0.59	0.85	0.00802919	0.0852575
PKP2	19.2	-0.65	-1.27	0.00805104	0.0854186
SLC17A9	40.3	0.64	1.17	0.00808044	0.0856594
DGKQ	14.9	0.62	0.99	0.00810511	0.0858497
KIAA1210	48.2	0.55	0.73	0.00812184	0.0859555
PLEKHG4B	35.8	0.54	0.76	0.00814067	0.0860835
TIFA	24.7	-0.57	-0.77	0.00814754	0.0860849
CDK16	138.6	0.38	0.43	0.00816777	0.0862273
ZFAND1	37.4	-0.56	-0.76	0.00817922	0.0862769
ATF7IP	295.2	-0.25	-0.26	0.00819752	0.0863987
KIF13A	355.3	-0.31	-0.34	0.00821431	0.0865042
THOC1	105.1	-0.34	-0.37	0.00822282	0.0865225
CWC15	513	-0.25	-0.26	0.00824422	0.0865544
CDC16	174.1	-0.34	-0.36	0.00825348	0.0865544
SLC16A1	545.2	-0.34	-0.37	0.00825376	0.0865544
GMNN	103.5	-0.41	-0.47	0.00825509	0.0865544
GTF2A1	103.2	-0.41	-0.46	0.00825973	0.0865544
VGLL3	199.8	0.36	0.4	0.00828512	0.0867493
COL8A1	132.3	0.5	0.62	0.00830138	0.0868484
CASP14	3222.5	-0.43	-0.49	0.00834948	0.0871532
PAQR5	102.6	-0.46	-0.53	0.00835228	0.0871532
IGFBPL1	250.1	0.41	0.47	0.00835541	0.0871532
COL5A1	234.3	0.49	0.59	0.00835781	0.0871532
UBE2W	100.9	-0.47	-0.57	0.00837044	0.0872137
N4BP1	469	-0.28	-0.29	0.00839201	0.0873312
USP24	91.3	-0.35	-0.39	0.00840196	0.0873312
LEMD3	97.3	-0.4	-0.45	0.00840223	0.0873312
PNLIPRP3	89.6	-0.55	-0.72	0.00846259	0.0878871
SGTA	66	0.5	0.63	0.0085211	0.0883653
PCDHB19P	46.1	0.51	0.63	0.00852422	0.0883653
LINC00842	107.6	-0.5	-0.61	0.00852939	0.0883653
PSORS1C1	16.3	-0.62	-0.99	0.00853731	0.0883757
C14orf132	189.3	0.55	0.76	0.00855276	0.088464
ARMCX1	58.7	-0.43	-0.5	0.0085609	0.0884672
MESDC2	532.6	0.34	0.37	0.00856697	0.0884672
TMEM261	124.2	-0.38	-0.42	0.00857385	0.0884672
ERRFI1	142.3	-0.52	-0.65	0.00861431	0.0888129
ANKRD60	56.2	0.63	1.2	0.00862419	0.0888431
PSMB1	354.2	-0.38	-0.42	0.00866891	0.0892317
ZMIZ2	53.5	0.45	0.53	0.00871456	0.0896295
EMC1	185.3	0.29	0.31	0.00873047	0.0897208
KIF11	63	-0.43	-0.5	0.00874405	0.0897681
USP11	36.7	0.57	0.85	0.00874912	0.0897681
NETO2	29.6	-0.57	-0.78	0.00877305	0.0898518
TAT	43.8	0.51	0.64	0.00877637	0.0898518
OSBPL6	126.1	-0.44	-0.51	0.00877838	0.0898518
SERPINF1	230.4	0.51	0.63	0.00881341	0.0901361
PCCA	66.9	-0.47	-0.55	0.00882027	0.0901361
IP6K2	286.9	-0.3	-0.32	0.00883553	0.0902198
AKR1C2	39	-0.58	-0.81	0.008856	0.0903353
IRF1	149.5	0.37	0.41	0.00886098	0.0903353
FLJ43879	40.9	0.52	0.68	0.00890321	0.0906935
ESRP1	391.8	-0.34	-0.37	0.00892547	0.0908478
LETM1	265.4	0.3	0.31	0.0089385	0.090908
ARSA	175.8	0.32	0.35	0.00894852	0.0909375
LINC00670	129.3	-0.4	-0.45	0.00896878	0.0909986
OCIAD2	67.8	-0.52	-0.66	0.00896878	0.0909986
HINT1	565.8	-0.35	-0.39	0.00905494	0.0917836
SPTY2D1	262.5	-0.29	-0.31	0.00906169	0.0917836
OSBPL5	67.8	0.53	0.69	0.0090677	0.0917836
LOC100506679	40.4	0.52	0.68	0.00908764	0.091894
TJP2	315.1	-0.32	-0.35	0.009093	0.091894
PTPRS	35.8	0.57	0.82	0.00914569	0.0923198
ABCA9	130.8	0.43	0.49	0.00914959	0.0923198
QRSL1	94.1	0.34	0.37	0.00916368	0.0923889
FAM73A	207.5	0.36	0.4	0.00918199	0.0925006
SPG11	96.2	-0.36	-0.4	0.00920445	0.0926306
U2SURP	556.8	-0.22	-0.23	0.00920951	0.0926306
CEBPG	96.5	-0.41	-0.47	0.00922101	0.0926306
LIN28A	42.9	0.49	0.6	0.00923312	0.0926306
CENPBD1P1	150.5	0.34	0.37	0.00923371	0.0926306
ALG1	131.9	0.43	0.5	0.0092384	0.0926306
SNORD81	23.2	-0.6	-0.93	0.00926844	0.0928589
LPAR1	126.9	0.55	0.75	0.00928154	0.0929172
PLOD1	234.4	0.47	0.56	0.00929038	0.0929329
FBLN1	869.7	0.58	0.85	0.00929993	0.0929557
ZFYVE9	154.7	-0.36	-0.4	0.00932266	0.0929865
MYLK3	201.6	0.33	0.35	0.00932338	0.0929865
PRKDC	408.6	-0.28	-0.3	0.00932486	0.0929865
PDZD7	40.2	0.48	0.58	0.0093411	0.093008
SRGAP1	268.1	0.3	0.32	0.00934157	0.093008
OAZ2	250.8	0.41	0.47	0.00939283	0.0934104
CHERP	49.1	0.48	0.59	0.00939662	0.0934104
RTTN	18.4	-0.62	-1.03	0.00941421	0.093459
MAL2	578.1	-0.47	-0.56	0.00941613	0.093459
GPX4	223.5	0.37	0.41	0.00944517	0.0936744
SAMD5	105.2	0.42	0.49	0.00945878	0.0936849
SMARCA5	624.4	-0.19	-0.19	0.0094609	0.0936849
SNX25	16.2	-0.6	-0.93	0.0095197	0.0941338
RBL2	146.2	-0.29	-0.3	0.00952253	0.0941338
CLN8	231.7	0.31	0.33	0.00952834	0.0941338
ACTG1P20	41.4	0.51	0.66	0.00956342	0.0944073
FABP2	43.9	0.48	0.59	0.00957828	0.094481
GINS4	90.8	0.41	0.46	0.00959151	0.0945304
GPR83	36.9	0.51	0.65	0.00959808	0.0945304
RPS3A	5032.3	-0.24	-0.25	0.00960635	0.0945389
GRWD1	84.8	0.48	0.59	0.00962664	0.0946657
RHOT2	102.7	0.38	0.43	0.00963408	0.0946659
HOOK1	469.4	-0.41	-0.47	0.00965925	0.0948403
DPP7	63	0.5	0.63	0.00967349	0.094854
RSAD2	64.3	0.55	0.8	0.0096755	0.094854
SNCA	43.1	-0.51	-0.64	0.00969337	0.0949483
SEPN1	100.4	0.42	0.48	0.00969998	0.0949483
QSER1	344.8	-0.25	-0.26	0.009714	0.0950127
ARPC5	213.2	-0.38	-0.43	0.00975346	0.0952546
GPC3	167	0.59	0.87	0.00975365	0.0952546
ADAM9	189.9	-0.41	-0.46	0.00976641	0.0952673
PABPC1P2	114.6	0.41	0.46	0.00976986	0.0952673
KLF3-AS1	19.9	0.6	0.97	0.00978448	0.0953371
ITGAL	20.3	0.63	1.5	0.00982275	0.0955479
TONSL	48.3	0.51	0.66	0.00982615	0.0955479
ROBO1	344.9	-0.29	-0.31	0.00982856	0.0955479
ORC3	41.2	-0.49	-0.6	0.00985336	0.0956437
ZNF542P	223.1	0.32	0.34	0.00985338	0.0956437
PXDN	330.2	0.47	0.58	0.00987507	0.0957814
PEA15	469.4	0.36	0.39	0.00988872	0.0958179
LOC101928336	26.4	0.52	0.65	0.00989777	0.0958179
ADRB2	36.9	-0.6	-0.92	0.00990134	0.0958179
STAG3L5P-PVRIG2P-PILRB	29	0.56	0.79	0.00993385	0.0960598
FHOD1	51.8	0.45	0.53	0.00995191	0.0961617
GNG7	60.2	0.47	0.57	0.00997642	0.0963256
WIPF1	34.1	0.55	0.75	0.0100306	0.09672
CCSER2	458	-0.34	-0.38	0.0100324	0.09672
AP1S3	149.5	0.36	0.39	0.0100671	0.0968061
MRI1	173.1	0.35	0.38	0.0100684	0.0968061
TBC1D17	56.7	0.47	0.56	0.0100688	0.0968061
PLAU	41.8	-0.6	-0.96	0.0100747	0.0968061
SNORD89	720.1	-0.48	-0.58	0.0100792	0.0968061
IPPK	36.3	-0.53	-0.69	0.0100936	0.0968081
SDPR	24.8	-0.6	-0.91	0.0101049	0.0968081
EIF3I	314	-0.26	-0.27	0.0101071	0.0968081
BPGM	28.8	-0.55	-0.75	0.0101129	0.0968081
MAGED4B	18.7	0.6	0.95	0.0101173	0.0968081
PBRM1	445.6	-0.2	-0.2	0.0101438	0.0968702
MFSD6	211	-0.36	-0.39	0.0101471	0.0968702
TCAIM	52.2	-0.42	-0.48	0.0101521	0.0968702
SCRN3	62.9	-0.45	-0.54	0.0101549	0.0968702
MAGED4	18.7	0.6	0.95	0.0101617	0.0968702
ZNF204P	35.9	-0.5	-0.63	0.0101735	0.0969103
RPL11	4308.3	-0.2	-0.21	0.0102303	0.0973782
C1orf229	69.2	0.62	1.83	0.0102593	0.0975818
JAG1	235.6	-0.3	-0.32	0.0103011	0.0978698
UGP2	366.9	-0.28	-0.3	0.0103049	0.0978698
FBL	586.2	0.31	0.33	0.0103395	0.0981257
SSTR2	49.6	0.47	0.57	0.010356	0.0982086
THUMPD1	172.3	-0.32	-0.34	0.0103749	0.0982857
RNY3	58.7	0.44	0.52	0.0103918	0.0982857
SLC4A8	133.4	0.41	0.48	0.0103968	0.0982857
POU2F2	488.2	0.49	0.62	0.0104003	0.0982857
L3MBTL4-AS1	66.9	-0.45	-0.53	0.0104197	0.0982857
ABI1	164.3	-0.44	-0.52	0.0104283	0.0982857
MAPKAPK2	443.7	0.31	0.33	0.0104301	0.0982857
NMD3	76	-0.45	-0.52	0.0104317	0.0982857
TRAK1	270.9	-0.33	-0.36	0.0104388	0.0982857
PLK2	320.5	-0.36	-0.39	0.0104471	0.0982857
NLRP8	20.5	0.61	1.16	0.0104487	0.0982857
OBSL1	107.4	0.38	0.43	0.0105248	0.0989287
NMT1	414.1	0.24	0.25	0.0105437	0.0990163
MAP7	428.2	-0.26	-0.28	0.0105596	0.0990163
WDR6	133.9	0.32	0.34	0.0105703	0.0990163
PRPF39	134.5	-0.34	-0.37	0.0105788	0.0990163
SNORD50B	45.5	-0.58	-0.83	0.0105824	0.0990163
PDE4C	99.5	0.44	0.52	0.0105835	0.0990163
TRIM65	112.2	0.42	0.5	0.0105899	0.0990163
CBX4	235.3	0.26	0.28	0.0105962	0.0990163
VWA5A	86.7	-0.45	-0.54	0.0106216	0.0990483
RASA1	146.5	-0.33	-0.36	0.0106253	0.0990483
TBC1D20	171.6	0.31	0.33	0.0106268	0.0990483
MTHFD2P1	32.5	0.52	0.67	0.0106342	0.0990483
TMEM5	54.9	-0.47	-0.56	0.0106383	0.0990483
GRK4	20.2	0.55	0.78	0.0106974	0.0995252
RBM28	129.5	-0.38	-0.43	0.0107247	0.0997072
KRT34	68.7	-0.51	-0.65	0.0107498	0.0998675
JUND	264	0.37	0.41	0.0108013	0.100116
AUNIP	68.4	0.57	0.82	0.0108045	0.100116
OXR1	218	-0.35	-0.38	0.0108098	0.100116
AS3MT	66.3	0.45	0.54	0.0108131	0.100116
LIFR	14.7	0.61	1.03	0.0108158	0.100116
PPP1R12A	632.8	-0.19	-0.2	0.0108332	0.100139
ABHD14B	58.2	0.47	0.57	0.0108338	0.100139
GSN	555.7	-0.27	-0.29	0.01087	0.1004
NNMT	285.4	0.53	0.71	0.0108872	0.100486
XRCC6	498.3	-0.21	-0.21	0.0109082	0.10055
MRAS	60	0.53	0.7	0.0109099	0.10055
SLC35B4	153.4	0.4	0.45	0.0109458	0.100808
UAP1L1	39.5	0.49	0.62	0.0109967	0.101186
TSLP	15	-0.61	-1.05	0.0110026	0.101186
LRRC37BP1	179	0.31	0.33	0.011028	0.101347
SLC13A1	20.6	0.62	1.5	0.0110726	0.101683
MYO5B	162.4	-0.43	-0.49	0.0111796	0.102592
USP12	113.8	-0.35	-0.39	0.0112059	0.10266
C16orf45	62.3	0.55	0.77	0.0112062	0.10266
SPDYE1	20.7	-0.61	-1.07	0.0112126	0.10266
FETUB	34.2	-0.54	-0.74	0.0112191	0.10266
HCAR1	32.1	0.57	0.84	0.0112703	0.103055
CLIP1	2271.1	-0.28	-0.3	0.0113604	0.103804
TP73-AS1	90.2	0.49	0.63	0.0113773	0.103884
LINC00957	193.7	0.4	0.46	0.0113914	0.103938
PFN2	91.8	-0.43	-0.5	0.011406	0.103998
CROT	119.3	-0.33	-0.36	0.0114183	0.104036
RCC1	37.1	-0.49	-0.62	0.0114643	0.104374
EIF2A	384.4	-0.24	-0.25	0.0114719	0.104374
SHC3	55.4	0.57	0.84	0.0114964	0.104393
FLJ45079	94.8	0.43	0.5	0.0115026	0.104393
AP3D1	681.3	0.22	0.23	0.0115063	0.104393
TXNDC15	122.8	0.35	0.39	0.0115142	0.104393
ZFR	562.8	-0.21	-0.22	0.0115148	0.104393
KCTD1	200	-0.42	-0.48	0.011525	0.104411
CKAP5	265.4	-0.28	-0.3	0.0115469	0.104501
VNN1	20.4	0.61	1.47	0.0115512	0.104501
PTS	52.1	-0.44	-0.52	0.0115663	0.104564
HIST1H1B	17.1	-0.61	-1.05	0.0115958	0.104644
SUCLA2	64.8	-0.4	-0.46	0.011598	0.104644
ERLIN1	113.4	-0.33	-0.36	0.0115998	0.104644
EPB41L3	18.9	0.61	1.08	0.0116389	0.104873
SIM1	22.4	0.6	0.94	0.0116416	0.104873
CLEC7A	491.9	0.43	0.51	0.0116668	0.10496
DNAJC8	624.9	-0.23	-0.24	0.0116739	0.10496
AMOTL1	537.7	-0.25	-0.26	0.0116861	0.10496
RSRC2	777.2	-0.22	-0.22	0.0116966	0.10496
PLEKHO1	55.9	0.55	0.77	0.0117108	0.10496
FICD	18.2	0.58	0.86	0.0117117	0.10496
NSG1	100.1	-0.44	-0.51	0.0117153	0.10496
MS4A2	26.5	0.53	0.71	0.011717	0.10496
KCNAB3	25.3	0.57	0.83	0.0117473	0.105116
ZNF445	108	0.4	0.46	0.0117564	0.105116
DDX50	160	-0.36	-0.4	0.0117591	0.105116
SLC7A5P2	74.7	0.42	0.49	0.0118153	0.105545
SLC36A2	44.5	0.52	0.71	0.0118521	0.105799
NUDT7	18.5	0.59	0.89	0.0118793	0.105968
TMEM161B	115.4	-0.33	-0.36	0.0118965	0.106047
REXO2	415.9	-0.35	-0.38	0.0119077	0.106066
STRN3	601.2	-0.24	-0.24	0.0119152	0.106066
KCNA7	39.8	0.48	0.61	0.0119249	0.106079
C7orf60	52.8	-0.46	-0.56	0.0119533	0.106257
GNL2	368.1	-0.23	-0.24	0.0119685	0.106318
ETFA	144.4	-0.32	-0.34	0.0119864	0.106404
ELF2	165.9	-0.29	-0.3	0.0120049	0.106493
ECHS1	205.8	0.3	0.32	0.0120249	0.106596
FBXO22	22.9	-0.54	-0.75	0.0120559	0.106671
NUCB1	304	0.35	0.38	0.0120572	0.106671
LINC00116	26.7	-0.61	-1.07	0.0120583	0.106671
H2AFZ	220.6	-0.37	-0.41	0.012085	0.10677
FAM160B2	63.8	0.48	0.6	0.0121008	0.10677
SAMD9	312.3	-0.4	-0.46	0.0121027	0.10677
LRAT	65.9	0.44	0.53	0.012103	0.10677
GNG11	139.6	0.52	0.69	0.0121136	0.10677
ZBED1	235.9	0.32	0.35	0.0121197	0.10677
SERPINB13	1494.2	-0.37	-0.42	0.0121357	0.106838
ALG13	54.2	-0.44	-0.52	0.0121444	0.106841
MITD1	105	-0.36	-0.4	0.0121979	0.107209
PELI2	15.1	0.61	1.23	0.0122031	0.107209
GK5	385.4	0.29	0.31	0.0122199	0.107283
SLC9B1	15.2	0.6	1.09	0.0122701	0.107612
SPDYE5	29	-0.56	-0.81	0.0122741	0.107612
CDH26	15.4	-0.6	-1.06	0.0122891	0.107659
SLC2A4	98.9	0.44	0.52	0.0122993	0.107659
POFUT2	32.1	0.56	0.86	0.0123049	0.107659
RGS3	51.7	0.56	0.81	0.0123326	0.10779
THBS3	36.3	0.48	0.59	0.0123367	0.10779
CTSC	740.2	-0.3	-0.32	0.0124	0.108269
POM121L8P	174.3	0.39	0.44	0.0124182	0.108354
TOP3A	31.6	0.5	0.66	0.012436	0.108435
FUT9	15.9	0.58	0.89	0.0124686	0.108597
MYADM	276.6	0.42	0.5	0.0124778	0.108597
PTGDS	326.5	0.59	0.97	0.01248	0.108597
SLC2A10	29.4	0.52	0.69	0.0125005	0.108701
ZNF780B	118	0.36	0.4	0.0125162	0.108736
PRAF2	53.7	0.49	0.62	0.0125248	0.108736
EHMT2	64.9	0.46	0.55	0.0125366	0.108736
GGCT	1106.1	-0.41	-0.47	0.0125386	0.108736
CCDC85B	14.2	0.6	1.01	0.0125574	0.108825
VSTM4	57.5	0.48	0.6	0.012589	0.108968
CASP9	67.8	0.47	0.59	0.0126	0.108968
LIX1L	162	0.42	0.49	0.0126042	0.108968
ACVRL1	106.3	0.48	0.59	0.012608	0.108968
ENDOD1	529.9	-0.35	-0.38	0.0126405	0.109109
SLC7A1	225.3	-0.32	-0.35	0.0126414	0.109109
UCHL5	256	-0.3	-0.32	0.012654	0.109117
EMP3	64	0.51	0.67	0.0126594	0.109117
RELB	76.2	0.49	0.65	0.0126783	0.109206
APOL2	56.5	0.49	0.66	0.0127151	0.109449
TRIP11	914.9	-0.19	-0.2	0.0127546	0.109715
C3orf52	26.2	-0.52	-0.69	0.012792	0.10983
LMO7	801.8	-0.27	-0.29	0.0127934	0.10983
PLXNA2	48.8	-0.49	-0.62	0.0128067	0.10983
TMEM170A	125.9	0.38	0.44	0.0128072	0.10983
PLEKHO2	25.1	0.56	0.81	0.0128109	0.10983
COX16	425.5	-0.34	-0.37	0.0128845	0.11035
RHOJ	69.1	0.41	0.48	0.0128889	0.11035
MASP1	200	0.58	0.94	0.0129491	0.110635
ARFGEF3	64.6	0.44	0.52	0.0129557	0.110635
SNHG4	36.9	0.49	0.62	0.0129566	0.110635
PELI1	159.7	-0.41	-0.47	0.0129568	0.110635
VIPR2	40.4	0.51	0.69	0.0129909	0.110852
MIB2	64.7	0.42	0.48	0.0130001	0.110857
DLGAP5	36.1	-0.5	-0.64	0.0130733	0.111357
SLC30A8	62.5	0.47	0.58	0.0130762	0.111357
DSC1	2423.6	-0.36	-0.4	0.0131028	0.11148
INPP5B	114.3	0.35	0.38	0.013109	0.11148
MTHFD2	76.2	-0.38	-0.43	0.0131168	0.11148
ZDHHC15	40.7	0.47	0.58	0.0131429	0.111529
SKP2	78	-0.36	-0.4	0.0131465	0.111529
HMGCR	334.1	-0.38	-0.43	0.01315	0.111529
TNFSF10	406.6	-0.34	-0.37	0.0131575	0.111529
XG	140.2	-0.43	-0.5	0.0131804	0.111566
SRP68	147.8	-0.36	-0.4	0.0131852	0.111566
IFI16	1049.3	-0.25	-0.26	0.0131881	0.111566
LLGL2	117.6	-0.44	-0.53	0.0132616	0.112114
OGDH	298.9	0.34	0.38	0.0132788	0.112185
PLCL2	23.7	0.59	1.07	0.0133082	0.112312
DIP2C	41.3	0.47	0.59	0.0133169	0.112312
LOC100289511	55.1	0.44	0.52	0.0133203	0.112312
FFAR2	54.1	0.44	0.53	0.0133315	0.112333
TMA16	187	-0.31	-0.34	0.0133582	0.112483
LOC101927274	61.9	0.5	0.65	0.0133968	0.112677
SCLT1	97.9	-0.35	-0.38	0.0133989	0.112677
LGALS3	456.6	-0.33	-0.36	0.0134162	0.112692
LRRC16A	80.6	-0.42	-0.48	0.0134345	0.112692
ODF2L	572.4	-0.29	-0.31	0.0134357	0.112692
C1orf115	73.4	0.54	0.76	0.0134427	0.112692
TNNI2	72.3	0.55	0.76	0.0134447	0.112692
TMEM45A	3327.3	-0.32	-0.35	0.013539	0.113408
ARSB	97.1	0.6	1.49	0.0135922	0.113779
CTAGE8	55.2	-0.51	-0.65	0.0136409	0.114112
LOC105373609	69.4	0.42	0.48	0.0136897	0.114406
NFIL3	173.8	0.41	0.47	0.013694	0.114406
ZYX	244	0.41	0.47	0.0137582	0.114857
LMCD1	14.5	0.59	1.19	0.0137674	0.114857
LOC729348	1797.1	0.18	0.19	0.0137793	0.114857
LINC01588	117.5	0.34	0.38	0.0138007	0.114857
PRPF40A	1213.7	-0.19	-0.2	0.0138018	0.114857
CCT3	538.4	-0.25	-0.26	0.0138105	0.114857
COX7A2	323.9	-0.29	-0.3	0.0138146	0.114857
CHST5	59.2	0.44	0.54	0.0138199	0.114857
ANXA4	73.5	-0.53	-0.74	0.0138558	0.115029
NDN	114.4	0.56	0.79	0.0138586	0.115029
CPXM2	54.1	0.57	0.94	0.0138946	0.115253
WWTR1-AS1	19.7	0.56	0.82	0.013925	0.115392
SETD3	138.5	-0.29	-0.31	0.0139294	0.115392
SHROOM3	197.9	0.4	0.47	0.0139688	0.115641
CCT8	427.6	-0.26	-0.27	0.0139776	0.115641
CHD3	552.8	0.3	0.33	0.0139881	0.115653
SEPT11	1031.1	0.41	0.47	0.0140144	0.115796
ATAD3B	21.7	0.55	0.81	0.0140374	0.11582
MSRB1	77.5	-0.43	-0.52	0.0140446	0.11582
LUZP6	280.6	-0.19	-0.2	0.0140536	0.11582
MTPN	280.6	-0.19	-0.2	0.0140536	0.11582
IFI44L	147.4	-0.57	-0.86	0.014069	0.115872
LINC00668	72.4	0.44	0.52	0.0140857	0.115934
UBIAD1	40.8	0.49	0.64	0.01412	0.116142
BCKDHB	62	0.42	0.48	0.0141457	0.116203
ISOC2	33	0.51	0.67	0.0141504	0.116203
PACSIN2	67.2	-0.4	-0.46	0.0141547	0.116203
GAN	309.6	-0.35	-0.39	0.0141736	0.116284
CLPTM1	236.8	0.4	0.47	0.0142265	0.116532
PLSCR4	75.9	0.48	0.62	0.0142266	0.116532
C19orf54	40.8	0.48	0.59	0.0142312	0.116532
CYTH1	69.2	-0.43	-0.51	0.0142425	0.116549
IL2RA	37.2	0.47	0.57	0.0142659	0.116666
FUZ	59.7	0.46	0.57	0.014385	0.117463
EVI5L	71.9	0.42	0.5	0.0143854	0.117463
PHLPP2	84.7	0.37	0.42	0.0143909	0.117463
UFSP2	82.7	-0.47	-0.59	0.014424	0.117646
FAM8A1	145.8	-0.32	-0.35	0.0144318	0.117646
ABHD5	427.4	-0.31	-0.33	0.0144705	0.117887
DSC2	726.9	-0.51	-0.68	0.0144911	0.117979
RAD54L2	67.1	0.46	0.57	0.0145255	0.118184
ELOVL6	145.1	-0.36	-0.4	0.0145374	0.118205
EIF2B2	50.7	-0.41	-0.47	0.0146045	0.118603
C3orf70	52.9	0.47	0.58	0.0146069	0.118603
MMP2	1599.4	0.56	0.84	0.0146141	0.118603
NNT-AS1	203.2	0.32	0.34	0.0146344	0.118692
LOC727896	77.9	0.44	0.52	0.0146505	0.118747
CALU	918	0.39	0.44	0.0146725	0.118811
KLF10	95.1	-0.46	-0.56	0.014677	0.118811
CREG1	318.7	-0.4	-0.45	0.0147216	0.119096
NPM1	2529.9	-0.22	-0.23	0.0147397	0.119161
MTDH	1568.5	0.18	0.18	0.0147482	0.119161
SPINT2	174.5	-0.51	-0.67	0.0147786	0.119312
NACC2	48.7	0.46	0.57	0.0147856	0.119312
IGF2BP3	283	-0.27	-0.29	0.0148277	0.119576
NIF3L1	24.7	-0.53	-0.74	0.0148452	0.119639
SNORA21	17.7	-0.59	-1.04	0.0148542	0.119639
ZMAT1	23.9	0.58	1.06	0.0149213	0.120103
LOC101927131	46.4	0.46	0.56	0.0149923	0.12059
LCE1F	921.5	-0.39	-0.45	0.0150025	0.12059
PBX1	243.1	0.39	0.45	0.0150186	0.12059
DLG4	78.6	0.55	0.87	0.0150275	0.12059
ESPN	23.2	0.55	0.85	0.0150289	0.12059
RAD18	44.1	-0.42	-0.5	0.0150625	0.120784
DOCK9	139.1	-0.38	-0.42	0.0151683	0.121555
CBWD5	82.6	-0.45	-0.54	0.0151797	0.121571
COL4A1	315.4	0.42	0.51	0.0151917	0.12159
LRBA	183.1	-0.33	-0.36	0.0152027	0.121603
WDR47	72.1	-0.4	-0.47	0.0152165	0.121637
ZNF331	74.7	0.42	0.5	0.0152279	0.121652
AMZ1	36	0.51	0.7	0.0152533	0.121778
NDEL1	225.7	-0.33	-0.36	0.0152807	0.121851
PRPF6	410.1	0.32	0.35	0.0152814	0.121851
MARCH6	313	0.24	0.25	0.0152936	0.121871
RFX7	90.8	-0.37	-0.42	0.0153098	0.121925
CD84	105.2	0.39	0.44	0.0153367	0.122056
FAM101B	153.7	0.4	0.46	0.0153459	0.122056
PPP2R5C	281.8	-0.3	-0.32	0.0153641	0.122056
ST20	41.3	0.53	0.75	0.0153966	0.122056
PSME3	173.2	-0.33	-0.37	0.0154053	0.122056
JRK	104.3	0.43	0.51	0.0154065	0.122056
DLC1	60.5	0.47	0.59	0.0154073	0.122056
NBR1	314.3	-0.33	-0.36	0.0154111	0.122056
SORT1	128.9	-0.31	-0.34	0.0154123	0.122056
FAM86B3P	20.8	0.54	0.82	0.0154685	0.122425
FAM169A	25.7	-0.5	-0.66	0.0154832	0.122466
RBM5-AS1	76.8	0.46	0.57	0.0155048	0.122485
JAZF1	23.8	0.52	0.7	0.015527	0.122485
NAA16	138.3	0.3	0.32	0.0155368	0.122485
TMEM154	349.4	-0.38	-0.43	0.0155502	0.122485
SECTM1	28.7	0.55	0.84	0.0155725	0.122485
ZNF526	144.3	0.57	1.03	0.0155741	0.122485
DAB2IP	109	0.34	0.37	0.0155744	0.122485
ZNF148	346.2	-0.27	-0.28	0.0155784	0.122485
LOC401320	31.6	0.47	0.6	0.0155916	0.122485
UBR1	122.9	-0.29	-0.31	0.0155933	0.122485
REV1	243.5	-0.26	-0.27	0.0155986	0.122485
FABP5	9365.9	-0.4	-0.46	0.0156036	0.122485
SCAMP4	104	0.38	0.42	0.0156102	0.122485
KIDINS220	246.6	-0.21	-0.22	0.015696	0.123041
CLSTN3	26.3	0.5	0.67	0.0157004	0.123041
NAP1L4	521	-0.21	-0.22	0.0157571	0.12341
CENPE	168.1	-0.4	-0.46	0.0157779	0.123497
LOC101929066	47.4	0.53	0.75	0.015789	0.123508
ALDH3A2	360.2	-0.32	-0.35	0.0158261	0.12367
MEX3D	29.2	-0.55	-0.8	0.0158291	0.12367
RBX1	174.2	-0.31	-0.33	0.0158879	0.124054
USP7	679.6	-0.22	-0.23	0.0159098	0.124149
AJUBA	78.4	-0.48	-0.6	0.0159198	0.124151
ZNF793	148.3	0.3	0.32	0.01593	0.124155
FCMR	50	0.54	0.76	0.0159516	0.124214
LRP3	22.5	0.54	0.77	0.0159634	0.124214
GLIS3	59.3	0.56	0.96	0.0159667	0.124214
LGALS8	258.8	-0.27	-0.29	0.0159828	0.124263
CDH1	414.7	-0.36	-0.4	0.016066	0.124766
C1QTNF6	86.3	0.39	0.45	0.016067	0.124766
DSCR3	91.4	0.39	0.46	0.0161027	0.124967
C1R	947.9	0.55	0.83	0.0161353	0.125144
GTF2IRD2B	20.4	0.58	1.07	0.0161878	0.12537
IVNS1ABP	258.2	-0.39	-0.45	0.0162028	0.12537
MEN1	71.9	0.48	0.63	0.0162121	0.12537
CYP8B1	71.3	0.45	0.56	0.0162127	0.12537
CD248	86.8	0.53	0.72	0.0162141	0.12537
CHI3L1	1839.2	0.5	0.66	0.0162307	0.12537
ICOSLG	40.7	0.5	0.67	0.0162422	0.12537
PCED1A	99.8	0.42	0.49	0.0162429	0.12537
LINC00672	54.6	0.43	0.53	0.0162627	0.125447
FBXO48	41.3	0.48	0.61	0.0162901	0.125571
HERC1	269.7	-0.22	-0.23	0.0163119	0.125571
TRAPPC8	138.8	-0.31	-0.34	0.0163149	0.125571
GRM6	99.2	0.35	0.39	0.0163181	0.125571
NLRP10	205.2	-0.41	-0.48	0.0163506	0.125614
UTP14A	110.5	-0.39	-0.44	0.0163555	0.125614
METTL14	96.2	-0.35	-0.39	0.0163607	0.125614
SERF2	1354	-0.25	-0.27	0.0163631	0.125614
UBR3	141.9	-0.28	-0.3	0.0164229	0.125928
WDR55	344.4	0.33	0.36	0.016425	0.125928
SLC25A15	62.2	0.42	0.5	0.0164359	0.125928
LDB3	35.6	0.52	0.75	0.0164434	0.125928
PLA2G15	36.5	0.52	0.74	0.0164682	0.126043
LINC01204	23.9	0.5	0.65	0.0165206	0.126368
JAM2	206.6	0.38	0.43	0.0165614	0.12655
CPNE3	369	-0.26	-0.28	0.0165642	0.12655
SLC16A4	37.4	0.53	0.76	0.0166057	0.126747
NVL	85.9	-0.36	-0.41	0.0166099	0.126747
SEC14L4	36.2	0.51	0.67	0.0166334	0.126851
TIMM23B	115.1	0.36	0.4	0.016644	0.126856
LOC101928514	190.5	0.31	0.33	0.0166727	0.126956
TGFB1I1	41	0.49	0.65	0.016677	0.126956
KIAA0368	342.7	-0.23	-0.24	0.0167118	0.127145
LINC01055	52.9	0.56	1.02	0.0167474	0.12734
CA5B	152	0.33	0.36	0.0167899	0.127486
ACAD11	82.9	0.41	0.48	0.0167926	0.127486
SERBP1	3032.5	-0.21	-0.22	0.0167966	0.127486
ETS2	989.8	-0.2	-0.2	0.0168169	0.127565
EFEMP2	96.2	0.5	0.66	0.0168929	0.128065
PLEKHA1	251.9	-0.25	-0.27	0.0169291	0.128194
OPRK1	85.9	0.58	1.74	0.0169333	0.128194
MTRNR2L5	49.6	0.46	0.56	0.0169518	0.128194
SLC25A46	107	-0.31	-0.34	0.0169617	0.128194
EMC4	226.5	-0.32	-0.35	0.0169699	0.128194
LOC646762	91.9	0.41	0.48	0.0169733	0.128194
TAF9B	28.7	-0.54	-0.78	0.016986	0.128194
IL17RC	40.4	0.48	0.6	0.0169901	0.128194
C3orf62	157.2	0.27	0.28	0.0170099	0.128267
AP1S2	67.5	0.46	0.58	0.0170374	0.128399
LOC100128164	17.1	0.58	1.11	0.0170749	0.128599
LRIG2	57.4	0.45	0.55	0.0170842	0.128599
RUFY2	191.4	-0.33	-0.37	0.0171132	0.128667
ATP6V1G1	489.2	-0.3	-0.33	0.0171133	0.128667
ZNF346	114.6	0.35	0.39	0.0171297	0.128704
SLPI	1357	-0.45	-0.55	0.0171404	0.128704
CEP78	19.6	-0.56	-0.86	0.0171485	0.128704
PRC1	80.4	-0.4	-0.46	0.017182	0.128802
CLK1	231.6	-0.3	-0.33	0.0171892	0.128802
C22orf29	142.8	0.32	0.36	0.017195	0.128802
ATP2B4	742.3	-0.28	-0.29	0.0172019	0.128802
PTPN12	406.9	-0.24	-0.24	0.0172182	0.128849
TNFRSF1A	243.9	0.32	0.35	0.0172663	0.129133
AARD	94.6	0.58	1.17	0.01729	0.129169
B3GAT3	53.9	0.44	0.54	0.0173006	0.129169
CORO2A	360.3	0.31	0.34	0.0173014	0.129169
CSE1L	138.7	-0.33	-0.36	0.0173131	0.12918
TMEM41A	146.4	0.35	0.39	0.0173431	0.12921
NEBL	226.8	-0.35	-0.39	0.0173442	0.12921
ENSA	349.9	-0.32	-0.35	0.0173473	0.12921
RB1	90	-0.35	-0.38	0.0173624	0.129246
ZNF692	62.6	0.42	0.49	0.017373	0.12925
MYCBP2	1498.2	-0.26	-0.28	0.0173893	0.129296
ZNF763	43.5	0.49	0.67	0.0174111	0.129383
ENPP7P13	104.4	0.44	0.54	0.0174442	0.129554
SMCHD1	266.1	-0.26	-0.28	0.0174871	0.129736
PTCD1	58.7	0.36	0.4	0.0174891	0.129736
BUB3	208.1	-0.3	-0.32	0.0175051	0.129751
NSMF	58.9	0.46	0.59	0.0175114	0.129751
TRPM4	42.6	0.5	0.66	0.0175544	0.129948
SEC61A1	323.9	0.28	0.3	0.0175584	0.129948
LOC100287846	124.4	0.36	0.4	0.017612	0.13027
HAUS1	40.8	-0.45	-0.56	0.0176318	0.130341
BTN3A1	76.5	0.37	0.43	0.0176538	0.130428
PIGN	166.1	-0.3	-0.32	0.0176854	0.130586
TBX18	17.7	0.56	0.94	0.0177151	0.130636
GGT7	32.6	0.5	0.69	0.0177298	0.130636
BASP1	622.3	0.24	0.25	0.0177318	0.130636
COL5A3	17.5	0.56	0.91	0.0177416	0.130636
LOC101928150	67	0.46	0.6	0.0177627	0.130636
MC5R	109.2	0.37	0.42	0.0177665	0.130636
P2RX5-TAX1BP3	199.3	0.36	0.41	0.0177766	0.130636
DCBLD2	136.1	-0.33	-0.37	0.0177858	0.130636
STX7	99.7	-0.35	-0.39	0.0177897	0.130636
LOC100379224	17.5	-0.55	-0.84	0.0177945	0.130636
PCOLCE	141.4	0.52	0.75	0.0178096	0.130653
NFYA	23.2	0.52	0.72	0.0178174	0.130653
LOC101928335	15.6	0.56	1.11	0.0178288	0.130653
LCTL	39	0.48	0.63	0.0178378	0.130653
TAF1D	416.1	-0.36	-0.4	0.017855	0.130688
MIXL1	16.5	0.53	0.8	0.017863	0.130688
OSBPL10	80.1	-0.45	-0.56	0.0178821	0.130753
DTWD2	104.2	0.39	0.45	0.0179075	0.130863
RASAL2	141.3	-0.3	-0.33	0.0179177	0.130863
C8orf49	51.7	0.48	0.64	0.0179545	0.131057
APOBEC3D	96.7	0.38	0.43	0.0179709	0.131102
TSPAN14	199.3	0.25	0.26	0.0180122	0.131329
NBPF10	889	-0.38	-0.43	0.0180234	0.131335
EXOC1	212.4	-0.25	-0.27	0.0180471	0.131433
CAMK2N1	146.2	0.41	0.49	0.0180637	0.131479
LAMA3	504.4	-0.55	-0.83	0.0180974	0.131599
PDGFRB	168.3	0.46	0.58	0.0181165	0.131599
HYDIN2	33.5	0.47	0.61	0.0181196	0.131599
MX1	316.9	-0.52	-0.73	0.0181214	0.131599
TRIM23	79.8	-0.37	-0.42	0.0181535	0.131757
KAT2B	71.8	-0.42	-0.51	0.0181928	0.131968
GFPT1	208.7	0.3	0.33	0.0182096	0.132015
C20orf196	39.7	0.47	0.59	0.0182423	0.132177
DERA	27.2	-0.56	-0.88	0.0182552	0.132195
HCG11	106.8	0.39	0.45	0.0182931	0.132327
CDIP1	29.4	-0.49	-0.65	0.0182942	0.132327
KLB	56.6	0.38	0.45	0.0183954	0.132984
ZNF184	19.4	-0.5	-0.68	0.0184165	0.133061
LYSMD3	50.5	-0.39	-0.45	0.0185279	0.133787
TRIM58	249.8	0.35	0.4	0.0185379	0.133787
BUB1B	24.5	-0.5	-0.67	0.018553	0.13382
CDCA2	39.2	-0.46	-0.58	0.0185736	0.133894
NRP1	210.1	0.47	0.61	0.0185895	0.133932
RND2	40.4	0.51	0.71	0.0186432	0.134111
HOXC8	40.1	0.43	0.53	0.0186457	0.134111
SEPT14	66.7	0.38	0.43	0.0186459	0.134111
NFE2L2	925.3	-0.19	-0.2	0.0186563	0.134111
NANOG	76.6	0.41	0.47	0.0187146	0.134454
RP2	51.9	0.43	0.53	0.0187347	0.134472
MBD3	73.5	0.45	0.56	0.018738	0.134472
MATR3	828.2	-0.25	-0.27	0.0187923	0.134786
SERPINA3	29	-0.54	-0.8	0.0188127	0.134856
RAB3GAP1	245.8	-0.23	-0.24	0.0188349	0.13494
ZNF207	381.2	-0.24	-0.26	0.0188905	0.135262
MCF2L2	14.7	0.56	1.34	0.0189456	0.13558
NRAS	59.4	-0.44	-0.54	0.0190297	0.136103
TMEM167A	218.3	-0.28	-0.3	0.01904	0.136103
FASTK	108.3	0.36	0.4	0.0190767	0.136289
LINC00924	49.2	0.46	0.59	0.0191084	0.136349
SNRNP35	160.7	0.28	0.29	0.0191091	0.136349
ZBP1	30.8	0.5	0.7	0.0191256	0.136349
METTL16	130	0.29	0.31	0.0191277	0.136349
DPH5	68.8	-0.39	-0.46	0.0191622	0.136519
RASSF9	15.1	-0.56	-0.92	0.0191833	0.136593
SLC39A6	938.2	-0.36	-0.41	0.0191946	0.136597
C16orf89	42.3	0.46	0.58	0.019228	0.136758
CAB39	147.5	-0.38	-0.44	0.0192559	0.136881
MARCH7	398.6	-0.26	-0.27	0.0192675	0.136887
HPGD	1301.9	-0.34	-0.38	0.0193057	0.137082
FNDC1	15.1	0.57	1.16	0.0193452	0.137263
MCTP1	22.3	0.51	0.74	0.0193527	0.137263
SLC33A1	71.4	-0.4	-0.46	0.0193716	0.137321
ABCD3	135.3	-0.33	-0.37	0.0194112	0.137525
CALCOCO2	320.7	-0.28	-0.29	0.0194235	0.137537
CD99L2	47.1	0.47	0.6	0.0194355	0.137545
HGF	326.8	0.54	0.87	0.0194507	0.137577
ARPC5L	307	-0.3	-0.32	0.0194626	0.137585
OSBPL1A	463.2	-0.29	-0.32	0.019493	0.137723
ARL8B	541.4	-0.31	-0.34	0.0195846	0.138294
MLX	62.4	-0.41	-0.48	0.0196173	0.138401
IL17RD	62	0.41	0.48	0.0196287	0.138401
LINC00998	67.8	-0.42	-0.5	0.0196393	0.138401
UBE2D3	908.2	-0.24	-0.25	0.0196431	0.138401
CLEC19A	71.5	0.41	0.49	0.0196826	0.138603
PLEC	272.1	0.3	0.32	0.0197537	0.138998
NBEAL1	231.6	-0.25	-0.26	0.0197605	0.138998
PAPSS1	86.4	-0.42	-0.51	0.0198436	0.139506
FAM175B	67.7	-0.39	-0.46	0.0198787	0.139676
BMP4	143.8	0.46	0.58	0.0199454	0.140067
TRIM8	110.7	0.4	0.47	0.019957	0.140072
ZNF548	87.2	0.36	0.41	0.0199707	0.140091
CENPF	397.9	-0.35	-0.39	0.0199862	0.140123
LSM5	80	-0.37	-0.42	0.0200228	0.140302
C15orf39	15.7	0.54	0.84	0.0200585	0.140475
PRKAG1	219.3	0.35	0.39	0.0200777	0.140507
EYA3	225.1	0.25	0.27	0.0200851	0.140507
ZNF700	14.9	-0.54	-0.81	0.0201186	0.140654
SIMC1	38.8	0.46	0.6	0.0201281	0.140654
MTMR9	142.9	0.31	0.34	0.0201784	0.140821
RHOT1	102.2	-0.33	-0.37	0.0201828	0.140821
SLC41A1	49.9	0.43	0.53	0.020191	0.140821
KATNBL1	129.9	-0.46	-0.57	0.020196	0.140821
GTPBP1	84	0.37	0.42	0.0202753	0.141296
FXN	109.2	0.38	0.43	0.0202957	0.141362
MAP3K5	258.2	0.41	0.49	0.0203605	0.141625
GABBR1	65.8	0.43	0.52	0.0203626	0.141625
ENPP1	131.4	0.35	0.39	0.0203668	0.141625
ZSCAN16-AS1	42.3	0.43	0.53	0.0204007	0.14175
VPS29	135.9	-0.4	-0.47	0.020407	0.14175
KLC1	213.8	-0.26	-0.27	0.0204183	0.141752
CPT1B	31.2	0.48	0.65	0.0204501	0.141896
COX15	138.1	0.39	0.46	0.020512	0.14218
SNORD8	71	-0.46	-0.57	0.0205241	0.14218
KATNAL1	97.6	0.41	0.49	0.0205245	0.14218
AGPAT5	140.5	-0.29	-0.31	0.0205445	0.142242
STAT3	855.1	0.33	0.36	0.0206146	0.142637
GPBP1L1	284.8	-0.24	-0.25	0.0206271	0.142637
IL11RA	44.4	0.47	0.62	0.0206373	0.142637
DHX34	26	0.49	0.67	0.0206463	0.142637
CCND2	562.1	-0.23	-0.24	0.020762	0.143185
DAB2	204	0.47	0.61	0.0207796	0.143185
YTHDC1	730	-0.22	-0.23	0.02079	0.143185
SLC31A2	115.5	-0.44	-0.54	0.0207905	0.143185
ZNF750	271.3	-0.34	-0.38	0.020792	0.143185
HMGCL	84.7	-0.37	-0.42	0.0207931	0.143185
LOC101927502	27.4	0.49	0.69	0.020804	0.143185
GPAT4	115.7	0.32	0.36	0.0208292	0.143226
ETFDH	64.2	-0.39	-0.46	0.0208324	0.143226
TNS2	21.3	0.56	1.27	0.0208445	0.143232
TM4SF20	60.5	0.43	0.52	0.0209531	0.1439
TGFBR2	82.9	-0.44	-0.55	0.020965	0.143905
PHF14	244.7	-0.25	-0.27	0.0209844	0.143961
COX7B	370.7	-0.41	-0.49	0.0210074	0.144041
HOGA1	76.3	0.41	0.49	0.0210517	0.144268
FLT3LG	18.9	0.55	1.01	0.0210846	0.144416
WASF3	69	0.45	0.56	0.0211382	0.144576
PRIM1	16.3	-0.55	-0.92	0.0211398	0.144576
RELL2	87.4	0.56	1.07	0.0211449	0.144576
HLA-H	26.3	0.47	0.6	0.0211533	0.144576
ZFAND6	400.2	-0.24	-0.25	0.0211807	0.144685
HOXA11	50.9	0.5	0.71	0.02123	0.144945
TCP1	311.7	-0.28	-0.3	0.0212583	0.145061
LOC101929295	22.4	0.53	0.85	0.0212729	0.145083
ATG3	131.5	-0.32	-0.36	0.0213411	0.14547
MICB	58.9	0.41	0.48	0.0213885	0.145696
UGT1A6	14.7	-0.56	-1.23	0.0213971	0.145696
WDR44	69.1	-0.39	-0.45	0.0214336	0.145867
MYL6	1080.6	-0.3	-0.33	0.0214912	0.14598
VPS18	52.7	0.49	0.68	0.0214916	0.14598
EIF4G2	1201.3	-0.26	-0.28	0.021494	0.14598
LPP-AS2	15.5	0.52	0.73	0.0214959	0.14598
HELQ	48.4	-0.44	-0.54	0.0216135	0.146701
GIGYF1	97.1	0.36	0.41	0.0216375	0.146786
ASB8	178.6	0.28	0.29	0.0216659	0.1469
SPATA13	57.8	0.48	0.67	0.0216919	0.146998
ATF5	83.7	0.36	0.41	0.0217158	0.147082
INVS	42.9	-0.41	-0.5	0.0217418	0.147181
SKIDA1	40.4	0.53	0.85	0.0217659	0.147266
COL3A1	1109.5	0.44	0.54	0.0217899	0.14735
BNC2	39.1	0.53	0.82	0.0218052	0.147375
KREMEN1	307.3	0.29	0.31	0.0218342	0.147493
AZI2	237.6	-0.29	-0.32	0.0218665	0.147535
NHLRC1	17.7	0.52	0.82	0.0218764	0.147535
NSUN4	144.3	0.34	0.38	0.0218894	0.147535
CDKL1	45	0.45	0.58	0.0218984	0.147535
CENPW	19.3	-0.53	-0.79	0.0219093	0.147535
NEK8	29	0.5	0.73	0.0219097	0.147535
GTF2E2	102.6	-0.36	-0.4	0.0219576	0.147763
COLCA1	82.1	0.39	0.46	0.0219836	0.147763
CEP55	37.7	-0.47	-0.62	0.021988	0.147763
ARFGAP1	80.5	0.42	0.5	0.0219951	0.147763
DCTN3	75.4	-0.36	-0.41	0.0220039	0.147763
LINC00598	136.2	0.55	1.61	0.022013	0.147763
SERPINB5	1022.8	-0.45	-0.56	0.0220309	0.147806
TP63	181	-0.38	-0.43	0.022056	0.147897
TRAPPC3	183.9	-0.28	-0.3	0.0220753	0.147948
LSM10	33.1	-0.43	-0.53	0.0221171	0.148151
PRR12	30.3	0.47	0.6	0.0221372	0.148208
NUMA1	273.4	0.3	0.33	0.0221824	0.148412
SP110	343.5	-0.33	-0.37	0.022191	0.148412
IGFL1	29.3	-0.56	-1.08	0.0222087	0.148453
UQCRQ	699.1	-0.31	-0.33	0.0222511	0.14861
SKP1P2	20.7	0.55	0.99	0.0222616	0.14861
MOV10	64.5	0.35	0.4	0.0222858	0.14861
IL1R1	291.9	0.42	0.5	0.022287	0.14861
SMC4	446	-0.28	-0.3	0.0222904	0.14861
NR4A3	32.4	0.53	0.87	0.0223207	0.14863
RPRD1A	133.5	-0.34	-0.38	0.0223222	0.14863
PRKAA2	22.4	0.51	0.74	0.0223283	0.14863
BACH2	25.4	-0.51	-0.74	0.0224246	0.149169
FBXL19	36.5	0.46	0.62	0.0224326	0.149169
HEXA-AS1	30.2	0.51	0.75	0.0224738	0.149316
ABHD2	225.3	0.45	0.56	0.022478	0.149316
LOC100272216	84.1	0.4	0.48	0.0225257	0.149483
COPRS	117.7	0.44	0.54	0.0225441	0.149483
MED21	46.4	-0.43	-0.52	0.0225505	0.149483
RNF19B	18.2	-0.53	-0.79	0.0225592	0.149483
SSH2	41.9	-0.52	-0.78	0.0225617	0.149483
CD83	16.8	0.52	0.79	0.0226203	0.149685
RAB18	250.6	-0.27	-0.28	0.0226348	0.149685
CPSF3L	50.6	0.41	0.49	0.0226351	0.149685
PLSCR1	105.5	-0.39	-0.46	0.0226543	0.149685
ADIPOR1	253	-0.35	-0.39	0.0226714	0.149685
NAA25	102.5	-0.35	-0.4	0.0226757	0.149685
SLC39A14	133.4	0.4	0.49	0.0226783	0.149685
JOSD2	50.5	0.46	0.58	0.0226995	0.149685
KAT5	14.6	-0.55	-1.02	0.0227152	0.149685
PLEKHN1	124.3	0.35	0.39	0.0227282	0.149685
HCG18	193.1	0.29	0.31	0.0227285	0.149685
SCARF1	28.9	0.49	0.67	0.0227363	0.149685
EZR	1007.5	-0.34	-0.38	0.0227446	0.149685
ERV3-1	47.2	-0.48	-0.63	0.0227768	0.14982
KLHL36	213.8	0.27	0.29	0.0227896	0.149828
LOC221946	77.6	0.37	0.43	0.0228093	0.14988
CRNKL1	140	-0.31	-0.34	0.0229173	0.150425
JMJD6	65.3	-0.42	-0.51	0.0229402	0.150425
OR7D2	61.5	0.42	0.5	0.0229425	0.150425
LINC00921	68.9	0.45	0.58	0.0229526	0.150425
DPY19L4	110.9	0.31	0.34	0.0229614	0.150425
PTTG1	123.7	-0.38	-0.45	0.0229637	0.150425
NME4	130.6	0.35	0.4	0.0229756	0.150425
PFDN4	222	-0.28	-0.3	0.0229865	0.150425
FBN1	273.2	0.46	0.59	0.0230093	0.150497
HSPD1	951.6	-0.19	-0.2	0.0230236	0.150514
PILRB	98.6	0.4	0.48	0.0230595	0.150671
ANXA2	1706.9	-0.41	-0.49	0.0230805	0.150731
C16orf52	115.6	0.38	0.45	0.0231668	0.151181
ZNF787	30.5	0.48	0.65	0.0231781	0.151181
JAK2	60.8	-0.39	-0.45	0.0231887	0.151181
FZD3	107.9	0.3	0.33	0.0231967	0.151181
ECH1	192.4	-0.31	-0.34	0.0232142	0.151218
RNF103	92.9	-0.43	-0.52	0.023311	0.151771
SRP14-AS1	26.7	0.49	0.68	0.0233302	0.151819
ZCCHC8	258.6	0.34	0.38	0.0233506	0.151874
IDO1	69.8	0.5	0.75	0.0233876	0.152034
HOXC13	26.5	-0.52	-0.8	0.0234084	0.152034
CDH11	120.2	0.48	0.64	0.0234109	0.152034
IFITM1	762.6	-0.35	-0.39	0.0234785	0.152396
ENTPD1	219.9	0.25	0.27	0.0235071	0.152458
SAMD4A	61.8	0.48	0.65	0.0235119	0.152458
SLC35F2	109.9	-0.3	-0.32	0.023543	0.152528
VAV3	130	-0.4	-0.47	0.0235467	0.152528
LPP	1894.3	0.36	0.42	0.0235798	0.152665
PAWR	503.2	-0.32	-0.35	0.023608	0.152696
GOLGA7	255.2	-0.37	-0.42	0.0236339	0.152696
CAT	304.7	-0.46	-0.59	0.0236463	0.152696
SCAMP1	246.7	-0.31	-0.34	0.0236515	0.152696
DUSP6	381.1	-0.29	-0.32	0.02366	0.152696
MYL6B	69.2	0.36	0.4	0.0236671	0.152696
FUT1	98.9	0.37	0.43	0.0236682	0.152696
ABCA6	47.7	0.52	0.8	0.0236802	0.152696
JAK3	56.6	0.47	0.63	0.0236955	0.152718
ZNF266	24.8	-0.48	-0.64	0.0237208	0.152804
COX5B	347.2	-0.26	-0.27	0.0237375	0.152817
RPL17	7152.5	-0.17	-0.17	0.0237469	0.152817
NUAK1	331	-0.28	-0.3	0.0238033	0.153103
NMI	104.3	-0.47	-0.63	0.0238434	0.153113
ZNF709	56	0.44	0.58	0.0238531	0.153113
LOC100132078	14.3	0.55	1.67	0.0238612	0.153113
ZNF43	148.9	0.31	0.34	0.0238646	0.153113
ZNF408	17.3	0.52	0.81	0.023876	0.153113
TMEM14C	104.3	-0.47	-0.62	0.0238767	0.153113
ADAT2	402.9	0.32	0.35	0.0238988	0.153155
PID1	161.6	0.46	0.63	0.0239319	0.153155
TRIP12	1015.6	-0.19	-0.2	0.0239358	0.153155
SCARF2	17.1	0.54	0.97	0.0239454	0.153155
MGAT5	96.2	-0.33	-0.36	0.0239471	0.153155
RRM1	288.4	-0.34	-0.38	0.0239642	0.153155
SPN	200.4	0.32	0.35	0.0239671	0.153155
[truncated: 24,476 more rows]

## Sheet: Micrococcus-vs-Axenic
gene	baseMean	log2FC	log2FCunshrunk	pvalue	padj
LRP1	223.4	1.42	1.74	4.5e-14	6.63493e-10
IER3	2303.7	1.52	1.98	1.48e-13	1.10161e-09
PGLYRP2	20.7	1.7	3.46	2.199e-12	1.0916e-08
MORC4	203.7	-0.83	-0.89	1.0523e-11	3.91811e-08
TNFAIP3	181.2	1.27	1.58	6.1026e-11	1.81783e-07
IL11	95.8	1.38	1.87	1.01179e-10	2.51159e-07
EGR1	283.8	0.79	0.84	1.87053e-10	3.97995e-07
GDF15	250.9	1.27	1.66	6.15889e-10	1.14663e-06
RNF24	104.2	1.1	1.3	8.94748e-10	1.48071e-06
IGFBP3	38.4	1.47	2.47	1.47191e-09	2.19226e-06
SMIM3	76.4	1	1.15	1.78859e-09	2.32249e-06
MUC15	336.3	-0.79	-0.86	1.87121e-09	2.32249e-06
ENO2	55.2	1.45	2.74	2.64027e-09	3.02494e-06
COL18A1	284.2	0.99	1.15	3.30872e-09	3.52e-06
PFKFB3	67.2	1.3	1.78	4.37213e-09	4.34124e-06
BRD4	731.7	0.49	0.5	5.30437e-09	4.9377e-06
COL6A1	1696	1.08	1.3	5.93706e-09	4.94135e-06
RGS4	62.6	1.34	2.08	5.97182e-09	4.94135e-06
LINC01105	37.5	1.22	1.7	6.42908e-09	5.03972e-06
XRCC5	760.7	-0.5	-0.52	8.12063e-09	6.04744e-06
ABHD17C	241.1	0.64	0.68	1.11456e-08	7.75319e-06
CHAC1	67.7	1.23	1.68	1.14523e-08	7.75319e-06
HILPDA	197.6	1.28	1.8	1.49972e-08	9.41504e-06
CCT5	447.1	-0.6	-0.63	1.51713e-08	9.41504e-06
PTGS2	277.9	1.31	1.98	1.64741e-08	9.8146e-06
CCL20	24.2	1.32	3.58	1.77031e-08	1.01411e-05
POU2F2	488.2	1.07	1.32	1.85497e-08	1.02325e-05
PLIN2	1890.4	1.07	1.29	2.15932e-08	1.1486e-05
COL4A1	315.4	0.96	1.13	3.51758e-08	1.73493e-05
C11orf96	30.2	1.32	2.22	3.54388e-08	1.73493e-05
SEPT7	1060.4	-0.39	-0.4	3.61105e-08	1.73493e-05
DLG4	78.6	1.24	1.81	4.73883e-08	2.20563e-05
LRRC32	135.1	1.15	1.54	5.74528e-08	2.59303e-05
AHRR	42.7	1.19	1.74	1.16133e-07	5.08731e-05
ANKRD11	1493.6	0.42	0.43	1.27496e-07	5.42551e-05
SHTN1	168.5	-0.78	-0.87	1.59509e-07	6.59925e-05
PPP1R18	136.8	0.88	1.01	1.68274e-07	6.61929e-05
PRPF40A	1213.7	-0.42	-0.43	1.68882e-07	6.61929e-05
CLIP3	66.7	1.19	1.81	1.76417e-07	6.73734e-05
MEG3	753.2	1.15	1.64	1.93475e-07	6.97452e-05
ANK3	394.7	-0.71	-0.78	1.93622e-07	6.97452e-05
MYADM	276.6	0.89	1.03	1.96676e-07	6.97452e-05
BIRC3	466.4	1.23	2.08	2.283e-07	7.4784e-05
CARD18	696.8	-0.66	-0.72	2.29169e-07	7.4784e-05
NFIC	941.3	0.57	0.61	2.3103e-07	7.4784e-05
MAP4K4	802.9	0.59	0.62	2.34649e-07	7.4784e-05
NAMPT	928.5	0.92	1.08	2.35991e-07	7.4784e-05
CROT	119.3	-0.71	-0.78	2.4941e-07	7.70763e-05
COL13A1	36.7	1.18	1.79	2.5426e-07	7.70763e-05
MAFF	136	0.95	1.15	2.58749e-07	7.70763e-05
GOLGA8A	754.5	0.78	0.87	2.83287e-07	8.27308e-05
SLC6A8	107.3	1.1	1.46	3.05531e-07	8.70049e-05
LINC01492	66.9	0.99	1.26	3.09605e-07	8.70049e-05
SH3BP5	150.3	1.05	1.35	3.70086e-07	0.000102075
PID1	161.6	1.04	1.35	3.83583e-07	0.000103874
ATP1B1	339.2	0.99	1.23	4.05116e-07	0.000107746
TNFRSF10D	52.1	1.01	1.27	4.15305e-07	0.000108519
DSEL	233.8	0.75	0.84	4.5048e-07	0.000115631
THBS2	666.1	0.87	1.02	4.58051e-07	0.000115631
CLMP	177.9	0.98	1.22	5.06601e-07	0.00012526
TXNIP	2157.1	-0.57	-0.61	5.17345e-07	0.00012526
NFATC4	217.7	1.03	1.35	5.25095e-07	0.00012526
NR4A3	32.4	1.15	1.74	5.29837e-07	0.00012526
FLT1	261.3	0.94	1.13	5.61055e-07	0.000130124
ERO1A	322.8	1.04	1.33	5.70663e-07	0.000130124
S1PR2	250.7	0.57	0.6	5.84981e-07	0.000130124
YWHAZ	1899.7	-0.5	-0.53	5.85357e-07	0.000130124
TNFSF10	406.6	-0.69	-0.76	6.21515e-07	0.00013613
COL6A2	1349	0.96	1.19	6.39094e-07	0.000137952
CALM1	1660.8	-0.5	-0.53	6.49465e-07	0.000138188
LOX	130.7	1.08	1.44	6.70876e-07	0.000138985
PAQR4	18.8	-1.13	-1.75	6.71877e-07	0.000138985
SLC6A6	35.4	1.14	1.67	6.93377e-07	0.000141468
ZNF316	118	0.62	0.67	7.45121e-07	0.000149971
CENPU	48.3	-0.83	-0.96	7.56286e-07	0.000150188
DST	7382.2	-0.49	-0.52	7.87134e-07	0.000153764
ITGA5	82.1	0.99	1.24	8.04361e-07	0.000153764
PTGIS	156.8	0.86	1.02	8.05264e-07	0.000153764
DBF4	84	-0.72	-0.8	8.40383e-07	0.000154059
NDUFB2	266.6	-0.57	-0.61	8.46735e-07	0.000154059
HIST1H2AJ	28.7	-1.11	-1.59	8.47402e-07	0.000154059
SBF1	254.5	0.7	0.77	8.48184e-07	0.000154059
TSG101	203.7	-0.55	-0.58	8.70313e-07	0.000156174
SESN3	307.3	-0.57	-0.6	9.2982e-07	0.000164866
ATP5E	1203.3	-0.6	-0.64	9.67884e-07	0.000169596
CALM2	1382.7	-0.37	-0.38	1.09737e-06	0.000188481
CYB5R3	661	0.68	0.75	1.1123e-06	0.000188481
CNNM1	27.5	1.1	1.67	1.11362e-06	0.000188481
NCOA4	354.8	-0.49	-0.51	1.18396e-06	0.000198133
PCLO	198.3	-0.85	-1	1.24567e-06	0.000204242
CCT3	538.4	-0.5	-0.53	1.25418e-06	0.000204242
NR4A2	50.8	1.15	1.85	1.2616e-06	0.000204242
SVIP	42.6	-0.87	-1.04	1.27682e-06	0.000204484
ATP2B1	555.6	0.7	0.78	1.47811e-06	0.000234203
KIF11	63	-0.83	-0.97	1.50139e-06	0.000234591
PKD1	106.9	0.96	1.25	1.51207e-06	0.000234591
STC1	2289.7	1.17	2.09	1.54726e-06	0.000237576
SLC41A1	49.9	0.88	1.06	1.58177e-06	0.000240397
ARL4A	529.1	-0.59	-0.63	1.6066e-06	0.000241705
DDX5	1180.5	-0.39	-0.4	1.91205e-06	0.000283809
AKAP17A	131.4	0.66	0.72	1.92458e-06	0.000283809
IGF2R	531.3	0.79	0.92	2.06057e-06	0.000298481
EPRS	477.4	-0.45	-0.47	2.07072e-06	0.000298481
ADI1	323.1	-0.5	-0.52	2.08817e-06	0.000298481
ZNF395	528.8	0.71	0.78	2.10423e-06	0.000298481
PSAP	1123.9	0.57	0.61	2.14901e-06	0.000301956
CAMK2N1	146.2	0.82	0.96	2.28081e-06	0.00031748
ELOVL6	145.1	-0.71	-0.8	2.32697e-06	0.000320906
FGFR1	381.5	1.02	1.39	2.38268e-06	0.000325575
GFM1	85.5	-0.75	-0.86	2.4304e-06	0.000326709
SLC39A14	133.4	0.83	0.98	2.4502e-06	0.000326709
DDX60	236.3	-0.94	-1.19	2.45679e-06	0.000326709
SULF2	350.5	-0.61	-0.67	2.65278e-06	0.000349596
ADRBK2	114.5	0.91	1.15	2.67584e-06	0.000349596
SEMA5A	455.2	0.83	0.98	2.71228e-06	0.000350264
CSE1L	138.7	-0.66	-0.73	2.72799e-06	0.000350264
LEP	43.2	1.1	1.67	2.75878e-06	0.00035119
IL6	77.5	1.14	2.04	2.84666e-06	0.000359306
PLXND1	21	1.11	2.03	2.91032e-06	0.000361704
ZMPSTE24	154.6	-0.61	-0.66	2.91423e-06	0.000361704
HDAC7	407.8	0.76	0.87	3.00609e-06	0.000367741
G0S2	147.7	1.14	2.36	3.01741e-06	0.000367741
COL4A2	373.7	0.91	1.12	3.03693e-06	0.000367741
MLLT6	143.3	0.72	0.81	3.0863e-06	0.000370704
FAM43A	365.8	0.64	0.7	3.2877e-06	0.000391736
C1orf229	69.2	1.13	2.77	3.42327e-06	0.000404652
IRAK3	134.1	0.92	1.17	3.45265e-06	0.000404912
LOC101928150	67	0.9	1.14	3.48811e-06	0.000405875
TMCC3	80.9	-0.72	-0.81	3.70739e-06	0.000428046
CKAP2	142.1	-0.68	-0.76	3.8849e-06	0.00044509
NCMAP	109.4	0.83	1.01	4.0878e-06	0.000464762
IFNK	49.6	-1.09	-1.77	4.31304e-06	0.000486655
FXYD3	535.1	-0.65	-0.72	4.50631e-06	0.000499387
IQGAP1	1374.2	-0.36	-0.37	4.51192e-06	0.000499387
ALDH6A1	466.8	0.65	0.72	4.52647e-06	0.000499387
NRP1	210.1	0.91	1.16	4.59635e-06	0.000503368
TBC1D15	235.4	0.64	0.7	4.78825e-06	0.000517503
NPIPA1	315.6	0.77	0.89	4.79491e-06	0.000517503
SSH1	147.4	0.63	0.69	4.85815e-06	0.000520556
PAG1	368.3	0.59	0.63	4.95816e-06	0.000527477
CD209	42.4	0.91	1.19	5.17595e-06	0.000546742
IBA57	278.9	0.61	0.66	5.30119e-06	0.000556028
LAYN	81.6	0.95	1.25	5.5413e-06	0.000577148
GLIS3	59.3	1.06	1.68	5.81368e-06	0.000601312
ST3GAL1	167.7	0.84	1.03	6.16911e-06	0.000633674
GFPT1	208.7	0.59	0.63	6.31472e-06	0.000644187
PRELP	252	0.81	0.96	6.46373e-06	0.000654903
SAMD9	312.3	-0.73	-0.84	6.5964e-06	0.000663829
STC2	368.1	1.09	1.91	6.70807e-06	0.000670537
LOC101927924	70	0.7	0.79	6.80381e-06	0.000675572
LINC00685	508.4	0.61	0.66	7.21376e-06	0.000711535
NRSN2-AS1	65.8	0.72	0.83	7.30313e-06	0.000712829
ADAMTS2	76.9	0.88	1.1	7.3226e-06	0.000712829
C1QTNF1	83.3	0.98	1.38	7.37858e-06	0.000713614
MEDAG	26	1.08	1.84	7.73807e-06	0.000742974
MFAP4	48	0.99	1.39	7.82807e-06	0.000742974
BDKRB2	372.8	0.84	1.03	7.8318e-06	0.000742974
PGPEP1	319.4	0.54	0.58	7.95354e-06	0.000749747
SRRM2	1652.8	0.48	0.51	8.18518e-06	0.00076228
ARMCX3	193	0.68	0.76	8.18886e-06	0.00076228
CENPE	168.1	-0.75	-0.88	8.47381e-06	0.000781356
DNTTIP2	432.4	-0.39	-0.4	8.54507e-06	0.000781356
PHLDA1	194.4	0.8	0.96	8.55116e-06	0.000781356
HMMR	46.6	-0.91	-1.19	8.79637e-06	0.000795007
RHOBTB3	343.2	0.78	0.92	8.80732e-06	0.000795007
HIST1H1C	498.7	-0.69	-0.77	8.93939e-06	0.000798008
TGOLN2	410	0.53	0.56	8.94772e-06	0.000798008
CLCA2	689.9	-0.72	-0.83	9.02019e-06	0.000799683
STRBP	116.5	-0.69	-0.78	9.23684e-06	0.000814044
SAT2	85.3	0.72	0.83	9.56333e-06	0.000833088
SHC3	55.4	0.99	1.41	9.56479e-06	0.000833088
CPT1A	549.4	0.44	0.47	9.6753e-06	0.000837814
FAM110B	18.7	1.05	1.75	9.8479e-06	0.00084783
TWIST2	285.1	0.91	1.17	9.96194e-06	0.00085272
HIPK2	275.1	0.53	0.57	1.0078e-05	0.000857728
DHX9	275.3	-0.46	-0.49	1.11027e-05	0.000935173
GIMAP1	31.9	0.92	1.23	1.11136e-05	0.000935173
MKI67	322.7	-0.69	-0.78	1.1307e-05	0.000946105
DCHS1	22.8	0.96	1.31	1.16853e-05	0.000972297
NINJ1	102.6	0.69	0.79	1.18598e-05	0.000977838
DSG1	5725.5	-0.66	-0.74	1.18832e-05	0.000977838
LINC01099	17.7	1.05	1.94	1.21922e-05	0.000997751
MYEOV2	235.2	-0.63	-0.69	1.24788e-05	0.00101562
MYCBP2	1498.2	-0.48	-0.51	1.25928e-05	0.00101934
PLEK2	97.3	-0.72	-0.83	1.2724e-05	0.00101935
SPATA13	57.8	0.92	1.23	1.273e-05	0.00101935
P3H3	27.6	0.94	1.36	1.30787e-05	0.00103778
FAM83B	481.9	-0.52	-0.55	1.30994e-05	0.00103778
CSRNP3	15.2	-1.03	-1.77	1.34043e-05	0.00105632
SHANK2-AS3	184.5	0.71	0.82	1.39947e-05	0.00109494
RSPO3	118.4	1.05	1.86	1.40414e-05	0.00109494
HOXC10	114.7	0.72	0.83	1.45703e-05	0.00113026
NBEA	44.1	1	1.53	1.47454e-05	0.00113458
GJC1	201	0.56	0.6	1.47784e-05	0.00113458
STEAP2	198	0.82	1.02	1.52684e-05	0.00116619
SCAND2P	48.9	0.86	1.11	1.5775e-05	0.00119436
PLEKHM2	295.9	0.47	0.5	1.57976e-05	0.00119436
SPRR2F	124	0.99	2.9	1.59733e-05	0.00120154
GK	118.2	0.84	1.04	1.62142e-05	0.00121209
IGFBP5	542.7	1.05	1.98	1.62762e-05	0.00121209
LYPD2	302.5	-0.74	-0.87	1.66381e-05	0.00123287
FARSB	110.5	-0.6	-0.66	1.74664e-05	0.00128784
RHCG	303.7	1.04	1.83	1.76981e-05	0.00129313
ADTRP	79.6	-0.75	-0.88	1.77617e-05	0.00129313
KLF8	41.5	-0.87	-1.11	1.77985e-05	0.00129313
TLN1	530.4	0.61	0.67	1.80071e-05	0.00130116
FAM174B	16.3	1.04	2.06	1.80838e-05	0.00130116
MCPH1	82.1	-0.7	-0.81	1.87937e-05	0.00134574
CPSF2	283.1	-0.42	-0.43	1.90875e-05	0.00136023
ARID3A	34.8	0.96	1.42	1.92417e-05	0.00136431
LINC01502	49.2	0.88	1.18	1.93278e-05	0.00136431
CASC5	40.1	-0.83	-1.03	1.94484e-05	0.00136634
PPFIA4	23.3	1.03	1.75	2.00526e-05	0.00140217
DPYSL2	203.3	0.73	0.84	2.04976e-05	0.0014266
GLUD1	185.7	-0.53	-0.57	2.15546e-05	0.00149318
FZD6	133.1	-0.74	-0.87	2.17084e-05	0.00149688
NDUFS5	364	-0.41	-0.42	2.19157e-05	0.0015042
VIM	2087.2	0.81	1	2.25e-05	0.00153722
HS3ST3B1	77.6	0.73	0.85	2.30001e-05	0.00156365
DLGAP1-AS2	48.8	0.86	1.14	2.30967e-05	0.00156365
HAVCR2	41.3	0.86	1.13	2.38101e-05	0.00160465
AMACR	56.5	-0.92	-1.27	2.40096e-05	0.00161081
HADHA	933.9	-0.39	-0.4	2.42011e-05	0.00161638
GMNN	103.5	-0.68	-0.78	2.44291e-05	0.00162432
NEAT1	19332.6	0.43	0.45	2.45593e-05	0.00162484
ATP12A	698.4	0.7	0.8	2.48015e-05	0.00162484
SLC25A25-AS1	183.5	0.86	1.16	2.48208e-05	0.00162484
ADAM12	84.2	0.83	1.04	2.49811e-05	0.00162484
NUSAP1	106.3	-0.7	-0.82	2.50434e-05	0.00162484
TRAPPC2	180.6	0.68	0.79	2.50915e-05	0.00162484
SMTN	175.4	0.75	0.9	2.61577e-05	0.0016795
CTPS1	43	-0.85	-1.11	2.62484e-05	0.0016795
AGA	67.9	-0.79	-0.97	2.62738e-05	0.0016795
ASPM	196	-0.64	-0.71	2.66109e-05	0.00169378
SYNE2	2038.4	-0.47	-0.5	2.7261e-05	0.00172777
IFIH1	149.1	-0.76	-0.91	2.74212e-05	0.00173055
PALMD	148.5	-0.77	-0.94	2.87477e-05	0.00180661
EMILIN1	120.5	0.85	1.13	2.9455e-05	0.00184329
SAMD4A	61.8	0.88	1.16	3.01878e-05	0.00187855
LTBP3	98.5	0.74	0.89	3.03816e-05	0.00187855
TET1	49.4	0.94	1.31	3.03969e-05	0.00187855
IL1B	49.4	1.01	2	3.12773e-05	0.00192132
CENPF	397.9	-0.63	-0.7	3.13469e-05	0.00192132
TOX2	54	0.98	1.52	3.15766e-05	0.00192469
BIVM	119.4	0.67	0.76	3.16603e-05	0.00192469
ECE1	231.7	0.68	0.79	3.26527e-05	0.0019739
ATP13A3	184.9	0.72	0.84	3.2735e-05	0.0019739
NRCAM	13.4	1.01	2.03	3.34061e-05	0.00200625
VEGFA	278.3	0.98	1.48	3.39551e-05	0.00203103
INHBB	48.4	0.92	1.27	3.43026e-05	0.00204361
PRRX1	308.4	0.9	1.26	3.47902e-05	0.00205724
PTCHD4	91.9	0.91	1.29	3.48076e-05	0.00205724
TBX3	294.2	0.78	0.96	3.53811e-05	0.00208287
VEZT	230.1	-0.49	-0.52	3.58164e-05	0.0021002
CYGB	21.3	0.95	1.35	3.59934e-05	0.0021023
LINC01503	62.6	-0.74	-0.89	3.61867e-05	0.00210533
HEXA-AS1	30.2	0.92	1.3	3.71743e-05	0.00215438
TMEM158	403	0.98	1.64	3.85033e-05	0.00222274
ZYX	244	0.68	0.78	3.95498e-05	0.00227434
DYNC1I2	1009.6	-0.3	-0.31	4.01681e-05	0.00229922
AIG1	133	-0.56	-0.61	4.02987e-05	0.00229922
DYNLL1	1409.6	-0.51	-0.55	4.06205e-05	0.00229922
NFIL3	173.8	0.68	0.78	4.06492e-05	0.00229922
ZNF470	55.7	0.68	0.78	4.07542e-05	0.00229922
BGN	189.1	0.81	1.03	4.15496e-05	0.00233524
SALL1	18.4	0.99	1.89	4.17763e-05	0.00233916
CCNI	869.4	0.38	0.4	4.19877e-05	0.00234219
SHOX2	198.5	0.85	1.12	4.24606e-05	0.00235512
GPR82	232.3	0.77	0.98	4.25357e-05	0.00235512
LOXL2	64.2	0.93	1.36	4.45778e-05	0.00245904
AQR	134.3	-0.49	-0.53	4.48936e-05	0.00246733
RAB8B	92.6	0.75	0.89	4.51755e-05	0.00247369
COX6B1	423	-0.43	-0.45	4.58083e-05	0.00249257
HSP90AA1	6211.8	-0.3	-0.31	4.59775e-05	0.00249257
PDPR	64.1	0.81	1.01	4.60223e-05	0.00249257
PKN2	404.6	-0.34	-0.35	4.67283e-05	0.00252163
HSDL2	650	-0.44	-0.46	4.74934e-05	0.00255367
TMEM132B	127.3	0.89	1.24	4.81891e-05	0.00257514
FAM92A1P2	36.8	0.99	2.16	4.8342e-05	0.00257514
SLC35E1	348.5	0.44	0.47	4.84113e-05	0.00257514
EMB	140.1	-0.77	-0.95	4.90115e-05	0.00259159
NCOR2	335.5	0.49	0.53	4.90687e-05	0.00259159
SCN9A	127	0.88	1.21	5.00398e-05	0.00263354
FNDC3B	191.7	0.66	0.75	5.04033e-05	0.00264334
PDF	30	-0.83	-1.07	5.0781e-05	0.00264946
ZFAND5	279.1	0.52	0.56	5.0876e-05	0.00264946
HTATSF1	244.3	-0.41	-0.43	5.12055e-05	0.00265321
MAPKAPK2	443.7	0.49	0.53	5.13042e-05	0.00265321
ZNF747	36.8	0.85	1.16	5.15697e-05	0.00265499
XIAP	533.5	0.5	0.53	5.16951e-05	0.00265499
GLIS1	45.3	0.85	1.15	5.1933e-05	0.00265804
MYL10	38.2	0.8	1.03	5.23812e-05	0.0026718
UQCRQ	699.1	-0.55	-0.59	5.30492e-05	0.00269664
KPNA3	387.9	-0.38	-0.4	5.32658e-05	0.00269844
CASP4	486.4	-0.42	-0.44	5.44317e-05	0.00274815
MRPS27	169.3	0.52	0.57	5.54726e-05	0.00279124
MYCBP	45.8	-0.87	-1.2	5.58374e-05	0.00280014
KIAA1462	82.6	0.76	0.93	5.68367e-05	0.00284069
IFIT1	71.2	-0.87	-1.18	5.87983e-05	0.0029289
GOLGA8N	33.1	0.94	1.51	5.94935e-05	0.00295366
PFKP	103	0.87	1.13	6.01003e-05	0.00296761
CPXM2	54.1	0.93	1.45	6.0281e-05	0.00296761
IGDCC4	18.7	0.94	1.49	6.03724e-05	0.00296761
PDE3B	169.8	0.86	1.16	6.08251e-05	0.0029719
OSBPL5	67.8	0.82	1.05	6.08587e-05	0.0029719
PPP6R3	146.6	-0.48	-0.51	6.2634e-05	0.00304175
APOC4	11.7	0.96	2.53	6.28321e-05	0.00304175
PALM2-AKAP2	123.9	0.79	1.01	6.29017e-05	0.00304175
LOC102467081	109.3	0.72	0.87	6.50477e-05	0.00313534
GBE1	68.3	0.88	1.19	6.68162e-05	0.00320132
FAM20C	101.3	0.86	1.18	6.69041e-05	0.00320132
CXCL8	286.9	0.96	2.17	6.70614e-05	0.00320132
LOC101929380	18.7	0.89	1.29	6.79762e-05	0.00323462
ADM	848.5	0.84	1.11	7.01202e-05	0.00332602
FCGR3B	22.2	0.95	2.59	7.10223e-05	0.00335812
ALKBH5	102.5	0.65	0.74	7.14975e-05	0.00336988
TTC28	60.7	0.74	0.9	7.17907e-05	0.00337303
CXCL3	27.2	0.97	2.16	7.23045e-05	0.00338649
EIF5	690.1	-0.36	-0.37	7.39209e-05	0.00344947
LOC102724153	25.7	-0.92	-1.48	7.42379e-05	0.00344947
SLC43A3	143.9	0.72	0.86	7.43439e-05	0.00344947
XKR5	108	0.66	0.77	7.49501e-05	0.00346679
ANGPTL4	174.8	0.93	1.39	7.57778e-05	0.00349422
LCE3A	84.9	0.92	1.4	7.61082e-05	0.00349863
ARL17A	516.3	0.44	0.47	7.64146e-05	0.00350191
COL6A3	694.3	0.84	1.11	7.6977e-05	0.00351686
TREM2	38.7	-0.82	-1.06	7.77757e-05	0.00354248
DDX60L	136.2	-0.69	-0.81	7.87372e-05	0.00356943
FKBP5	506.4	-0.43	-0.46	7.89536e-05	0.00356943
MXRA7	385.6	0.57	0.62	7.90864e-05	0.00356943
C16orf45	62.3	0.86	1.17	7.94083e-05	0.00357313
PRMT1	186.4	0.55	0.61	7.96682e-05	0.00357403
HCG11	106.8	0.65	0.75	8.08411e-05	0.00361576
STAT1	609.3	-0.57	-0.64	8.17918e-05	0.00364343
AP3B1	181.5	-0.47	-0.5	8.19491e-05	0.00364343
CERCAM	63	0.77	0.97	8.30934e-05	0.00368331
XRCC6	498.3	-0.33	-0.34	8.34994e-05	0.00369033
PLOD1	234.4	0.71	0.85	8.46088e-05	0.0037283
DLD	101.6	-0.56	-0.62	8.51451e-05	0.00374086
TFPI	163.2	0.91	1.37	8.60982e-05	0.00377161
SKAP2	257.1	-0.53	-0.57	8.82454e-05	0.00385245
SLC38A1	421.7	-0.49	-0.53	8.8461e-05	0.00385245
PPP4R2	176.9	0.52	0.57	8.92146e-05	0.00387394
ZNF331	74.7	0.68	0.8	9.05933e-05	0.00391129
SCLT1	97.9	-0.57	-0.64	9.05999e-05	0.00391129
CCDC144NL-AS1	40.8	0.81	1.11	9.11384e-05	0.00392316
SLC2A3	98.5	0.9	1.26	9.14951e-05	0.00392717
TLR5	17	-0.89	-1.35	9.29505e-05	0.00396903
ADRA1A	20.7	0.93	1.67	9.30034e-05	0.00396903
WTAPP1	43.2	0.91	1.46	9.3298e-05	0.00397023
HNRNPA1P10	21.7	-0.94	-1.52	9.40331e-05	0.00399011
RANBP1	297.2	-0.43	-0.46	9.45619e-05	0.00399163
STARD13	48	0.85	1.17	9.47796e-05	0.00399163
SCN1B	12.2	0.94	2.2	9.4873e-05	0.00399163
ZNF483	129.2	0.67	0.78	9.60271e-05	0.00402881
GRAMD1A	38.3	0.94	1.66	9.63119e-05	0.00402941
POM121	190.7	0.64	0.75	9.69371e-05	0.0040442
DNAJC9	107.7	-0.53	-0.58	9.76806e-05	0.00406384
TNFAIP6	166.2	0.93	1.57	9.9076e-05	0.00410052
ADAM33	169.1	0.82	1.11	9.93501e-05	0.00410052
RELB	76.2	0.77	0.99	9.93882e-05	0.00410052
MXRA5	88.1	0.81	1.06	0.000100286	0.00412612
PCDHGC3	26.4	0.94	1.95	0.000101113	0.00414676
MX1	316.9	-0.86	-1.2	0.000101344	0.00414676
EGLN3	338.2	0.89	1.27	0.000101929	0.00415926
P4HA1	345	0.74	0.9	0.000102265	0.00416158
HOXC8	40.1	0.71	0.86	0.000103143	0.00418483
ITSN1	433.9	0.49	0.52	0.000103581	0.00418483
SPIB	135.2	0.55	0.61	0.000103717	0.00418483
SSFA2	510.3	-0.5	-0.55	0.000103961	0.00418483
MFSD6	211	-0.55	-0.61	0.000104333	0.00418849
PDE4D	57.3	0.83	1.12	0.000105894	0.00423973
MRPS31	139.6	-0.51	-0.56	0.000106244	0.00424234
IL17RA	288.3	0.44	0.46	0.000106955	0.00425931
CNIH3	13.5	0.94	2.3	0.000107452	0.00425951
ANXA2P2	42.7	0.91	1.58	0.000107633	0.00425951
PDGFRB	168.3	0.76	0.94	0.000107818	0.00425951
UTRN	715.9	-0.41	-0.43	0.000108813	0.00427152
GRHL2	84.7	-0.6	-0.68	0.000109042	0.00427152
ATP5H	433.8	-0.37	-0.38	0.00010925	0.00427152
SH2B3	45.6	0.83	1.11	0.000109269	0.00427152
PLAT	86.2	0.87	1.26	0.000110476	0.00430732
PGF	71.4	0.84	1.16	0.000110763	0.00430732
ZCCHC24	104.9	0.78	0.99	0.000111471	0.00432357
SEMA3C	151.2	-0.73	-0.9	0.000116066	0.00449009
CLASP2	59.8	-0.66	-0.78	0.000116784	0.00450616
APCDD1L	31.1	0.92	1.52	0.000117689	0.00452935
TNFRSF14	36.2	0.8	1.07	0.000118089	0.00453305
SLC17A9	40.3	0.93	1.62	0.000118946	0.00454598
PRRT2	11	0.93	1.64	0.000119037	0.00454598
MRC2	202.3	0.82	1.11	0.000120333	0.00457542
NR2F2	387	0.63	0.72	0.0001206	0.00457542
LINC00114	69.8	0.73	0.9	0.000120729	0.00457542
APOD	278	0.79	1.02	0.000122464	0.00461944
FYN	143.4	0.58	0.64	0.000122511	0.00461944
PXDN	330.2	0.71	0.86	0.000123202	0.00463376
TMEM45A	3327.3	-0.5	-0.54	0.00012466	0.0046768
MRPL30	319.5	-0.4	-0.42	0.000126087	0.0047075
MFGE8	347.1	0.58	0.65	0.000126111	0.0047075
NDNF	11.3	0.93	1.88	0.000128676	0.00479124
DBI	1755	-0.54	-0.59	0.000129085	0.0047945
PARG	93	-0.54	-0.6	0.000130279	0.00481277
REEP3	672.2	-0.41	-0.44	0.000130326	0.00481277
GSN	555.7	-0.41	-0.44	0.000130626	0.00481277
PIK3CD	135.8	0.64	0.75	0.00013087	0.00481277
EREG	471.6	0.57	0.63	0.000134891	0.00494844
LRRCC1	79.6	-0.64	-0.75	0.000136606	0.00499903
NLGN2	41.3	0.87	1.27	0.000137714	0.00502722
TOP2B	288.6	-0.39	-0.41	0.000138553	0.00504237
HSPA4L	250.2	-0.53	-0.58	0.000138806	0.00504237
CSF3	121.4	0.92	2.08	0.000140121	0.00507778
SLC16A3	127.3	0.81	1.09	0.000140535	0.0050804
DMKN	7245.8	-0.52	-0.56	0.000142585	0.00514205
HSD17B10	116.3	-0.63	-0.73	0.000144214	0.00518272
GJA1	1216.5	-0.45	-0.48	0.000144738	0.00518272
SNX9	256.9	0.54	0.59	0.000145035	0.00518272
DHX29	433	-0.36	-0.37	0.000145105	0.00518272
ANKZF1	137.9	0.69	0.82	0.000146082	0.00520515
QKI	308.7	0.5	0.54	0.000146996	0.00522519
SKP1	533.9	-0.41	-0.43	0.000150545	0.0053386
PLOD2	127.7	0.86	1.2	0.000152136	0.00537498
PCOLCE	141.4	0.84	1.17	0.000152292	0.00537498
ACOT13	317.2	-0.44	-0.47	0.000154013	0.00542286
DNAJC22	44.2	0.77	0.99	0.000154548	0.00542887
NID1	423.5	0.76	0.98	0.000157147	0.00550719
ASB1	42.4	0.75	0.98	0.000157892	0.0055203
ITPR2	527.5	-0.47	-0.51	0.000160456	0.0055968
YTHDF2	274.2	-0.4	-0.42	0.00016142	0.00561727
DNAJC15	126.5	-0.5	-0.55	0.000162068	0.00562667
TTC1	272.1	-0.41	-0.43	0.000163783	0.00567298
APOL2	56.5	0.75	0.98	0.000166018	0.00573707
ANKRD60	56.2	0.9	1.63	0.000167627	0.00577924
MCF2L2	14.7	0.9	1.89	0.000171026	0.00588282
CPED1	43.5	0.88	1.33	0.000172355	0.00591488
C2CD4A	80.5	0.68	0.81	0.00017333	0.00593079
PLOD3	83	0.65	0.76	0.000173786	0.00593079
LOC284454	271.6	0.49	0.53	0.000174013	0.00593079
ZNF526	144.3	0.89	1.51	0.000175632	0.00596252
CSTA	10391.1	-0.56	-0.63	0.000175745	0.00596252
ACTL6A	72.1	-0.63	-0.74	0.000177927	0.00601317
C17orf96	6.4	0.89	2.18	0.000178046	0.00601317
WDR47	72.1	-0.64	-0.75	0.000179754	0.00605712
MTG2	158.2	0.59	0.67	0.000181359	0.00609742
LOC101927844	9.5	0.91	2.07	0.000182083	0.00610798
NOS1	162.9	0.53	0.58	0.000183478	0.00614093
TCEB2	501.5	-0.42	-0.45	0.000186427	0.00622567
PLEKHO1	55.9	0.82	1.12	0.000188375	0.00627663
PRRX2	16.5	0.89	1.51	0.000191181	0.00634058
GALNT10	44.9	-0.67	-0.81	0.000191316	0.00634058
WTAP	354.4	0.62	0.72	0.000191571	0.00634058
DENND3	20	0.83	1.18	0.000193742	0.00639822
TMEM176A	75.9	0.82	1.16	0.000199461	0.00653231
MME	828.1	0.78	1.01	0.000199795	0.00653231
FKBP3	307	-0.41	-0.44	0.000199844	0.00653231
PLK2	320.5	-0.53	-0.58	0.000199889	0.00653231
IRGQ	287.9	0.41	0.43	0.000199996	0.00653231
BTG3	370	-0.4	-0.42	0.000200749	0.00654256
TMEM261	124.2	-0.55	-0.61	0.000202978	0.00658683
BMP2	44	0.85	1.22	0.000202991	0.00658683
DSCR3	91.4	0.62	0.71	0.000204475	0.00662055
NR2F1-AS1	52.1	0.75	0.96	0.000205985	0.00665495
MTPAP	289.4	0.48	0.52	0.000207538	0.00668218
RNA18S5	540830	0.6	0.69	0.000208313	0.00668218
MNT	81.3	0.56	0.63	0.000208367	0.00668218
MKNK2	597	0.74	0.93	0.000208622	0.00668218
TBX5	62.8	0.86	1.29	0.000210097	0.00671498
MTFMT	284.3	0.66	0.79	0.000211145	0.00673403
ADGRD1	34.6	0.88	1.42	0.000211702	0.00673736
SWSAP1	154.3	0.51	0.56	0.000214273	0.00679914
DCAF13	59.1	-0.63	-0.73	0.000214693	0.00679914
AEBP1	293.7	0.85	1.27	0.000215012	0.00679914
LPP	1894.3	0.59	0.67	0.000215686	0.006806
PTPRZ1	607.8	-0.65	-0.76	0.00021755	0.00683607
PSMD12	155.7	-0.47	-0.51	0.000217557	0.00683607
CAPZA1	447.6	-0.45	-0.48	0.000218093	0.00683847
ABCD3	135.3	-0.54	-0.6	0.000218964	0.00685135
PEX1	98.8	-0.55	-0.61	0.000220067	0.00687143
SNAPC1	217.9	0.43	0.46	0.00022076	0.00687865
FAM126A	216.8	0.66	0.78	0.000222437	0.00691645
SGIP1	44.6	0.83	1.19	0.000223891	0.00694716
NDRG1	2255.8	0.76	0.96	0.000225211	0.00695992
BCAS2	59	-0.68	-0.81	0.000225237	0.00695992
EGFL6	136	0.82	1.15	0.000229273	0.00706997
BEND2	52.1	0.85	1.34	0.000231327	0.00711857
ABHD5	427.4	-0.47	-0.5	0.000232789	0.0071488
IFI44	64.4	-0.81	-1.15	0.000240545	0.00737177
NME1	123.8	-0.61	-0.71	0.000241611	0.00738924
BAG1	215.8	-0.4	-0.42	0.00024356	0.00742431
UBL5	652.9	-0.4	-0.42	0.000243755	0.00742431
ATP13A2	37	-0.72	-0.92	0.00024612	0.00748105
PSMB8-AS1	21.4	0.8	1.14	0.000246936	0.00749055
MFSD1	105.2	-0.61	-0.7	0.000248479	0.00752205
LPPR4	23.2	0.84	1.23	0.000249089	0.00752523
AKAP12	519	0.83	1.22	0.000251247	0.00757503
NCRUPAR	76.9	0.7	0.89	0.000251997	0.00758231
WSB1	527.5	0.57	0.64	0.000257596	0.00772181
HBEGF	104.1	0.68	0.83	0.000257836	0.00772181
LINC00672	54.6	0.66	0.79	0.000258189	0.00772181
FKBP4	196.8	-0.43	-0.45	0.000259998	0.00776033
SP110	343.5	-0.54	-0.6	0.000260747	0.00776713
LAMB1	904.3	0.45	0.48	0.000263747	0.00784082
TNIP1	406	0.54	0.6	0.000264781	0.00785588
FIP1L1	246.6	0.43	0.45	0.000273273	0.00809172
VAV3	130	-0.65	-0.77	0.000274423	0.00809385
GMCL1	50.3	0.59	0.69	0.000274786	0.00809385
AFAP1	98.1	0.69	0.85	0.000274976	0.00809385
MIRLET7BHG	90.5	0.64	0.77	0.000277909	0.00816405
AK4	349.4	0.51	0.56	0.000278828	0.00817493
CUL2	71.2	-0.63	-0.75	0.00028422	0.00831665
DLGAP5	36.1	-0.75	-0.99	0.000286438	0.00836511
SHC2	13.5	0.88	1.57	0.000287447	0.00837815
JUN	445	0.53	0.59	0.000288156	0.00838242
AKAP2	177.9	0.66	0.78	0.000291819	0.00847241
SLC26A6	56.3	0.77	1.05	0.000296996	0.00857383
UCKL1-AS1	48.3	0.72	0.94	0.000297086	0.00857383
S100A16	1103.5	-0.5	-0.55	0.000297371	0.00857383
SH3BP2	225.7	0.44	0.47	0.000297615	0.00857383
IZUMO4	11.7	0.87	1.91	0.000300912	0.0086516
PRDX1	812.5	-0.41	-0.44	0.000301476	0.0086516
HSPB7	24.1	0.88	1.93	0.000302175	0.00865499
H3F3AP4	3512.1	-0.34	-0.36	0.000303782	0.00868431
ACTR2	845.8	-0.27	-0.28	0.000308269	0.0087957
LOC102724612	20.9	0.86	1.61	0.000310012	0.00881787
TFPI2	546.6	0.86	1.45	0.000310583	0.00881787
POLR3B	85.5	-0.6	-0.69	0.000310822	0.00881787
ORMDL2	250.9	-0.5	-0.55	0.000312785	0.0088567
TEDDM1	26.4	0.81	1.31	0.000315521	0.00889532
ANLN	77.9	-0.66	-0.8	0.000316525	0.00889532
ISG15	91.9	-0.77	-1.04	0.000316853	0.00889532
WFS1	41.3	0.81	1.21	0.000317091	0.00889532
RRP36	62.2	-0.68	-0.84	0.000317135	0.00889532
LOC100506551	42	0.77	1.07	0.000320471	0.00897198
PWARSN	85.3	0.71	0.92	0.000322042	0.00899906
LMAN1	1057.9	0.5	0.55	0.000326866	0.00910438
HSPB6	40.3	0.85	1.4	0.000327034	0.00910438
LOC100132078	14.3	0.87	2.28	0.000328735	0.00912727
TRPV1	51.8	0.66	0.81	0.000329862	0.00912727
ALDH3A2	360.2	-0.49	-0.53	0.0003302	0.00912727
ZSCAN16-AS1	42.3	0.67	0.81	0.000330307	0.00912727
PRADC1	21.1	-0.8	-1.14	0.000333227	0.00919089
EGFEM1P	24.5	0.84	3.2	0.000336866	0.00926756
METTL21A	672.5	0.45	0.48	0.000337251	0.00926756
RUNX1	89.7	0.68	0.85	0.000339243	0.00929051
MESDC2	532.6	0.47	0.51	0.000339672	0.00929051
SCAI	271.7	0.4	0.43	0.000339957	0.00929051
CXCL14	1312.9	-0.86	-1.49	0.000341539	0.00931663
VWA5A	86.7	-0.65	-0.77	0.000342449	0.00932135
ITGAL	20.3	0.87	1.92	0.000342964	0.00932135
RCAN3	46.6	-0.71	-0.92	0.000351219	0.00952329
PGRMC2	804.6	0.42	0.45	0.000351672	0.00952329
STAT5B	75.2	0.56	0.63	0.000353838	0.00956454
RCN3	23.3	0.85	1.46	0.000357424	0.00964398
PLEKHG4B	35.8	0.74	1.01	0.000358616	0.00965809
GATAD1	301	0.46	0.5	0.000359244	0.00965809
BDP1	1114.4	-0.27	-0.27	0.000361575	0.00970325
ROBO1	344.9	-0.41	-0.44	0.00036387	0.00974725
LOC101928401	50.3	0.75	1.05	0.000365083	0.0097622
LINC01207	91.1	0.71	0.92	0.000366397	0.00977979
PSMD1	566.3	-0.37	-0.39	0.000368077	0.00980705
PTPRS	35.8	0.78	1.1	0.000370973	0.00986656
CDON	46.6	0.65	0.78	0.000375618	0.00997229
BTF3	1217.2	-0.3	-0.31	0.00038224	0.01013
CCDC88A	333.2	0.51	0.56	0.000383594	0.0101479
BPNT1	105.6	0.69	0.87	0.000384516	0.0101499
FLT3LG	18.9	0.85	1.47	0.0003856	0.0101499
PPIC	125	-0.54	-0.6	0.000385716	0.0101499
IGFL2	245	-0.69	-0.87	0.000387803	0.0101868
SDPR	24.8	-0.83	-1.33	0.000388513	0.0101875
PAGR1	109.3	0.49	0.55	0.000389543	0.0101908
KLB	56.6	0.58	0.67	0.000390007	0.0101908
OAS1	180.2	-0.69	-0.85	0.000391354	0.0102081
LINC00472	62.5	0.74	0.98	0.000393196	0.0102382
EFEMP2	96.2	0.74	0.97	0.000394476	0.0102536
TIMP2	1276.6	0.73	0.96	0.000397716	0.0103135
FAM157C	40.5	0.65	0.8	0.000398163	0.0103135
ABL2	312.9	0.5	0.56	0.000400329	0.0103516
TWF1	197.8	-0.42	-0.45	0.000402001	0.0103758
LAMC1	613	0.61	0.7	0.00040266	0.0103758
TOP2A	519	-0.55	-0.62	0.000407112	0.0104659
ZNF358	53.9	0.7	0.89	0.000407561	0.0104659
ZCCHC2	234.6	0.51	0.56	0.000410529	0.0105234
DR1	128.6	-0.52	-0.57	0.000411215	0.0105234
ZNF215	17.8	-0.81	-1.19	0.000417328	0.0106615
ITGB6	33.7	-0.82	-1.28	0.000422702	0.0107772
CCNB1	55	-0.68	-0.84	0.000423302	0.0107772
TTC4	53.5	-0.73	-0.96	0.000425418	0.0107877
TLN2	51.8	0.61	0.71	0.000426155	0.0107877
LOC101929057	36.7	0.7	0.9	0.000426291	0.0107877
MXRA8	441.3	0.84	1.36	0.000426613	0.0107877
ZNF154	165.4	0.48	0.53	0.000430463	0.0108472
SPON1	123.8	0.65	0.8	0.00043056	0.0108472
QSOX1	169.4	0.54	0.61	0.000431148	0.0108472
SYT7	43.2	0.8	1.12	0.000433132	0.0108787
OSBPL8	1071.8	0.54	0.61	0.00043656	0.0109355
AKT3	150.4	0.75	1	0.000439015	0.0109355
LOC101927550	74.7	0.72	0.97	0.000439417	0.0109355
MAPK6	503.6	-0.42	-0.45	0.000439573	0.0109355
SH3RF3	38.1	0.76	1.07	0.000439592	0.0109355
COMMD1	115.6	-0.51	-0.56	0.000439798	0.0109355
LPAR1	126.9	0.74	1	0.000446349	0.0110799
MARVELD2	87.9	-0.55	-0.62	0.000450469	0.0111534
ACTR3	452.9	-0.36	-0.38	0.00045081	0.0111534
MEX3A	33.5	0.72	0.96	0.000453432	0.0111973
BCORL1	31.3	0.71	0.92	0.000454085	0.0111973
PLS3	547.9	-0.48	-0.52	0.000456678	0.0112368
CASP8AP2	246	-0.37	-0.39	0.000457343	0.0112368
NDUFB9	376.6	-0.44	-0.48	0.000457954	0.0112368
FLCN	136.2	0.52	0.59	0.000458907	0.0112417
ENDOD1	529.9	-0.49	-0.54	0.000463533	0.0113364
LMNB1	23.2	-0.76	-1.02	0.000469778	0.0114596
ANKRD36C	247.2	-0.42	-0.45	0.000470109	0.0114596
FAM169A	25.7	-0.75	-1.01	0.000472128	0.01149
NCKAP1	225.1	-0.36	-0.38	0.000473641	0.0114941
POFUT2	32.1	0.79	1.17	0.000474357	0.0114941
RRAGD	22.9	0.84	1.48	0.000475134	0.0114941
ZNF678	30.3	0.85	1.48	0.000475385	0.0114941
LPIN2	67.1	0.68	0.83	0.00048194	0.0116337
LIX1L	162	0.59	0.69	0.000484144	0.011668
CBX7	18.8	0.84	1.38	0.000486584	0.011703
LOC101060542	42.5	0.69	0.89	0.000487166	0.011703
RDH12	130.9	-0.55	-0.63	0.000489214	0.0117333
PELI2	15.1	0.85	1.63	0.000493547	0.0118116
ZHX1	218.7	-0.42	-0.45	0.000494294	0.0118116
SNORD50A	1366.7	-0.64	-0.76	0.00049486	0.0118116
FARP1	172.4	0.57	0.65	0.000496553	0.0118331
NEK6	42.9	0.69	0.86	0.000502604	0.0119373
C3orf33	57.2	0.77	1.13	0.000503207	0.0119373
FAM133CP	175.6	0.85	2.21	0.000503332	0.0119373
VASN	101.7	0.6	0.72	0.000504291	0.011941
ATL1	61	-0.71	-0.91	0.0005059	0.0119447
ARHGEF17	54.2	0.7	0.92	0.000506048	0.0119447
SYNJ2	117.1	0.62	0.74	0.000507217	0.0119496
THUMPD1	172.3	-0.44	-0.48	0.000508997	0.0119496
GALNT1	686	-0.39	-0.41	0.000509757	0.0119496
GDAP1	29.5	-0.73	-0.97	0.00050989	0.0119496
BNIP3	499.4	0.66	0.8	0.000510268	0.0119496
GAB2	54.2	0.63	0.76	0.000513116	0.011992
FAM72B	6.9	-0.84	-1.83	0.000513691	0.011992
IMPAD1	181.2	0.48	0.53	0.000515292	0.0120106
ELF3	24.8	0.82	1.31	0.000517828	0.0120508
SIRPA	128.5	0.67	0.82	0.000519278	0.0120657
ATP5G1	213.5	-0.47	-0.52	0.000524307	0.0121636
LOC101928936	572.4	0.34	0.35	0.000528148	0.0122336
LAD1	750	-0.51	-0.57	0.000528982	0.0122339
ANTXR1	268.9	0.62	0.74	0.000530779	0.0122565
C1orf174	48.1	0.64	0.78	0.000532055	0.0122664
EXOC6B	111.5	-0.54	-0.61	0.000532858	0.0122664
CA12	1132.7	0.45	0.49	0.000534555	0.0122865
PMVK	97.9	-0.62	-0.73	0.000538259	0.0123526
CFLAR	1705.8	0.36	0.38	0.00054492	0.0124673
AGL	98.7	-0.53	-0.6	0.000544933	0.0124673
TACC1	274.4	0.54	0.61	0.000549388	0.01255
TDRD7	10.5	-0.84	-1.49	0.000550553	0.0125543
ARHGAP6	17.4	0.84	1.64	0.000551263	0.0125543
PHF20L1	428.2	-0.3	-0.31	0.000553258	0.0125805
RAI14	544.6	0.54	0.61	0.000555717	0.0126035
RND3	1605.7	0.58	0.67	0.00055636	0.0126035
IL1R1	291.9	0.63	0.76	0.000557017	0.0126035
MTIF2	279.4	-0.4	-0.42	0.000557655	0.0126035
MAN2B1	75.8	0.58	0.67	0.000559634	0.0126291
FER1L4	24.5	0.82	1.37	0.00056191	0.0126612
SRGAP1	268.1	0.4	0.43	0.000564096	0.0126913
TP73-AS1	90.2	0.67	0.85	0.000565092	0.0126945
HSPA5	1881.5	0.48	0.53	0.000568317	0.0127478
ARFIP1	88.8	-0.5	-0.55	0.000569757	0.0127608
TTK	19.9	-0.74	-0.98	0.00057211	0.0127914
PHF21A	191.4	0.48	0.52	0.000572839	0.0127914
PLAUR	45.3	0.8	1.2	0.000574694	0.0127944
LGALS3BP	138.2	-0.56	-0.64	0.000575656	0.0127944
SYNPO	42	0.75	1.03	0.00057595	0.0127944
TGFB1I1	41	0.72	0.94	0.00057641	0.0127944
IFI27	1120.8	-0.76	-1.07	0.000577859	0.012806
MTX3	83.4	0.51	0.57	0.000578699	0.012806
MCM6	27.4	-0.7	-0.9	0.000579513	0.012806
PDE7B	32	0.7	0.93	0.000580613	0.0128113
LAMC3	40.5	0.8	1.26	0.000582456	0.012833
IFT74	114.9	-0.49	-0.54	0.000588431	0.0129227
CDC42EP2	17.5	0.81	1.42	0.000590489	0.0129227
SLC39A10	146.5	-0.41	-0.43	0.000590745	0.0129227
DHX57	45.6	-0.64	-0.77	0.000591974	0.0129227
RFNG	96.5	0.53	0.6	0.000592433	0.0129227
FAM153C	39.2	0.77	1.11	0.000593466	0.0129227
AMZ1	36	0.73	0.98	0.000593643	0.0129227
GAS2L3	129.3	0.52	0.59	0.000593952	0.0129227
ZBED1	235.9	0.44	0.48	0.000594336	0.0129227
GEM	20.6	0.82	1.33	0.000596762	0.0129451
RAB36	26.4	0.75	1.06	0.000597106	0.0129451
PTPN13	585.5	-0.41	-0.44	0.000604595	0.0130884
DSC1	2423.6	-0.5	-0.55	0.000605701	0.0130933
WDR7	51.6	-0.64	-0.78	0.000606583	0.0130934
ROR2	37.3	0.81	1.38	0.000607969	0.0131043
KIF18B	72	0.81	1.42	0.000609805	0.0131249
BHMT2	109.5	0.64	0.77	0.000613497	0.0131853
AR	80.2	0.72	0.96	0.000617249	0.0132468
SLC35E3	119.7	0.54	0.61	0.000620999	0.0133081
NAALADL1	7.6	0.83	1.93	0.000631045	0.013504
JDP2	59.4	0.67	0.86	0.000633859	0.0135448
GGH	152.1	-0.64	-0.78	0.000636484	0.013563
ZNF850	213.3	0.63	0.77	0.000636536	0.013563
APBA2	28.2	0.8	1.36	0.000642505	0.0136707
FGF2	51.2	0.79	1.26	0.000643464	0.0136715
FGFBP1	427.2	-0.59	-0.7	0.0006523	0.0138395
ERCC6-PGBD3	45.5	-0.69	-0.89	0.00065907	0.0139633
MYL6	1080.6	-0.45	-0.49	0.000660433	0.0139723
HOOK3	1105.1	0.29	0.3	0.000663701	0.0140215
RAB11FIP5	96.3	0.6	0.71	0.000667581	0.0140643
CCZ1B	9.7	-0.72	-2.42	0.000667615	0.0140643
FAM133B	386.6	-0.57	-0.66	0.000676675	0.014235
ZMAT1	23.9	0.81	1.42	0.00067845	0.0142522
ULK1	151.4	0.54	0.61	0.00068186	0.0142925
IL24	151.8	0.82	1.45	0.000682839	0.0142925
ACAA2	265.4	-0.47	-0.51	0.000683245	0.0142925
LOC101927468	33.9	0.7	0.94	0.000688704	0.0143865
CCL16	35.6	0.73	1.01	0.000690764	0.0144093
PTK7	183.1	0.63	0.77	0.00070139	0.0146105
ITGA6	1524.4	-0.58	-0.68	0.000703721	0.0146386
EDNRB	49.7	0.78	1.16	0.000705001	0.0146447
GALNT15	74.4	0.74	1.04	0.000706763	0.0146609
FSTL1	340.5	0.64	0.78	0.000712253	0.0147496
UBLCP1	107.2	-0.49	-0.55	0.000713018	0.0147496
HPCA	9.1	-0.82	-1.82	0.000716995	0.0148097
SLC16A6	30.3	0.73	0.98	0.000717912	0.0148097
NYAP2	22.6	0.8	1.45	0.00071942	0.0148203
ABL1	82.6	0.67	0.83	0.000721722	0.0148319
SEPT11	1031.1	0.56	0.65	0.000721975	0.0148319
ACAP1	9.7	0.82	1.63	0.000731399	0.0150048
DAPL1	135.7	-0.68	-0.87	0.000734267	0.0150429
PCYOX1	475.8	0.34	0.36	0.00074056	0.0151321
RPL4	3285	-0.27	-0.28	0.000740653	0.0151321
SLC43A1	20.5	0.8	1.32	0.000742732	0.0151538
ADCY1	49.3	0.78	1.26	0.000744067	0.0151577
SHISA2	41.1	0.71	0.97	0.00074496	0.0151577
PKN1	10.7	0.82	1.69	0.000747159	0.0151817
USP15	370.6	-0.51	-0.57	0.000749012	0.0151986
ERO1B	39.5	0.68	0.88	0.000761721	0.0154355
CPE	112.6	0.68	0.87	0.000762938	0.0154391
FAM8A1	145.8	-0.45	-0.5	0.000765776	0.0154755
C7orf73	394.8	-0.31	-0.33	0.000769239	0.0155245
PLCL2	23.7	0.81	1.41	0.000771581	0.0155413
CAT	304.7	-0.68	-0.88	0.000773374	0.0155413
ARHGEF25	12.3	0.82	1.55	0.000773894	0.0155413
KIF21A	412.4	-0.48	-0.52	0.000774246	0.0155413
TXLNGY	131.1	-0.56	-0.64	0.000775994	0.0155554
VSTM1	74.6	0.72	1.01	0.000780449	0.0156237
PRMT3	21.5	-0.75	-1.1	0.000785132	0.015695
PLD1	167.1	-0.44	-0.48	0.000786632	0.015695
ARPC5L	307	-0.43	-0.47	0.000787175	0.015695
EXOC1	212.4	-0.37	-0.39	0.000792689	0.0157838
XPO1	204.7	-0.38	-0.4	0.00079608	0.0158302
ITM2C	19.3	0.82	1.66	0.000800386	0.0158946
C5orf38	118.5	-0.55	-0.64	0.000802451	0.0159144
LINC01296	13.2	0.79	2.39	0.000807313	0.0159895
APOB	234.3	-0.55	-0.64	0.000812927	0.0160793
LOC101929295	22.4	0.77	1.2	0.000815595	0.0161107
ARL2BP	95.8	-0.54	-0.62	0.000826765	0.0162832
SLC25A53	22	0.79	1.29	0.000828731	0.0162832
PPP2R5B	30.5	0.78	1.24	0.000829981	0.0162832
CDC7	14.9	-0.76	-1.1	0.000830205	0.0162832
COL5A1	234.3	0.62	0.75	0.000830302	0.0162832
SV2C	14.4	0.81	1.51	0.000830887	0.0162832
SCAF11	1090.8	-0.22	-0.22	0.000836974	0.0163809
NFIX	340.5	0.41	0.44	0.000840345	0.0164253
LMCD1	14.5	0.81	1.53	0.00084251	0.0164461
TCEA2	31.1	0.7	0.94	0.000846751	0.0165072
DVL3	107.9	0.44	0.48	0.000849029	0.01653
PBOV1	17.9	0.79	1.47	0.000853356	0.0165925
ATF7IP	295.2	-0.33	-0.34	0.000855864	0.0166196
PLSCR4	75.9	0.66	0.84	0.000860651	0.0166908
LOC100506321	23.5	0.77	1.22	0.000862936	0.0167133
CFH	48.9	0.73	1.01	0.000867242	0.0167749
PLA2R1	302.7	-0.43	-0.46	0.000871191	0.0168295
YWHAB	1950.9	-0.25	-0.25	0.000874254	0.0168668
ANKRD30BP3	93.1	-0.64	-0.79	0.00087762	0.0169098
CCDC102B	116.3	0.68	0.86	0.000881338	0.0169595
THBS1	3097.9	0.74	1.04	0.000882914	0.0169679
SCN3B	57.8	0.64	0.82	0.000885669	0.0169989
ZFP42	101.6	0.53	0.6	0.000895839	0.0171641
IKZF2	63.9	-0.56	-0.64	0.000896583	0.0171641
RASSF8	224.5	0.55	0.64	0.000905068	0.0173043
FAM104B	39.8	-0.63	-0.77	0.000907643	0.0173313
DENND2C	258.7	-0.47	-0.52	0.000909024	0.0173355
MAB21L3	3021.3	0.28	0.29	0.000921245	0.0175198
SEC24D	57.7	0.64	0.78	0.000921647	0.0175198
LINC01272	72.2	0.64	0.8	0.000922217	0.0175198
DAB2	204	0.68	0.87	0.00092798	0.0176068
TXNDC5	40.1	0.75	1.11	0.000931845	0.0176371
LOC101927374	1110.4	0.62	0.77	0.000931944	0.0176371
KIF20B	276.5	-0.45	-0.5	0.000936761	0.0176876
OXCT1	49.2	-0.69	-0.91	0.000937483	0.0176876
IRS2	269.2	0.68	0.88	0.000940169	0.0176876
MYO3B	119.1	0.5	0.56	0.000940441	0.0176876
ORAI2	596.6	0.41	0.44	0.00094118	0.0176876
KDM4B	158.8	0.49	0.54	0.000941787	0.0176876
BCL2L15	52.1	0.57	0.68	0.000942929	0.0176876
LOC100996251	168.6	0.52	0.6	0.000949812	0.0177943
PCDH11Y	221.9	0.52	0.6	0.000952677	0.0178256
SYDE1	39.2	0.74	1.08	0.000959833	0.017937
OAS2	142.5	-0.66	-0.83	0.00097074	0.0180977
RNH1	309.3	-0.41	-0.45	0.000970864	0.0180977
WNT3	21.2	0.76	1.25	0.000975838	0.0181592
FOXO3	733	0.32	0.33	0.000976604	0.0181592
ING5	131.7	0.41	0.44	0.000982889	0.0182533
GPC3	167	0.75	1.1	0.0009856	0.0182809
KNOP1	243.1	-0.5	-0.57	0.000990646	0.0183516
GATB	135.7	-0.56	-0.66	0.00100008	0.018493
LOC439933	16	0.77	1.21	0.00100077	0.018493
RGS3	51.7	0.74	1.06	0.00100587	0.0185643
PNPLA4	58.5	-0.6	-0.73	0.00101874	0.0187786
SPINK5	50128.8	-0.43	-0.47	0.00102713	0.018884
MYO9B	116.5	0.6	0.72	0.00102782	0.018884
IDO1	69.8	0.73	1.06	0.00102852	0.018884
DHX32	99.5	-0.53	-0.6	0.00102953	0.018884
BLM	12.6	-0.8	-1.65	0.00103097	0.0188873
CEP126	118.7	0.51	0.57	0.00103614	0.0189585
CHORDC1	173.3	-0.4	-0.43	0.00104179	0.0190224
PLEKHG1	104.6	-0.49	-0.55	0.00104218	0.0190224
MTSS1L	231.6	0.56	0.66	0.00104694	0.0190859
IVD	146.9	0.44	0.49	0.00105044	0.0191263
ELMSAN1	232.8	0.42	0.45	0.00105542	0.0191935
LAGE3	29.1	-0.67	-0.86	0.00105913	0.0192375
NACC1	67.4	-0.52	-0.6	0.00106242	0.0192736
PCYOX1L	17.7	-0.75	-1.11	0.00106416	0.0192818
EPGN	342.6	-0.63	-0.79	0.0010761	0.0194744
LMLN	115.2	0.65	0.84	0.00108223	0.019557
TBX2	55.2	0.73	1.08	0.00108329	0.019557
DSC3	2141.1	-0.45	-0.5	0.00108776	0.0196139
C7orf55	100.7	0.65	0.85	0.00109478	0.0197167
RBPJ	340	0.45	0.49	0.00109953	0.0197484
FCHSD1	293.6	0.6	0.72	0.00110042	0.0197484
WDR45B	325.2	0.37	0.39	0.00110052	0.0197484
ZNF292	733.8	0.4	0.42	0.00110926	0.0198812
LOC729603	158.6	0.65	0.85	0.00111491	0.0199585
RNF114	58.8	0.64	0.8	0.00111664	0.0199654
KLK8	423	-0.55	-0.64	0.00112424	0.0200577
PPP2R4	99.9	-0.54	-0.63	0.00112449	0.0200577
ETFDH	64.2	-0.57	-0.68	0.00112984	0.020129
MRI1	173.1	0.44	0.49	0.00113218	0.0201466
PPP1R7	228.9	-0.44	-0.48	0.001135	0.0201483
BCKDK	105.2	0.5	0.57	0.00113562	0.0201483
FAM216A	23.7	0.72	0.99	0.00113634	0.0201483
ZNF346	114.6	0.48	0.54	0.0011411	0.0202087
CCDC171	21.7	-0.76	-1.21	0.00114667	0.0202833
LONRF2	83.2	0.57	0.68	0.0011563	0.0204138
AMOTL1	537.7	-0.32	-0.34	0.00115679	0.0204138
SMG1P7	27.2	0.75	1.18	0.00116217	0.0204845
COL23A1	35.6	0.77	1.31	0.00116901	0.0205807
BCKDHA	54.4	0.63	0.78	0.00117784	0.0207117
SAV1	127.7	0.49	0.55	0.00118535	0.0207942
GYPC	192.6	0.75	1.13	0.00118579	0.0207942
ZNF503	164.7	0.62	0.76	0.00118673	0.0207942
LOC401320	31.6	0.63	0.8	0.00120167	0.0210313
PLXNA2	48.8	-0.65	-0.84	0.00121085	0.0211556
PDZRN3	44.8	0.74	1.11	0.00121161	0.0211556
RPLP0P2	208	0.52	0.6	0.00121397	0.021172
PTGES	530.4	0.64	0.81	0.00121696	0.0211994
SAMD9L	42.6	-0.65	-0.82	0.00121844	0.0212003
ZBTB20-AS4	17.9	0.76	1.35	0.00122041	0.0212098
FAM210A	238.7	0.48	0.54	0.00122209	0.0212142
APBB1IP	8.4	0.78	1.66	0.00122985	0.0213115
KIAA1524	37.7	-0.6	-0.72	0.00123055	0.0213115
HERC6	40.8	-0.74	-1.11	0.00123447	0.0213544
RNMT	251	0.44	0.48	0.00124533	0.0215174
GALNT7	37.2	-0.67	-0.88	0.00125035	0.021579
FOXJ3	106.6	0.49	0.55	0.00125962	0.0217139
TNFRSF1B	74.5	0.54	0.64	0.00126109	0.0217141
FGD5P1	22.4	0.77	1.35	0.00126569	0.0217681
ZNF280C	46	0.72	1.07	0.00126777	0.0217787
ZNF321P	76.7	0.59	0.73	0.00127873	0.0219416
CD163L1	27.4	0.77	1.18	0.00128257	0.0219822
RALGAPA2	398.6	-0.36	-0.38	0.00128718	0.0220241
CBX6	150.3	0.65	0.83	0.00128852	0.0220241
PHF6	133	-0.54	-0.62	0.00129072	0.0220241
SLC25A46	107	-0.43	-0.47	0.00129093	0.0220241
ICAM1	67.9	0.69	0.95	0.00129285	0.0220317
STAG3L1	54.5	0.75	1.19	0.00129647	0.0220681
BUD31	193.9	-0.45	-0.5	0.00130073	0.0221153
EDN1	90.7	0.72	1.05	0.00130387	0.0221227
KREMEN1	307.3	0.41	0.44	0.00130413	0.0221227
POF1B	2094.4	-0.43	-0.47	0.00131678	0.0222607
RFX8	19.7	0.78	1.4	0.00131715	0.0222607
ARHGEF12	563.8	-0.32	-0.33	0.00131844	0.0222607
GYG1	36.1	-0.7	-0.96	0.0013202	0.0222607
SNHG18	17.2	0.77	1.36	0.00132047	0.0222607
SERPINB13	1494.2	-0.48	-0.53	0.00132123	0.0222607
FAM111A	225.1	-0.38	-0.41	0.0013237	0.022277
SLC16A7	393.6	0.77	1.39	0.00133088	0.022366
SLIT3	40	0.7	0.98	0.00133199	0.022366
NLRP8	20.5	0.77	1.42	0.001349	0.0225834
NGRN	160.9	-0.39	-0.42	0.00134913	0.0225834
RASD1	10.5	0.77	1.96	0.00134949	0.0225834
FNDC1	15.1	0.78	1.51	0.00135285	0.0226143
CREBRF	281	0.48	0.54	0.00136221	0.0227199
HTR7	8.9	-0.78	-1.48	0.00136222	0.0227199
DRAM1	238.4	0.6	0.73	0.00137485	0.022858
FBN1	273.2	0.65	0.83	0.0013761	0.022858
SPOCK1	100.1	0.59	0.7	0.00137796	0.022858
ADGRA2	48.7	0.76	1.24	0.00137838	0.022858
IKZF3	362.6	0.37	0.4	0.00137925	0.022858
GIT2	78.2	-0.5	-0.57	0.0013797	0.022858
PSMD6	125.8	-0.53	-0.61	0.00138414	0.022906
RPSA	3514.7	-0.32	-0.34	0.00138728	0.0229324
NHP2	280.8	-0.4	-0.43	0.0013911	0.0229697
CEMIP	332.3	0.78	1.52	0.00139262	0.0229697
SEC11C	89.3	-0.51	-0.58	0.00139926	0.0230127
CKAP5	265.4	-0.36	-0.39	0.00139968	0.0230127
PAPPA-AS1	237.1	0.63	0.8	0.00139986	0.0230127
GAB1	79.3	-0.51	-0.57	0.00140581	0.023085
WIPF1	34.1	0.69	0.94	0.0014178	0.0232562
C5orf63	223	-0.56	-0.66	0.00142501	0.0233489
UCHL5	256	-0.39	-0.42	0.00143652	0.0235116
NAE1	141.8	-0.47	-0.52	0.00144546	0.0236319
KCTD1	200	-0.53	-0.61	0.00145003	0.0236722
MARK4	129	0.55	0.63	0.0014511	0.0236722
PNPLA5	13.5	0.77	1.52	0.00145666	0.0237368
VPS36	194.6	-0.46	-0.51	0.00146079	0.0237782
EVC2	57.9	0.62	0.76	0.00146946	0.0238932
MRPL21	194.7	-0.4	-0.43	0.00147464	0.0239513
MEIS1	114.3	0.52	0.59	0.00148261	0.0240545
DDX58	165.5	-0.58	-0.71	0.00148847	0.0241004
RBMS3	54.4	0.66	0.85	0.00148908	0.0241004
HGF	326.8	0.74	1.16	0.00149029	0.0241004
ECH1	192.4	-0.44	-0.49	0.00149219	0.0241049
FBLN1	869.7	0.71	1.03	0.001496	0.0241325
MARCH7	398.6	-0.35	-0.37	0.00149714	0.0241325
C21orf91	91.3	-0.59	-0.72	0.00150863	0.0242913
SRSF11	2016.9	0.23	0.23	0.00152071	0.0244569
UQCRH	687.4	-0.3	-0.32	0.00152219	0.0244569
MRPL51	230.2	-0.36	-0.39	0.00152784	0.0245211
PPP2R3A	192.1	-0.42	-0.46	0.00152963	0.0245235
KIF16B	247.5	-0.4	-0.43	0.00154096	0.0246785
AGAP4	21.6	-0.75	-2.08	0.00154663	0.0247428
PTX3	93.1	0.77	1.3	0.00155783	0.0248457
VPS35	426.9	-0.32	-0.34	0.0015603	0.0248457
FFAR2	54.1	0.57	0.68	0.00156051	0.0248457
PVRL3	69.3	0.69	0.96	0.0015608	0.0248457
LOC729683	19.8	0.72	1.06	0.00156429	0.0248457
NEK5	216.3	0.77	1.75	0.00156683	0.0248457
LRBA	183.1	-0.44	-0.49	0.00156691	0.0248457
MIR100HG	73.7	0.67	0.9	0.00157034	0.0248457
TIA1	142.3	-0.45	-0.5	0.00157043	0.0248457
PTS	52.1	-0.56	-0.67	0.001571	0.0248457
FRMD4B	587.4	-0.37	-0.39	0.00157243	0.0248457
SPG11	96.2	-0.45	-0.5	0.00157308	0.0248457
WDR1	250.4	-0.35	-0.37	0.00157713	0.0248832
SLC5A3	543.4	0.61	0.74	0.00160574	0.0252956
VPS4B	490.4	-0.28	-0.29	0.00160666	0.0252956
FMOD	121.4	0.67	0.89	0.00161668	0.0254162
C1R	947.9	0.72	1.07	0.00161774	0.0254162
MRPL47	58.7	-0.6	-0.73	0.00162249	0.0254178
RNF187	373.3	0.44	0.48	0.00162289	0.0254178
XYLT1	35	0.66	0.86	0.00162345	0.0254178
SNW1	293.8	-0.34	-0.36	0.00162467	0.0254178
D2HGDH	71.4	0.61	0.77	0.00163052	0.0254826
POU2F1	133.2	0.4	0.43	0.00163783	0.02557
FADS1	136.8	0.52	0.61	0.00164218	0.0256111
SMAD9	50.7	0.72	1.15	0.00164651	0.0256517
LOC440600	29.7	0.71	1.09	0.00166226	0.02587
PDP2	461.5	0.54	0.64	0.00167341	0.0260164
SAMD4B	127.9	0.57	0.68	0.00167594	0.0260287
TNIK	27.2	0.74	1.16	0.00168295	0.0261097
SLC36A2	44.5	0.65	0.88	0.00168467	0.0261097
LOC101929660	54.3	0.7	1.06	0.00168843	0.0261408
NDUFA12	192.4	-0.48	-0.54	0.00169296	0.0261812
PTPN6	15.2	-0.74	-1.23	0.00169455	0.0261812
LOC100128593	117	0.59	0.74	0.00170374	0.0262802
TMEM170A	125.9	0.49	0.56	0.00170449	0.0262802
TCF25	557.8	0.33	0.35	0.00170831	0.0263119
SMC6	606.1	-0.31	-0.32	0.00171196	0.0263408
ACSL6	24	0.68	0.96	0.00171662	0.0263852
DNAJC25	98	0.5	0.56	0.00174034	0.0266987
LRRC37A2	107.5	-0.49	-0.55	0.00174136	0.0266987
POP1	103.7	-0.49	-0.56	0.00174239	0.0266987
MFAP5	198.5	-0.65	-0.86	0.00174476	0.0267076
EMP3	64	0.65	0.84	0.00175088	0.0267737
BLOC1S2	210.1	-0.37	-0.39	0.0017584	0.0268611
DNM1	41.9	0.72	1.11	0.00177107	0.027027
SIGLEC14	53.9	0.73	1.22	0.0017759	0.0270729
VSNL1	63.4	-0.58	-0.7	0.00178124	0.0271266
ATF5	83.7	0.5	0.57	0.00178625	0.027175
PYGB	104.6	-0.48	-0.55	0.00178935	0.0271945
PRKD3	133.7	0.43	0.47	0.00180181	0.0273255
EDNRA	80.3	0.63	0.81	0.00180482	0.0273255
ATP5A1	543.3	-0.33	-0.35	0.00180594	0.0273255
LRRFIP1	976.3	0.41	0.44	0.00180735	0.0273255
KTN1	2930.2	-0.22	-0.22	0.00180848	0.0273255
HSPA8	896.9	-0.44	-0.49	0.00180898	0.0273255
TRIM52-AS1	72.5	0.57	0.7	0.00181368	0.0273688
HS3ST3A1	46.5	0.68	0.95	0.00182036	0.0274247
ENPP2	17.5	0.76	1.6	0.00182107	0.0274247
MYO10	552.9	0.36	0.38	0.00182493	0.0274551
SH3PXD2A	884.9	0.4	0.43	0.00183025	0.0275073
MAP3K5	258.2	0.55	0.65	0.00183292	0.0275197
ZNF281	176.4	0.56	0.67	0.00184671	0.0276988
FGF7	208.3	0.66	0.85	0.00185237	0.0277557
PFKFB4	13.5	0.75	1.67	0.00185541	0.0277734
NFKBIB	212.5	0.34	0.36	0.00185876	0.0277955
CRELD1	58.8	0.58	0.7	0.00186689	0.0278892
BHLHE41	12.7	0.76	1.42	0.00188049	0.0280014
KIAA1468	76.2	-0.52	-0.6	0.00188552	0.0280014
BOLA3-AS1	67.5	0.61	0.77	0.00188591	0.0280014
C16orf52	115.6	0.53	0.61	0.00188632	0.0280014
INPP5A	43.6	0.59	0.72	0.0018874	0.0280014
EP300-AS1	302	0.47	0.53	0.00188908	0.0280014
ADAMTS5	9	0.75	1.67	0.00188912	0.0280014
CCL22	62.8	0.51	0.59	0.00188944	0.0280014
C6orf62	457.1	-0.33	-0.34	0.00190159	0.0281534
TRPT1	16.5	0.75	1.42	0.00191097	0.0282567
USP6NL	104.4	0.5	0.57	0.00191237	0.0282567
MAMDC4	7.9	0.75	1.64	0.00193899	0.0286217
PAPPA	327.8	0.56	0.68	0.00194309	0.0286539
LPAR6	108.5	-0.48	-0.54	0.00194505	0.0286544
TWIST1	85.1	0.67	0.91	0.00195036	0.0287042
FAM20A	168.9	0.62	0.8	0.00195261	0.028709
CCT6A	492.1	-0.32	-0.34	0.00196248	0.0287986
ZDHHC9	319.6	0.36	0.38	0.00196257	0.0287986
TAPBP	511.2	0.47	0.54	0.00196596	0.0288199
CDH13	110.5	-0.45	-0.49	0.00196939	0.0288418
PDCD4	644.6	-0.36	-0.38	0.00197946	0.0289607
MEN1	71.9	0.62	0.8	0.00198339	0.0289897
DKFZP586I1420	61.9	-0.58	-0.71	0.00199041	0.0290172
HMOX1	557.2	0.55	0.66	0.00199085	0.0290172
C1S	425.9	0.67	0.91	0.00199111	0.0290172
DYDC1	44.5	0.69	1.05	0.00200512	0.0291718
PON2	311	-0.52	-0.61	0.00200593	0.0291718
SETD2	517.5	-0.24	-0.25	0.00200899	0.0291718
IMPA2	401.4	-0.48	-0.55	0.0020105	0.0291718
CYCS	417.4	-0.31	-0.32	0.00201303	0.0291718
LOC100129461	50.8	0.6	0.75	0.00201548	0.0291718
TMEM119	70.2	0.59	0.73	0.00201696	0.0291718
PLA2G4D	160	0.67	0.9	0.0020193	0.0291718
NIPSNAP1	112.8	-0.49	-0.55	0.00201934	0.0291718
TMTC3	302.7	-0.4	-0.44	0.00202557	0.0292326
KIAA1279	106.3	-0.46	-0.51	0.00202748	0.0292326
BASP1	622.3	0.31	0.32	0.00203901	0.0293705
TMEM38A	37	0.65	0.88	0.00204181	0.0293823
SHROOM3	197.9	0.51	0.59	0.0020627	0.0296047
LIMA1	918	-0.26	-0.27	0.00206559	0.0296047
FTH1	7896.1	0.67	0.91	0.00206602	0.0296047
ZNF713	193.2	0.43	0.48	0.00206982	0.0296047
NWD1	74.9	0.57	0.7	0.00207053	0.0296047
GXYLT2	18.8	0.75	1.45	0.00207153	0.0296047
CACNG8	126.9	0.5	0.58	0.00207425	0.0296047
KRTAP5-AS1	6.6	0.74	1.55	0.00207662	0.0296047
JOSD1	153.6	0.42	0.46	0.00207683	0.0296047
RBBP8	220.6	-0.41	-0.45	0.00207714	0.0296047
AKAP9	1502	-0.19	-0.2	0.00208661	0.0297067
C5orf42	217.8	-0.34	-0.36	0.00208828	0.0297067
SUPT5H	132.5	0.42	0.46	0.00209872	0.0298266
ZNF469	13.6	0.75	1.45	0.00210419	0.0298759
SUMO1P3	36.3	0.74	1.34	0.00212082	0.0300833
EMX2	39.4	0.63	0.81	0.00214444	0.0303702
PPP4R1	254.5	-0.4	-0.43	0.00214536	0.0303702
NBPF8	942.2	0.74	1.96	0.00214716	0.0303702
DIS3L2	56.9	-0.62	-0.79	0.00215437	0.0304432
TNS1	57.7	0.71	1.1	0.00216012	0.0304674
RHOQ	736	0.44	0.49	0.00216219	0.0304674
LOC101929504	9.6	0.75	1.58	0.00216297	0.0304674
POSTN	123.6	-0.59	-0.74	0.00216426	0.0304674
SGMS1	204	-0.4	-0.43	0.00216873	0.0304872
THOC7	244.5	-0.37	-0.4	0.00216976	0.0304872
SNHG12	82.6	0.48	0.54	0.00217322	0.0304913
SQSTM1	812.6	0.41	0.44	0.00217415	0.0304913
RASA3	39.2	0.67	0.94	0.00217926	0.0305087
SPECC1	248.9	-0.42	-0.46	0.00217948	0.0305087
TPD52L1	103.7	-0.62	-0.8	0.00218366	0.0305321
MMP2	1599.4	0.7	1.04	0.00218786	0.0305321
TBX18	17.7	0.72	1.2	0.00218794	0.0305321
LOC101928303	67.1	0.6	0.77	0.00218936	0.0305321
ESRP2	113.2	-0.55	-0.65	0.00220091	0.0306645
TEAD2	36.5	0.66	0.89	0.00220663	0.0307155
LOC150776	70.4	0.63	0.82	0.0022239	0.030927
PRKDC	408.6	-0.34	-0.36	0.00222652	0.0309345
DSTN	2955.8	-0.21	-0.22	0.00223631	0.0310415
CPZ	9.2	0.74	1.46	0.00223981	0.0310611
ALDH1L2	70.7	0.59	0.73	0.00224861	0.0311543
TCEAL3	111.3	0.47	0.53	0.00225903	0.0312696
ANKRD34A	8.1	0.73	1.63	0.00226292	0.0312943
PSMB7	404.1	-0.3	-0.31	0.00226702	0.0313207
IFNLR1	57.3	0.55	0.67	0.00226994	0.0313207
IDH1	58	-0.61	-0.76	0.00227114	0.0313207
HNRNPR	659.3	-0.28	-0.29	0.00228221	0.0314443
FAM156B	26.5	0.71	2.51	0.00230762	0.0317649
SGCB	91.4	0.48	0.54	0.00231321	0.0318125
KRTDAP	13590.9	-0.44	-0.48	0.00232368	0.031927
[truncated: 25,391 more rows]

## Sheet: Paenibacillus-vs-Axenic
gene	baseMean	log2FC	log2FCunshrunk	pvalue	padj
[truncated: 26,475 more rows]

[truncated: 3 more sheets: Roseomonas-vs-Axenic, Staphylococcus-vs-Axenic, Streptococcus-vs-Axenic]
